# Supplementary material for: Evidence for Ubiquitin-Regulated Nuclear and Subnuclear Trafficking among Paramyxovirinae Matrix Proteins
Source: PLoS Pathog. 2015 Mar 17;11(3):e1004739. doi: 10.1371/journal.ppat.1004739 (PMC4363627; doi:10.1371/journal.ppat.1004739)
Supplement: S1 Table — (XLSX) [file ppat.1004739.s011.xlsx]

## Sheet: 1) 3XFlag-NiV-M AP-MS
Uniprot AC	Uniprot ID	Gene names	Protein names	Length	Spectra	Unique Spectra	Coverage (%)	NSAFe5	Details
Q9NRG9	AAAS_HUMAN	AAAS ADRACALA GL003	Aladin (Adracalin)	546	2	2	3.5	18.0019	Link
Q6PD74	AAGAB_HUMAN	AAGAB	Alpha- and gamma-adaptin-binding protein p34	315	2	2	13	31.2033	Link
Q13685	AAMP_HUMAN	AAMP	Angio-associated migratory cell protein	434	2	2	5.5	22.6475	Link
P49588	SYAC_HUMAN	AARS	Alanine--tRNA ligase, cytoplasmic (EC 6.1.1.7) (Alanyl-tRNA synthetase) (AlaRS) (Renal carcinoma antigen NY-REN-42)	968	26	24	33	132.001	Link
Q5JTZ9	SYAM_HUMAN	AARS2 AARSL KIAA1270	Alanine--tRNA ligase, mitochondrial (EC 6.1.1.7) (Alanyl-tRNA synthetase) (AlaRS)	985	3	3	4.2	14.9681	Link
Q9NY61	AATF_HUMAN	AATF CHE1 DED HSPC277	Protein AATF (Apoptosis-antagonizing transcription factor) (Rb-binding protein Che-1)	560	4	4	10.4	35.1037	Link
P61221	ABCE1_HUMAN	ABCE1 RLI RNASEL1 RNASELI RNS4I OK/SW-cl.40	ATP-binding cassette sub-family E member 1 (2'-5'-oligoadenylate-binding protein) (HuHP68) (RNase L inhibitor) (Ribonuclease 4 inhibitor) (RNS4I)	599	9	9	18.9	73.8408	Link
P11310	ACADM_HUMAN	ACADM	Medium-chain specific acyl-CoA dehydrogenase, mitochondrial (MCAD) (EC 1.3.8.7)	421	5	5	18.3	58.3671	Link
Q9BWD1	THIC_HUMAN	ACAT2 ACTL	Acetyl-CoA acetyltransferase, cytosolic (EC 2.3.1.9) (Acetyl-CoA transferase-like protein) (Cytosolic acetoacetyl-CoA thiolase)	397	6	4	11.3	74.2748	Link
Q9H3P7	GCP60_HUMAN	ACBD3 GCP60 GOCAP1 GOLPH1	Golgi resident protein GCP60 (Acyl-CoA-binding domain-containing protein 3) (Golgi complex-associated protein 1) (GOCAP1) (Golgi phosphoprotein 1) (GOLPH1) (PBR- and PKA-associated protein 7) (Peripheral benzodiazepine receptor-associated protein PAP7)	528	4	3	8.5	37.2312	Link
O95573	ACSL3_HUMAN	ACSL3 ACS3 FACL3 LACS3	Long-chain-fatty-acid--CoA ligase 3 (EC 6.2.1.3) (Long-chain acyl-CoA synthetase 3) (LACS 3)	720	3	3	6.5	20.4771	Link
O60488	ACSL4_HUMAN	ACSL4 ACS4 FACL4 LACS4	Long-chain-fatty-acid--CoA ligase 4 (EC 6.2.1.3) (Long-chain acyl-CoA synthetase 4) (LACS 4)	711	2	2	4.6	13.8242	Link
P68133	ACTS_HUMAN	ACTA1 ACTA	Actin, alpha skeletal muscle (Alpha-actin-1)	377	18	11	26	234.645	Link
P68032	ACTC_HUMAN	ACTC1 ACTC	Actin, alpha cardiac muscle 1 (Alpha-cardiac actin)	377	18	11	26	234.645	Link
P61160	ARP2_HUMAN	ACTR2 ARP2	Actin-related protein 2 (Actin-like protein 2)	394	3	3	15.5	37.4202	Link
P55265	DSRAD_HUMAN	ADAR ADAR1 DSRAD G1P1 IFI4	Double-stranded RNA-specific adenosine deaminase (DRADA) (EC 3.5.4.37) (136 kDa double-stranded RNA-binding protein) (p136) (Interferon-inducible protein 4) (IFI-4) (K88DSRBP)	1226	5	5	7.2	20.0429	Link
P55263	ADK_HUMAN	ADK	Adenosine kinase (AK) (EC 2.7.1.20) (Adenosine 5'-phosphotransferase)	362	2	2	4.4	27.152	Link
P30566	PUR8_HUMAN	ADSL AMPS	Adenylosuccinate lyase (ASL) (EC 4.3.2.2) (Adenylosuccinase) (ASase)	484	4	4	15.7	40.6158	Link
P35573	GDE_HUMAN	AGL GDE	Glycogen debranching enzyme (Glycogen debrancher) [Includes: 4-alpha-glucanotransferase (EC 2.4.1.25) (Oligo-1,4-1,4-glucantransferase); Amylo-alpha-1,6-glucosidase (Amylo-1,6-glucosidase) (EC 3.2.1.33) (Dextrin 6-alpha-D-glucosidase)]	1532	6	6	6.6	19.2474	Link
O00116	ADAS_HUMAN	AGPS AAG5	Alkyldihydroxyacetonephosphate synthase, peroxisomal (Alkyl-DHAP synthase) (EC 2.5.1.26) (Aging-associated gene 5 protein) (Alkylglycerone-phosphate synthase)	658	3	3	5.8	22.4066	Link
O95433	AHSA1_HUMAN	AHSA1 C14orf3 HSPC322	Activator of 90 kDa heat shock protein ATPase homolog 1 (AHA1) (p38)	338	2	2	7.4	29.08	Link
P15121	ALDR_HUMAN	AKR1B1 ALDR1	Aldose reductase (AR) (EC 1.1.1.21) (Aldehyde reductase) (Aldo-keto reductase family 1 member B1)	316	3	3	8.5	46.6568	Link
Q8IZ83	A16A1_HUMAN	ALDH16A1	Aldehyde dehydrogenase family 16 member A1	802	2	2	3.1	12.2556	Link
P30837	AL1B1_HUMAN	ALDH1B1 ALDH5 ALDHX	Aldehyde dehydrogenase X, mitochondrial (EC 1.2.1.3) (Aldehyde dehydrogenase 5) (Aldehyde dehydrogenase family 1 member B1)	517	3	3	10.6	28.5175	Link
P05091	ALDH2_HUMAN	ALDH2 ALDM	Aldehyde dehydrogenase, mitochondrial (EC 1.2.1.3) (ALDH class 2) (ALDH-E2) (ALDHI)	517	3	3	8.1	28.5175	Link
P51649	SSDH_HUMAN	ALDH5A1 SSADH	Succinate-semialdehyde dehydrogenase, mitochondrial (EC 1.2.1.24) (Aldehyde dehydrogenase family 5 member A1) (NAD(+)-dependent succinic semialdehyde dehydrogenase)	535	4	4	13.3	36.744	Link
P49419	AL7A1_HUMAN	ALDH7A1 ATQ1	Alpha-aminoadipic semialdehyde dehydrogenase (Alpha-AASA dehydrogenase) (EC 1.2.1.31) (Aldehyde dehydrogenase family 7 member A1) (EC 1.2.1.3) (Antiquitin-1) (Betaine aldehyde dehydrogenase) (EC 1.2.1.8) (Delta1-piperideine-6-carboxylate dehydrogenase) (P6c dehydrogenase)	539	4	4	14.8	36.4713	Link
O75179	ANR17_HUMAN	ANKRD17 GTAR KIAA0697	Ankyrin repeat domain-containing protein 17 (Gene trap ankyrin repeat protein) (Serologically defined breast cancer antigen NY-BR-16)	2603	2	2	0.9	3.77604	Link
Q9BTT0	AN32E_HUMAN	ANP32E	Acidic leucine-rich nuclear phosphoprotein 32 family member E (LANP-like protein) (LANP-L)	268	2	2	6.7	36.6755	Link
P50995	ANX11_HUMAN	ANXA11 ANX11	Annexin A11 (56 kDa autoantigen) (Annexin XI) (Annexin-11) (Calcyclin-associated annexin 50) (CAP-50)	505	2	2	3.8	19.4634	Link
Q9BXS5	AP1M1_HUMAN	AP1M1 CLTNM	AP-1 complex subunit mu-1 (AP-mu chain family member mu1A) (Adapter-related protein complex 1 subunit mu-1) (Adaptor protein complex AP-1 subunit mu-1) (Clathrin assembly protein complex 1 mu-1 medium chain 1) (Clathrin coat assembly protein AP47) (Clathrin coat-associated protein AP47) (Golgi adaptor HA1/AP1 adaptin mu-1 subunit) (Mu-adaptin 1) (Mu1A-adaptin)	423	8	8	24.8	92.9459	Link
O94973	AP2A2_HUMAN	AP2A2 ADTAB CLAPA2 HIP9 HYPJ KIAA0899	AP-2 complex subunit alpha-2 (100 kDa coated vesicle protein C) (Adapter-related protein complex 2 subunit alpha-2) (Adaptor protein complex AP-2 subunit alpha-2) (Alpha-adaptin C) (Alpha2-adaptin) (Clathrin assembly protein complex 2 alpha-C large chain) (Huntingtin yeast partner J) (Huntingtin-interacting protein 9) (HIP-9) (Huntingtin-interacting protein J) (Plasma membrane adaptor HA2/AP2 ada…	939	3	3	5.6	15.7013	Link
P63010	AP2B1_HUMAN	AP2B1 ADTB2 CLAPB1	AP-2 complex subunit beta (AP105B) (Adapter-related protein complex 2 subunit beta) (Adaptor protein complex AP-2 subunit beta) (Beta-2-adaptin) (Beta-adaptin) (Clathrin assembly protein complex 2 beta large chain) (Plasma membrane adaptor HA2/AP2 adaptin beta subunit)	937	5	4	6.4	26.2247	Link
O14617	AP3D1_HUMAN	AP3D1 PRO0039	AP-3 complex subunit delta-1 (AP-3 complex subunit delta) (Adapter-related protein complex 3 subunit delta-1) (Delta-adaptin)	1153	4	4	5.3	17.0495	Link
Q92572	AP3S1_HUMAN	AP3S1 CLAPS3	AP-3 complex subunit sigma-1 (AP-3 complex subunit sigma-3A) (Adapter-related protein complex 3 subunit sigma-1) (Clathrin-associated/assembly/adapter protein, small 3) (Sigma-3A-adaptin) (Sigma3A-adaptin) (Sigma-adaptin 3a)	193	2	2	12.4	50.9276	Link
P27695	APEX1_HUMAN	APEX1 APE APE1 APEX APX HAP1 REF1	DNA-(apurinic or apyrimidinic site) lyase (EC 3.1.-.-) (EC 4.2.99.18) (APEX nuclease) (APEN) (Apurinic-apyrimidinic endonuclease 1) (AP endonuclease 1) (APE-1) (REF-1) (Redox factor-1) [Cleaved into: DNA-(apurinic or apyrimidinic site) lyase, mitochondrial]	318	7	7	32.1	108.181	Link
P07741	APT_HUMAN	APRT	Adenine phosphoribosyltransferase (APRT) (EC 2.4.2.7)	180	4	4	23.9	109.211	Link
P48444	COPD_HUMAN	ARCN1 COPD	Coatomer subunit delta (Archain) (Delta-coat protein) (Delta-COP)	511	7	7	15.9	67.3221	Link
P84077	ARF1_HUMAN	ARF1	ADP-ribosylation factor 1	181	10	8	54.7	271.52	Link
P61204	ARF3_HUMAN	ARF3	ADP-ribosylation factor 3	181	10	8	54.7	271.52	Link
P84085	ARF5_HUMAN	ARF5	ADP-ribosylation factor 5	180	6	6	44.4	163.817	Link
Q92888	ARHG1_HUMAN	ARHGEF1	Rho guanine nucleotide exchange factor 1 (115 kDa guanine nucleotide exchange factor) (p115-RhoGEF) (p115RhoGEF) (Sub1.5)	912	2	2	3.2	10.7774	Link
Q92974	ARHG2_HUMAN	ARHGEF2 KIAA0651 LFP40	Rho guanine nucleotide exchange factor 2 (Guanine nucleotide exchange factor H1) (GEF-H1) (Microtubule-regulated Rho-GEF) (Proliferating cell nucleolar antigen p40)	986	4	4	7.8	19.9372	Link
Q8N3C0	ASCC3_HUMAN	ASCC3 HELIC1	Activating signal cointegrator 1 complex subunit 3 (EC 3.6.4.12) (ASC-1 complex subunit p200) (ASC1p200) (Helicase, ATP binding 1) (Trip4 complex subunit p200)	2202	2	2	1.7	4.46368	Link
Q9BZE9	ASPC1_HUMAN	ASPSCR1 ASPL RCC17 TUG UBXD9 UBXN9	Tether containing UBX domain for GLUT4 (Alveolar soft part sarcoma chromosomal region candidate gene 1 protein) (Alveolar soft part sarcoma locus) (Renal papillary cell carcinoma protein 17) (UBX domain-containing protein 9)	553	2	2	12.7	17.774	Link
P00966	ASSY_HUMAN	ASS1 ASS	Argininosuccinate synthase (EC 6.3.4.5) (Citrulline--aspartate ligase)	412	5	4	11.9	59.6421	Link
Q9Y4P1	ATG4B_HUMAN	ATG4B APG4B AUTL1 KIAA0943	Cysteine protease ATG4B (EC 3.4.22.-) (AUT-like 1 cysteine endopeptidase) (Autophagin-1) (Autophagy-related cysteine endopeptidase 1) (Autophagy-related protein 4 homolog B) (hAPG4B)	393	4	4	17	50.0205	Link
P31939	PUR9_HUMAN	ATIC PURH OK/SW-cl.86	Bifunctional purine biosynthesis protein PURH [Includes: Phosphoribosylaminoimidazolecarboxamide formyltransferase (EC 2.1.2.3) (5-aminoimidazole-4-carboxamide ribonucleotide formyltransferase) (AICAR transformylase); IMP cyclohydrolase (EC 3.5.4.10) (ATIC) (IMP synthase) (Inosinicase)]	592	16	14	35.3	132.825	Link
P05023	AT1A1_HUMAN	ATP1A1	Sodium/potassium-transporting ATPase subunit alpha-1 (Na(+)/K(+) ATPase alpha-1 subunit) (EC 3.6.3.9) (Sodium pump subunit alpha-1)	1023	7	7	9.4	33.6281	Link
O75531	BAF_HUMAN	BANF1 BAF BCRG1	Barrier-to-autointegration factor (Breakpoint cluster region protein 1) [Cleaved into: Barrier-to-autointegration factor, N-terminally processed]	89	2	2	39.3	110.438	Link
Q9NRL2	BAZ1A_HUMAN	BAZ1A ACF1 WCRF180 HSPC317	Bromodomain adjacent to zinc finger domain protein 1A (ATP-dependent chromatin-remodeling protein) (ATP-utilizing chromatin assembly and remodeling factor 1) (hACF1) (CHRAC subunit ACF1) (Williams syndrome transcription factor-related chromatin-remodeling factor 180) (WCRF180) (hWALp1)	1556	7	7	8	22.109	Link
Q9UIG0	BAZ1B_HUMAN	BAZ1B WBSC10 WBSCR10 WBSCR9 WSTF	Tyrosine-protein kinase BAZ1B (EC 2.7.10.2) (Bromodomain adjacent to zinc finger domain protein 1B) (Williams syndrome transcription factor) (Williams-Beuren syndrome chromosomal region 10 protein) (Williams-Beuren syndrome chromosomal region 9 protein) (hWALp2)	1483	5	5	4.2	16.5695	Link
Q9P287	BCCIP_HUMAN	BCCIP TOK1	BRCA2 and CDKN1A-interacting protein (P21- and CDK-associated protein 1) (Protein TOK-1)	314	2	2	12.4	31.3026	Link
Q92843	B2CL2_HUMAN	BCL2L2 BCLW KIAA0271	Bcl-2-like protein 2 (Bcl2-L-2) (Apoptosis regulator Bcl-W)	193	2	2	15	50.9276	Link
Q9Y276	BCS1_HUMAN	BCS1L BCS1	Mitochondrial chaperone BCS1 (h-BCS1) (BCS1-like protein)	419	2	2	9.1	23.4583	Link
P53004	BIEA_HUMAN	BLVRA BLVR BVR	Biliverdin reductase A (BVR A) (EC 1.3.1.24) (Biliverdin-IX alpha-reductase)	296	7	6	27	116.222	Link
O43684	BUB3_HUMAN	BUB3	Mitotic checkpoint protein BUB3	328	5	5	22.3	74.9164	Link
Q9HB07	MYG1_HUMAN	C12orf10	UPF0160 protein MYG1, mitochondrial	376	2	2	6.4	26.141	Link
P30042	ES1_HUMAN	C21orf33 HES1 KNPI	ES1 protein homolog, mitochondrial (Protein GT335) (Protein KNP-I)	268	2	2	13.1	36.6755	Link
Q5T280	CI114_HUMAN	C9orf114	Uncharacterized protein C9orf114	376	3	3	12.8	39.2115	Link
Q13557	KCC2D_HUMAN	CAMK2D CAMKD	Calcium/calmodulin-dependent protein kinase type II subunit delta (CaM kinase II subunit delta) (CaMK-II subunit delta) (EC 2.7.11.17)	499	4	4	15.6	39.3949	Link
Q13555	KCC2G_HUMAN	CAMK2G CAMK CAMK-II CAMKG	Calcium/calmodulin-dependent protein kinase type II subunit gamma (CaM kinase II subunit gamma) (CaMK-II subunit gamma) (EC 2.7.11.17)	558	3	3	11.1	26.4221	Link
P27824	CALX_HUMAN	CANX	Calnexin (IP90) (Major histocompatibility complex class I antigen-binding protein p88) (p90)	592	15	13	29.2	124.523	Link
P17655	CAN2_HUMAN	CAPN2 CANPL2	Calpain-2 catalytic subunit (EC 3.4.22.53) (Calcium-activated neutral proteinase 2) (CANP 2) (Calpain M-type) (Calpain large polypeptide L2) (Calpain-2 large subunit) (Millimolar-calpain) (M-calpain)	700	10	10	16.9	70.2073	Link
Q86X55	CARM1_HUMAN	CARM1 PRMT4	Histone-arginine methyltransferase CARM1 (EC 2.1.1.-) (EC 2.1.1.125) (Coactivator-associated arginine methyltransferase 1) (Protein arginine N-methyltransferase 4)	608	3	3	8.5	25.2026	Link
Q9HA77	SYCM_HUMAN	CARS2 OK/SW-cl.10	Probable cysteine--tRNA ligase, mitochondrial (EC 6.1.1.16) (Cysteinyl-tRNA synthetase) (CysRS)	564	3	3	8.5	26.141	Link
Q14790	CASP8_HUMAN	CASP8 MCH5	Caspase-8 (CASP-8) (EC 3.4.22.61) (Apoptotic cysteine protease) (Apoptotic protease Mch-5) (CAP4) (FADD-homologous ICE/ced-3-like protease) (FADD-like ICE) (FLICE) (ICE-like apoptotic protease 5) (MORT1-associated ced-3 homolog) (MACH) [Cleaved into: Caspase-8 subunit p18; Caspase-8 subunit p10]	479	2	2	6.7	20.5199	Link
P45973	CBX5_HUMAN	CBX5 HP1A	Chromobox protein homolog 5 (Antigen p25) (Heterochromatin protein 1 homolog alpha) (HP1 alpha)	191	2	2	12.6	51.4609	Link
Q16543	CDC37_HUMAN	CDC37 CDC37A	Hsp90 co-chaperone Cdc37 (Hsp90 chaperone protein kinase-targeting subunit) (p50Cdc37) [Cleaved into: Hsp90 co-chaperone Cdc37, N-terminally processed]	378	5	4	12.4	65.0068	Link
Q6P1J9	CDC73_HUMAN	CDC73 C1orf28 HRPT2	Parafibromin (Cell division cycle protein 73 homolog) (Hyperparathyroidism 2 protein)	531	2	2	4.5	18.5104	Link
Q9NYV4	CDK12_HUMAN	CDK1 CDC2 CDC28A CDKN1 P34CDC2	Cyclin-dependent kinase 1 (CDK1) (EC 2.7.11.22) (EC 2.7.11.23) (Cell division control protein 2 homolog) (Cell division protein kinase 1) (p34 protein kinase)	297	2	2	2.9	6.59666	Link
P06493	CDK1_HUMAN	CDK12 CRK7 CRKRS KIAA0904	Cyclin-dependent kinase 12 (EC 2.7.11.22) (EC 2.7.11.23) (Cdc2-related kinase, arginine/serine-rich) (CrkRS) (Cell division cycle 2-related protein kinase 7) (CDC2-related protein kinase 7) (Cell division protein kinase 12) (hCDK12)	1490	2	2	9.4	33.0944	Link
Q9BXW7	CECR5_HUMAN	CECR5	Cat eye syndrome critical region protein 5	423	2	2	7.1	23.2365	Link
Q14839	CHD4_HUMAN	CHD4	Chromodomain-helicase-DNA-binding protein 4 (CHD-4) (EC 3.6.4.12) (ATP-dependent helicase CHD4) (Mi-2 autoantigen 218 kDa protein) (Mi2-beta)	1912	8	8	6.4	20.5628	Link
Q9Y3Y2	CHTOP_HUMAN	CHTOP C1orf77 FOP HT031 PP7704	Chromatin target of PRMT1 protein (Friend of PRMT1 protein) (Small arginine- and glycine-rich protein) (SRAG)	248	4	3	16.9	79.2663	Link
P12277	KCRB_HUMAN	CKB CKBB	Creatine kinase B-type (EC 2.7.3.2) (B-CK) (Creatine kinase B chain)	381	14	11	36.7	180.586	Link
Q9Y696	CLIC4_HUMAN	CLIC4	Chloride intracellular channel protein 4 (Intracellular chloride ion channel protein p64H1)	253	5	5	24.1	97.1248	Link
O76031	CLPX_HUMAN	CLPX	ATP-dependent Clp protease ATP-binding subunit clpX-like, mitochondrial	633	2	2	3.3	15.5277	Link
O75153	CLU_HUMAN	CLUH KIAA0664	Clustered mitochondria protein homolog	1309	4	4	4.7	15.0176	Link
Q96KP4	CNDP2_HUMAN	CNDP2 CN2 CPGL PEPA	Cytosolic non-specific dipeptidase (EC 3.4.13.18) (CNDP dipeptidase 2) (Glutamate carboxypeptidase-like protein 1) (Peptidase A)	475	4	4	13.5	41.3854	Link
P09543	CN37_HUMAN	CNP	2',3'-cyclic-nucleotide 3'-phosphodiesterase (CNP) (CNPase) (EC 3.1.4.37)	421	2	2	7.1	23.3469	Link
P35606	COPB2_HUMAN	COPB1 COPB MSTP026	Coatomer subunit beta (Beta-coat protein) (Beta-COP)	953	14	13	22.8	75.9417	Link
P53618	COPB_HUMAN	COPB2	Coatomer subunit beta' (Beta'-coat protein) (Beta'-COP) (p102)	906	5	5	6.9	25.7844	Link
O14579	COPE_HUMAN	COPE	Coatomer subunit epsilon (Epsilon-coat protein) (Epsilon-COP)	308	3	3	19.8	47.8686	Link
Q9Y678	COPG1_HUMAN	COPG1 COPG	Coatomer subunit gamma-1 (Gamma-1-coat protein) (Gamma-1-COP)	874	9	8	12	50.6071	Link
P61201	CSN2_HUMAN	COPS2 CSN2 TRIP15	COP9 signalosome complex subunit 2 (SGN2) (Signalosome subunit 2) (Alien homolog) (JAB1-containing signalosome subunit 2) (Thyroid receptor-interacting protein 15) (TR-interacting protein 15) (TRIP-15)	443	2	2	6.1	22.1874	Link
P57737	CORO7_HUMAN	CORO7	Coronin-7 (Crn7) (70 kDa WD repeat tumor rejection antigen homolog)	925	3	2	4.4	15.939	Link
Q99829	CPNE1_HUMAN	CPNE1 CPN1	Copine-1 (Copine I)	537	7	7	20.7	64.0626	Link
O75131	CPNE3_HUMAN	CPNE3 CPN3 KIAA0636	Copine-3 (Copine III)	537	6	6	12.3	54.9108	Link
Q9UKF6	CPSF3_HUMAN	CPSF3 CPSF73	Cleavage and polyadenylation specificity factor subunit 3 (EC 3.1.27.-) (Cleavage and polyadenylation specificity factor 73 kDa subunit) (CPSF 73 kDa subunit) (mRNA 3'-end-processing endonuclease CPSF-73)	684	3	3	4.7	21.5549	Link
P29373	RABP2_HUMAN	CRABP2	Cellular retinoic acid-binding protein 2 (Cellular retinoic acid-binding protein II) (CRABP-II)	138	2	2	18.1	71.2248	Link
Q9BZJ0	CRNL1_HUMAN	CRNKL1 CRN CGI-201 MSTP021	Crooked neck-like protein 1 (Crooked neck homolog) (hCrn)	848	3	3	6	17.3862	Link
P55060	XPO2_HUMAN	CSE1L CAS XPO2	Exportin-2 (Exp2) (Cellular apoptosis susceptibility protein) (Chromosome segregation 1-like protein) (Importin-alpha re-exporter)	971	16	15	23.5	80.9806	Link
P41240	CSK_HUMAN	CSK	Tyrosine-protein kinase CSK (EC 2.7.10.2) (C-Src kinase) (Protein-tyrosine kinase CYL)	450	3	3	6	32.7634	Link
Q05048	CSTF1_HUMAN	CSTF1	Cleavage stimulation factor subunit 1 (CF-1 50 kDa subunit) (Cleavage stimulation factor 50 kDa subunit) (CSTF 50 kDa subunit) (CstF-50)	431	3	3	7.7	34.2077	Link
Q13363	CTBP1_HUMAN	CTBP1 CTBP	C-terminal-binding protein 1 (CtBP1) (EC 1.1.1.-)	440	3	3	9.5	33.508	Link
P56545	CTBP2_HUMAN	CTBP2	C-terminal-binding protein 2 (CtBP2)	445	2	2	4	22.0877	Link
P07858	CATB_HUMAN	CTSB CPSB	Cathepsin B (EC 3.4.22.1) (APP secretase) (APPS) (Cathepsin B1) [Cleaved into: Cathepsin B light chain; Cathepsin B heavy chain]	339	2	2	7.4	28.9942	Link
Q13616	CUL1_HUMAN	CUL1	Cullin-1 (CUL-1)	776	3	3	4.5	18.9994	Link
Q13618	CUL3_HUMAN	CUL3 KIAA0617	Cullin-3 (CUL-3)	768	4	4	9.1	25.5964	Link
Q13619	CUL4A_HUMAN	CUL4A	Cullin-4A (CUL-4A)	759	2	2	2.5	12.1346	Link
Q13620	CUL4B_HUMAN	CUL4B KIAA0695	Cullin-4B (CUL-4B)	913	2	2	2.1	12.1346	Link
Q7L576	CYFP1_HUMAN	CYFIP1 KIAA0068	Cytoplasmic FMR1-interacting protein 1 (Specifically Rac1-associated protein 1) (Sra-1) (p140sra-1)	1253	3	3	3.3	11.7666	Link
P51398	RT29_HUMAN	DAP3 MRPS29	28S ribosomal protein S29, mitochondrial (MRP-S29) (S29mt) (Death-associated protein 3) (DAP-3) (Ionizing radiation resistance conferring protein)	398	6	6	17.8	74.0881	Link
Q6PI48	SYDM_HUMAN	DARS2	Aspartate--tRNA ligase, mitochondrial (EC 6.1.1.12) (Aspartyl-tRNA synthetase) (AspRS)	645	2	2	5	15.2388	Link
Q96EP5	DAZP1_HUMAN	DAZAP1	DAZ-associated protein 1 (Deleted in azoospermia-associated protein 1)	407	3	3	14.3	36.2249	Link
Q9UJU6	DBNL_HUMAN	DBNL CMAP SH3P7 PP5423	Drebrin-like protein (Cervical SH3P7) (Cervical mucin-associated protein) (Drebrin-F) (HPK1-interacting protein of 55 kDa) (HIP-55) (SH3 domain-containing protein 7)	430	3	3	9.1	34.2873	Link
O94760	DDAH1_HUMAN	DDAH1 DDAH	N(G),N(G)-dimethylarginine dimethylaminohydrolase 1 (DDAH-1) (Dimethylarginine dimethylaminohydrolase 1) (EC 3.5.3.18) (DDAHI) (Dimethylargininase-1)	285	3	3	14.7	51.7317	Link
Q5TDH0	DDI2_HUMAN	DDI2	Protein DDI1 homolog 2	399	2	2	8.3	24.6342	Link
Q7L014	DDX46_HUMAN	DDX46 KIAA0801	Probable ATP-dependent RNA helicase DDX46 (EC 3.6.4.13) (DEAD box protein 46) (PRP5 homolog)	1031	5	5	5.1	23.8337	Link
Q9H0S4	DDX47_HUMAN	DDX47	Probable ATP-dependent RNA helicase DDX47 (EC 3.6.4.13) (DEAD box protein 47)	455	6	6	14.9	64.8068	Link
Q9Y2R4	DDX52_HUMAN	DDX52 ROK1 HUSSY-19	Probable ATP-dependent RNA helicase DDX52 (EC 3.6.4.13) (ATP-dependent RNA helicase ROK1-like) (DEAD box protein 52)	599	2	2	7.2	16.4091	Link
P35659	DEK_HUMAN	DEK	Protein DEK	375	4	4	9.3	52.4215	Link
Q6P158	DHX57_HUMAN	DHX57	Putative ATP-dependent RNA helicase DHX57 (EC 3.6.4.13) (DEAH box protein 57)	1386	4	4	5	14.1833	Link
O60610	DIAP1_HUMAN	DIAPH1 DIAP1	Protein diaphanous homolog 1 (Diaphanous-related formin-1) (DRF1)	1272	5	5	4.2	19.3181	Link
Q9UPY3	DICER_HUMAN	DICER1 DICER HERNA KIAA0928	Endoribonuclease Dicer (EC 3.1.26.3) (Helicase with RNase motif) (Helicase MOI)	1922	5	5	4.1	12.7849	Link
Q9UNQ2	DIM1_HUMAN	DIMT1 DIMT1L HUSSY-05	Probable dimethyladenosine transferase (EC 2.1.1.183) (DIM1 dimethyladenosine transferase 1 homolog) (DIM1 dimethyladenosine transferase 1-like) (Probable 18S rRNA (adenine(1779)-N(6)/adenine(1780)-N(6))-dimethyltransferase) (Probable 18S rRNA dimethylase) (Probable S-adenosylmethionine-6-N',N'-adenosyl(rRNA) dimethyltransferase)	313	2	2	7	31.4026	Link
Q9Y2L1	RRP44_HUMAN	DIS3 KIAA1008 RRP44	Exosome complex exonuclease RRP44 (EC 3.1.13.-) (EC 3.1.26.-) (Protein DIS3 homolog) (Ribosomal RNA-processing protein 44)	958	8	8	12.5	41.0398	Link
O60832	DKC1_HUMAN	DKC1 NOLA4	H/ACA ribonucleoprotein complex subunit 4 (EC 5.4.99.-) (CBF5 homolog) (Dyskerin) (Nopp140-associated protein of 57 kDa) (Nucleolar protein NAP57) (Nucleolar protein family A member 4) (snoRNP protein DKC1)	514	2	2	8.2	19.1226	Link
O60884	DNJA2_HUMAN	DNAJA2 CPR3 HIRIP4	DnaJ homolog subfamily A member 2 (Cell cycle progression restoration gene 3 protein) (Dnj3) (Dj3) (HIRA-interacting protein 4) (Renal carcinoma antigen NY-REN-14)	412	24	13	44.2	286.282	Link
Q96EY1	DNJA3_HUMAN	DNAJA3 HCA57 TID1	DnaJ homolog subfamily A member 3, mitochondrial (DnaJ protein Tid-1) (hTid-1) (Hepatocellular carcinoma-associated antigen 57) (Tumorous imaginal discs protein Tid56 homolog)	480	5	5	13.1	51.1928	Link
Q9UBS4	DJB11_HUMAN	DNAJB11 EDJ ERJ3 HDJ9 PSEC0121 UNQ537/PRO1080	DnaJ homolog subfamily B member 11 (APOBEC1-binding protein 2) (ABBP-2) (DnaJ protein homolog 9) (ER-associated DNAJ) (ER-associated Hsp40 co-chaperone) (Endoplasmic reticulum DNA J domain-containing protein 3) (ER-resident protein ERdj3) (ERdj3) (ERj3p) (HEDJ) (Human DnaJ protein 9) (hDj-9) (PWP1-interacting protein 4)	358	5	4	15.1	68.6385	Link
O75190	DNJB6_HUMAN	DNAJB6 HSJ2 MRJ MSJ1	DnaJ homolog subfamily B member 6 (HHDJ1) (Heat shock protein J2) (HSJ-2) (MRJ) (MSJ-1)	326	4	4	12	60.3008	Link
Q13217	DNJC3_HUMAN	DNAJC3 P58IPK PRKRI	DnaJ homolog subfamily C member 3 (Endoplasmic reticulum DNA J domain-containing protein 6) (ER-resident protein ERdj6) (ERdj6) (Interferon-induced, double-stranded RNA-activated protein kinase inhibitor) (Protein kinase inhibitor of 58 kDa) (Protein kinase inhibitor p58)	504	2	2	9.7	19.502	Link
Q99615	DNJC7_HUMAN	DNAJC7 TPR2 TTC2	DnaJ homolog subfamily C member 7 (Tetratricopeptide repeat protein 2) (TPR repeat protein 2)	494	3	3	7.3	29.8452	Link
P26358	DNMT1_HUMAN	DNMT1 AIM CXXC9 DNMT	DNA (cytosine-5)-methyltransferase 1 (Dnmt1) (EC 2.1.1.37) (CXXC-type zinc finger protein 9) (DNA methyltransferase HsaI) (DNA MTase HsaI) (M.HsaI) (MCMT)	1616	13	13	10.8	39.5351	Link
Q92785	REQU_HUMAN	DPF2 BAF45D REQ UBID4	Zinc finger protein ubi-d4 (Apoptosis response zinc finger protein) (BRG1-associated factor 45D) (BAF45D) (D4, zinc and double PHD fingers family 2) (Protein requiem)	391	2	2	7.9	25.1382	Link
Q9BQC3	DPH2_HUMAN	DPH2 DPH2L2	Diphthamide biosynthesis protein 2 (DPH2 homolog) (HsDph2) (Diphthamide biosynthesis protein 2 homolog-like 2) (DPH2-like 2)	489	2	2	4.5	20.1003	Link
Q16555	DPYL2_HUMAN	DPYSL2 CRMP2 ULIP2	Dihydropyrimidinase-related protein 2 (DRP-2) (Collapsin response mediator protein 2) (CRMP-2) (N2A3) (Unc-33-like phosphoprotein 2) (ULIP-2)	572	7	7	20.5	60.1426	Link
Q9BPU6	DPYL5_HUMAN	DPYSL5 CRMP5 ULIP6	Dihydropyrimidinase-related protein 5 (DRP-5) (CRMP3-associated molecule) (CRAM) (Collapsin response mediator protein 5) (CRMP-5) (UNC33-like phosphoprotein 6) (ULIP-6)	564	3	3	12.4	26.141	Link
Q9Y295	DRG1_HUMAN	DRG1 NEDD3	Developmentally-regulated GTP-binding protein 1 (DRG-1) (Neural precursor cell expressed developmentally down-regulated protein 3) (NEDD-3)	367	3	3	13.9	40.1731	Link
P60981	DEST_HUMAN	DSTN ACTDP DSN	Destrin (Actin-depolymerizing factor) (ADF)	165	2	2	17	59.5699	Link
O14641	DVL2_HUMAN	DVL2	Segment polarity protein dishevelled homolog DVL-2 (Dishevelled-2) (DSH homolog 2)	736	2	2	3.7	13.3547	Link
O95905	SGT1_HUMAN	ECD SGT1	Protein SGT1 (hSGT1) (Protein ecdysoneless homolog) (Suppressor of GCR2)	644	4	4	11.3	30.5249	Link
P30084	ECHM_HUMAN	ECHS1	Enoyl-CoA hydratase, mitochondrial (EC 4.2.1.17) (Enoyl-CoA hydratase 1) (Short-chain enoyl-CoA hydratase) (SCEH)	290	7	7	22.1	118.626	Link
Q9GZT9	EGLN1_HUMAN	EGLN1 C1orf12 PNAS-118 PNAS-137	Egl nine homolog 1 (EC 1.14.11.29) (Hypoxia-inducible factor prolyl hydroxylase 2) (HIF-PH2) (HIF-prolyl hydroxylase 2) (HPH-2) (Prolyl hydroxylase domain-containing protein 2) (PHD2) (SM-20)	426	2	2	4.5	23.0728	Link
Q9H223	EHD4_HUMAN	EHD4 HCA10 HCA11 PAST4 FKSG7	EH domain-containing protein 4 (Hepatocellular carcinoma-associated protein 10/11) (PAST homolog 4)	541	2	2	5.2	18.1683	Link
P47813	IF1AX_HUMAN	EIF1AX EIF1A EIF4C	Eukaryotic translation initiation factor 1A, X-chromosomal (eIF-1A X isoform) (Eukaryotic translation initiation factor 4C) (eIF-4C)	144	7	6	36.8	238.9	Link
O14602	IF1AY_HUMAN	EIF1AY	Eukaryotic translation initiation factor 1A, Y-chromosomal (eIF-1A Y isoform) (Eukaryotic translation initiation factor 4C) (eIF-4C)	144	7	6	36.8	238.9	Link
Q9BY44	EIF2A_HUMAN	EIF2A CDA02 MSTP004 MSTP089	Eukaryotic translation initiation factor 2A (eIF-2A) (65 kDa eukaryotic translation initiation factor 2A) [Cleaved into: Eukaryotic translation initiation factor 2A, N-terminally processed]	585	6	5	15	50.4053	Link
P19525	E2AK2_HUMAN	EIF2AK2 PKR PRKR	Interferon-induced, double-stranded RNA-activated protein kinase (EC 2.7.11.1) (Eukaryotic translation initiation factor 2-alpha kinase 2) (eIF-2A protein kinase 2) (Interferon-inducible RNA-dependent protein kinase) (P1/eIF-2A protein kinase) (Protein kinase RNA-activated) (PKR) (Tyrosine-protein kinase EIF2AK2) (EC 2.7.10.2) (p68 kinase)	551	2	2	5.1	17.8385	Link
Q9UI10	EI2BD_HUMAN	EIF2B4 EIF2BD	Translation initiation factor eIF-2B subunit delta (eIF-2B GDP-GTP exchange factor subunit delta)	523	2	2	7.1	18.7935	Link
P05198	IF2A_HUMAN	EIF2S1 EIF2A	Eukaryotic translation initiation factor 2 subunit 1 (Eukaryotic translation initiation factor 2 subunit alpha) (eIF-2-alpha) (eIF-2A) (eIF-2alpha)	315	12	12	41.6	187.22	Link
O15371	EIF3D_HUMAN	EIF3D EIF3S7	Eukaryotic translation initiation factor 3 subunit D (eIF3d) (Eukaryotic translation initiation factor 3 subunit 7) (eIF-3-zeta) (eIF3 p66)	548	6	6	17.7	53.8085	Link
P60228	EIF3E_HUMAN	EIF3E EIF3S6 INT6	Eukaryotic translation initiation factor 3 subunit E (eIF3e) (Eukaryotic translation initiation factor 3 subunit 6) (Viral integration site protein INT-6 homolog) (eIF-3 p48)	445	6	5	13.7	66.2631	Link
O75821	EIF3G_HUMAN	EIF3G EIF3S4	Eukaryotic translation initiation factor 3 subunit G (eIF3g) (Eukaryotic translation initiation factor 3 RNA-binding subunit) (eIF-3 RNA-binding subunit) (Eukaryotic translation initiation factor 3 subunit 4) (eIF-3-delta) (eIF3 p42) (eIF3 p44)	320	3	3	13.4	46.0736	Link
Q9UBQ5	EIF3K_HUMAN	EIF3K EIF3S12 ARG134 HSPC029 MSTP001 PTD001	Eukaryotic translation initiation factor 3 subunit K (eIF3k) (Eukaryotic translation initiation factor 3 subunit 12) (Muscle-specific gene M9 protein) (PLAC-24) (eIF-3 p25) (eIF-3 p28)	218	2	2	13.8	45.0873	Link
Q9Y262	EIF3L_HUMAN	EIF3L EIF3EIP EIF3S6IP HSPC021 HSPC025 MSTP005	Eukaryotic translation initiation factor 3 subunit L (eIF3l) (Eukaryotic translation initiation factor 3 subunit 6-interacting protein) (Eukaryotic translation initiation factor 3 subunit E-interacting protein)	564	3	3	7.3	26.141	Link
Q7L2H7	EIF3M_HUMAN	EIF3M HFLB5 PCID1 GA17 PNAS-125	Eukaryotic translation initiation factor 3 subunit M (eIF3m) (Fetal lung protein B5) (hFL-B5) (PCI domain-containing protein 1)	374	2	2	12	26.2808	Link
P38919	IF4A3_HUMAN	EIF4A3 DDX48 KIAA0111	Eukaryotic initiation factor 4A-III (eIF-4A-III) (eIF4A-III) (EC 3.6.4.13) (ATP-dependent RNA helicase DDX48) (ATP-dependent RNA helicase eIF4A-3) (DEAD box protein 48) (Eukaryotic initiation factor 4A-like NUK-34) (Eukaryotic translation initiation factor 4A isoform 3) (Nuclear matrix protein 265) (NMP 265) (hNMP 265) [Cleaved into: Eukaryotic initiation factor 4A-III, N-terminally processed]	411	14	12	26.5	167.404	Link
P06730	IF4E_HUMAN	EIF4E EIF4EL1 EIF4F	Eukaryotic translation initiation factor 4E (eIF-4E) (eIF4E) (eIF-4F 25 kDa subunit) (mRNA cap-binding protein)	217	5	3	15.2	113.238	Link
P78344	IF4G2_HUMAN	EIF4G2 DAP5 OK/SW-cl.75	Eukaryotic translation initiation factor 4 gamma 2 (eIF-4-gamma 2) (eIF-4G 2) (eIF4G 2) (Death-associated protein 5) (DAP-5) (p97)	907	2	2	3.7	10.8369	Link
Q15056	IF4H_HUMAN	EIF4H KIAA0038 WBSCR1 WSCR1	Eukaryotic translation initiation factor 4H (eIF-4H) (Williams-Beuren syndrome chromosomal region 1 protein)	248	3	3	26.2	59.4498	Link
Q9BQ52	RNZ2_HUMAN	ELAC2 HPC2	Zinc phosphodiesterase ELAC protein 2 (EC 3.1.26.11) (ElaC homolog protein 2) (Heredity prostate cancer protein 2) (Ribonuclease Z 2) (RNase Z 2) (tRNA 3 endonuclease 2) (tRNase Z 2)	826	6	5	9.8	35.6986	Link
Q9HC35	EMAL4_HUMAN	EML4 C2orf2 EMAPL4	Echinoderm microtubule-associated protein-like 4 (EMAP-4) (Restrictedly overexpressed proliferation-associated protein) (Ropp 120)	981	2	2	2.3	10.0194	Link
P09104	ENOG_HUMAN	ENO2	Gamma-enolase (EC 4.2.1.11) (2-phospho-D-glycerate hydro-lyase) (Enolase 2) (Neural enolase) (Neuron-specific enolase) (NSE)	434	9	9	29.5	101.914	Link
O43491	E41L2_HUMAN	EPB41L2	Band 4.1-like protein 2 (Generally expressed protein 4.1) (4.1G)	1005	3	3	5.1	14.6702	Link
Q9BS26	ERP44_HUMAN	ERP44 KIAA0573 TXNDC4 UNQ532/PRO1075	Endoplasmic reticulum resident protein 44 (ER protein 44) (ERp44) (Thioredoxin domain-containing protein 4)	406	5	5	22.9	60.5236	Link
P10768	ESTD_HUMAN	ESD	S-formylglutathione hydrolase (FGH) (EC 3.1.2.12) (Esterase D) (Methylumbelliferyl-acetate deacetylase) (EC 3.1.1.56)	282	6	5	28.7	104.564	Link
P13804	ETFA_HUMAN	ETFA	Electron transfer flavoprotein subunit alpha, mitochondrial (Alpha-ETF)	333	9	9	38.7	132.825	Link
Q9NZB2	F120A_HUMAN	FAM120A C9orf10 KIAA0183 OSSA	Constitutive coactivator of PPAR-gamma-like protein 1 (Oxidative stress-associated Src activator) (Protein FAM120A)	1118	2	2	2.5	8.79162	Link
Q9Y3D0	MIP18_HUMAN	FAM96B MIP18 CGI-128 HSPC118	Mitotic spindle-associated MMXD complex subunit MIP18 (MSS19-interacting protein of 18 kDa) (Protein FAM96B)	163	2	2	26.4	60.3008	Link
Q9Y285	SYFA_HUMAN	FARSA FARS FARSL FARSLA	Phenylalanine--tRNA ligase alpha subunit (EC 6.1.1.20) (CML33) (Phenylalanyl-tRNA synthetase alpha subunit) (PheRS)	508	10	10	32.7	96.7424	Link
Q9NSD9	SYFB_HUMAN	FARSB FARSLB FRSB HSPC173	Phenylalanine--tRNA ligase beta subunit (EC 6.1.1.20) (Phenylalanyl-tRNA synthetase beta subunit) (PheRS)	589	11	10	20	91.7821	Link
Q9UKB1	FBW1B_HUMAN	FBXW11 BTRCP2 FBW1B FBXW1B KIAA0696	F-box/WD repeat-containing protein 11 (F-box and WD repeats protein beta-TrCP2) (F-box/WD repeat-containing protein 1B) (Homologous to Slimb protein) (HOS)	542	2	2	6.8	18.1347	Link
P39748	FEN1_HUMAN	FEN1 RAD2	Flap endonuclease 1 (FEN-1) (EC 3.1.-.-) (DNase IV) (Flap structure-specific endonuclease 1) (Maturation factor 1) (MF1) (hFEN-1)	380	5	5	21.3	64.6646	Link
Q13642	FHL1_HUMAN	FHL1 SLIM1	Four and a half LIM domains protein 1 (FHL-1) (Skeletal muscle LIM-protein 1) (SLIM) (SLIM-1)	323	4	4	11.1	60.8608	Link
Q6UN15	FIP1_HUMAN	FIP1L1 FIP1 RHE	Pre-mRNA 3'-end-processing factor FIP1 (hFip1) (FIP1-like 1 protein) (Factor interacting with PAP) (Rearranged in hypereosinophilia)	594	4	4	13.3	33.0944	Link
Q8NFF5	FAD1_HUMAN	FLAD1 PP591	FAD synthase (EC 2.7.7.2) (FAD pyrophosphorylase) (FMN adenylyltransferase) (Flavin adenine dinucleotide synthase) [Includes: Molybdenum cofactor biosynthesis protein-like region; FAD synthase region]	587	2	2	5.1	16.7445	Link
Q16658	FSCN1_HUMAN	FSCN1 FAN1 HSN SNL	Fascin (55 kDa actin-bundling protein) (Singed-like protein) (p55)	493	9	9	21.1	89.7173	Link
Q96I24	FUBP3_HUMAN	FUBP3 FBP3	Far upstream element-binding protein 3 (FUSE-binding protein 3)	572	2	2	4.4	17.1836	Link
Q96QD9	UIF_HUMAN	FYTTD1 UIF	UAP56-interacting factor (Forty-two-three domain-containing protein 1) (Protein 40-2-3)	318	2	2	8.8	30.9089	Link
P11413	G6PD_HUMAN	G6PD	Glucose-6-phosphate 1-dehydrogenase (G6PD) (EC 1.1.1.49)	515	4	4	12	38.171	Link
Q8TAE8	G45IP_HUMAN	GADD45GIP1 MRPL59 PLINP1 PRG6	Growth arrest and DNA damage-inducible proteins-interacting protein 1 (39S ribosomal protein L59, mitochondrial) (MRP-L59) (CKII beta-associating protein) (CR6-interacting factor 1) (CRIF1) (Papillomavirus L2-interacting nuclear protein 1) (PLINP) (PLINP-1) (p53-responsive gene 6 protein)	222	5	5	30.2	110.687	Link
P51570	GALK1_HUMAN	GALK1 GALK	Galactokinase (EC 2.7.1.6) (Galactose kinase)	392	3	3	13.8	37.6111	Link
Q14697	GANAB_HUMAN	GANAB G2AN KIAA0088	Neutral alpha-glucosidase AB (EC 3.2.1.84) (Alpha-glucosidase 2) (Glucosidase II subunit alpha)	944	11	10	16.5	57.2666	Link
P41250	SYG_HUMAN	GARS	Glycine--tRNA ligase (EC 6.1.1.14) (Diadenosine tetraphosphate synthetase) (AP-4-A synthetase) (Glycyl-tRNA synthetase) (GlyRS)	739	8	8	20.7	53.2018	Link
Q92616	GCN1L_HUMAN	GCN1L1 KIAA0219	Translational activator GCN1 (HsGCN1) (GCN1-like protein 1)	2671	11	11	6.4	20.2395	Link
Q8TEQ6	GEMI5_HUMAN	GEMIN5	Gem-associated protein 5 (Gemin5)	1508	7	7	5.8	22.8127	Link
Q96RP9	EFGM_HUMAN	GFM1 EFG EFG1 GFM	Elongation factor G, mitochondrial (EF-Gmt) (Elongation factor G 1, mitochondrial) (mEF-G 1) (Elongation factor G1) (hEFG1)	751	3	3	7.3	19.6319	Link
O76003	GLRX3_HUMAN	GLRX3 PICOT TXNL2 HUSSY-22	Glutaredoxin-3 (PKC-interacting cousin of thioredoxin) (PICOT) (PKC-theta-interacting protein) (PKCq-interacting protein) (Thioredoxin-like protein 2)	335	2	2	7.2	29.3404	Link
O94925	GLSK_HUMAN	GLS GLS1 KIAA0838	Glutaminase kidney isoform, mitochondrial (GLS) (EC 3.5.1.2) (K-glutaminase) (L-glutamine amidohydrolase)	669	4	4	10.8	29.3842	Link
P00367	DHE3_HUMAN	GLUD1 GLUD	Glutamate dehydrogenase 1, mitochondrial (GDH 1) (EC 1.4.1.3)	558	3	3	7	26.4221	Link
P49448	DHE4_HUMAN	GLUD2 GLUDP1	Glutamate dehydrogenase 2, mitochondrial (GDH 2) (EC 1.4.1.3)	558	3	3	7	26.4221	Link
Q96IJ6	GMPPA_HUMAN	GMPPA	Mannose-1-phosphate guanyltransferase alpha (GDP-mannose pyrophosphorylase A) (GMPP-alpha) (GTP-mannose-1-phosphate guanylyltransferase alpha)	420	2	2	8.6	23.4024	Link
P49915	GUAA_HUMAN	GMPS	GMP synthase [glutamine-hydrolyzing] (EC 6.3.5.2) (GMP synthetase) (Glutamine amidotransferase)	693	14	12	27.8	99.2831	Link
P63244	GBLP_HUMAN	GNB2L1 HLC7 PIG21	Guanine nucleotide-binding protein subunit beta-2-like 1 (Cell proliferation-inducing gene 21 protein) (Guanine nucleotide-binding protein subunit beta-like protein 12.3) (Human lung cancer oncogene 7 protein) (HLC-7) (Receptor for activated C kinase) (Receptor of activated protein kinase C 1) (RACK1) [Cleaved into: Guanine nucleotide-binding protein subunit beta-2-like 1, N-terminally processed]	317	3	3	10.7	46.5096	Link
P36915	GNL1_HUMAN	GNL1 HSR1	Guanine nucleotide-binding protein-like 1 (GTP-binding protein HSR1)	607	2	2	4.8	16.1928	Link
Q13823	NOG2_HUMAN	GNL2 NGP1	Nucleolar GTP-binding protein 2 (Autoantigen NGP-1)	731	5	5	7.9	33.615	Link
Q12849	GRSF1_HUMAN	GRSF1	G-rich sequence factor 1 (GRSF-1)	480	4	4	13.1	40.9543	Link
P21266	GSTM3_HUMAN	GSTM3 GST5	Glutathione S-transferase Mu 3 (EC 2.5.1.18) (GST class-mu 3) (GSTM3-3) (hGSTM3-3)	225	2	2	7.1	43.6846	Link
P78417	GSTO1_HUMAN	GSTO1 GSTTLP28	Glutathione S-transferase omega-1 (GSTO-1) (EC 2.5.1.18) (Glutathione S-transferase omega 1-1) (GSTO 1-1) (Glutathione-dependent dehydroascorbate reductase) (EC 1.8.5.1) (Monomethylarsonic acid reductase) (MMA(V) reductase) (EC 1.20.4.2) (S-(Phenacyl)glutathione reductase) (SPG-R)	241	2	2	9.5	40.7843	Link
Q9UKN8	TF3C4_HUMAN	GTF3C4	General transcription factor 3C polypeptide 4 (EC 2.3.1.48) (TF3C-delta) (Transcription factor IIIC 90 kDa subunit) (TFIIIC 90 kDa subunit) (TFIIIC90) (Transcription factor IIIC subunit delta)	822	2	2	4.5	11.9575	Link
P07305	H10_HUMAN	H1F0 H1FV	Histone H1.0 (Histone H1') (Histone H1(0)) [Cleaved into: Histone H1.0, N-terminally processed]	194	2	2	11.9	50.6651	Link
Q71UI9	H2AV_HUMAN	H2AFV H2AV	Histone H2A.V (H2A.F/Z)	128	4	4	35.2	153.579	Link
P16104	H2AX_HUMAN	H2AFX H2AX	Histone H2AX (H2a/x) (Histone H2A.X)	143	4	4	32.2	143.489	Link
P0C0S5	H2AZ_HUMAN	H2AFZ H2AZ	Histone H2A.Z (H2A/z)	128	4	4	35.2	153.579	Link
P57053	H2BFS_HUMAN	H2BFS	Histone H2B type F-S (Histone H2B.s) (H2B/s)	126	6	4	28.6	234.024	Link
P84243	H33_HUMAN	H3F3A H3.3A H3F3 PP781; H3F3B H3.3B	Histone H3.3	136	4	2	23.5	144.545	Link
P55084	ECHB_HUMAN	HADHB MSTP029	Trifunctional enzyme subunit beta, mitochondrial (TP-beta) [Includes: 3-ketoacyl-CoA thiolase (EC 2.3.1.16) (Acetyl-CoA acyltransferase) (Beta-ketothiolase)]	474	5	4	13.9	51.8409	Link
O14929	HAT1_HUMAN	HAT1 KAT1	Histone acetyltransferase type B catalytic subunit (EC 2.3.1.48) (Histone acetyltransferase 1)	419	4	4	19.8	46.9166	Link
O00165	HAX1_HUMAN	HAX1 HS1BP1	HCLS1-associated protein X-1 (HS1-associating protein X-1) (HAX-1) (HS1-binding protein 1) (HSP1BP-1)	279	3	3	15.8	52.8442	Link
Q9Y450	HBS1L_HUMAN	HBS1L HBS1 KIAA1038	HBS1-like protein (ERFS)	684	6	6	14.5	43.1098	Link
Q92769	HDAC2_HUMAN	HDAC2	Histone deacetylase 2 (HD2) (EC 3.5.1.98)	488	3	3	8.6	30.3991	Link
Q7Z4H3	HDDC2_HUMAN	HDDC2 C6orf74 NS5ATP2 CGI-130	HD domain-containing protein 2 (Hepatitis C virus NS5A-transactivated protein 2) (HCV NS5A-transactivated protein 2)	204	3	3	20.1	72.2723	Link
Q86Y56	HEAT2_HUMAN	HEATR2	HEAT repeat-containing protein 2	855	2	2	3.5	11.4959	Link
Q96QV6	H2A1A_HUMAN	HIST1H2AA H2AFR	Histone H2A type 1-A (Histone H2A/r)	131	4	4	35.1	143.489	Link
P62807	H2B1C_HUMAN	HIST1H2BC H2BFL; HIST1H2BE H2BFH; HIST1H2BF H2BFG; HIST1H2BG H2BFA; HIST1H2BI H2BFK	Histone H2B type 1-C/E/F/G/I (Histone H2B.1 A) (Histone H2B.a) (H2B/a) (Histone H2B.g) (H2B/g) (Histone H2B.h) (H2B/h) (Histone H2B.k) (H2B/k) (Histone H2B.l) (H2B/l)	126	6	4	28.6	234.024	Link
P58876	H2B1D_HUMAN	HIST1H2BD H2BFB HIRIP2	Histone H2B type 1-D (HIRA-interacting protein 2) (Histone H2B.1 B) (Histone H2B.b) (H2B/b)	126	6	4	28.6	234.024	Link
Q93079	H2B1H_HUMAN	HIST1H2BH H2BFJ	Histone H2B type 1-H (Histone H2B.j) (H2B/j)	126	6	4	28.6	234.024	Link
O60814	H2B1K_HUMAN	HIST1H2BK H2BFT HIRIP1	Histone H2B type 1-K (H2B K) (HIRA-interacting protein 1)	126	6	4	28.6	234.024	Link
Q99880	H2B1L_HUMAN	HIST1H2BL H2BFC	Histone H2B type 1-L (Histone H2B.c) (H2B/c)	126	6	4	28.6	234.024	Link
Q99879	H2B1M_HUMAN	HIST1H2BM H2BFE	Histone H2B type 1-M (Histone H2B.e) (H2B/e)	126	6	4	28.6	234.024	Link
Q99877	H2B1N_HUMAN	HIST1H2BN H2BFD	Histone H2B type 1-N (Histone H2B.d) (H2B/d)	126	6	4	28.6	234.024	Link
P62805	H4_HUMAN	HIST1H4A H4/A H4FA; HIST1H4B H4/I H4FI; HIST1H4C H4/G H4FG; HIST1H4D H4/B H4FB; HIST1H4E H4/J H4FJ; HIST1H4F H4/C H4FC; HIST1H4H H4/H H4FH; HIST1H4I H4/M H4FM; HIST1H4J H4/E H4FE; HIST1H4K H4/D H4FD; HIST1H4L H4/K H4FK; HIST2H4A H4/N H4F2 H4FN HIST2H4; HIST2H4B H4/O H4FO; HIST4H4	Histone H4	103	6	6	43.7	286.282	Link
Q5QNW6	H2B2F_HUMAN	HIST2H2BF	Histone H2B type 2-F	126	6	4	28.6	234.024	Link
P19367	HXK1_HUMAN	HK1	Hexokinase-1 (EC 2.7.1.1) (Brain form hexokinase) (Hexokinase type I) (HK I)	917	6	6	6.5	32.156	Link
Q01581	HMCS1_HUMAN	HMGCS1 HMGCS	Hydroxymethylglutaryl-CoA synthase, cytoplasmic (HMG-CoA synthase) (EC 2.3.3.10) (3-hydroxy-3-methylglutaryl coenzyme A synthase)	520	4	4	10.6	37.8039	Link
P00492	HPRT_HUMAN	HPRT1 HPRT	Hypoxanthine-guanine phosphoribosyltransferase (HGPRT) (HGPRTase) (EC 2.4.2.8)	218	3	3	17	67.6309	Link
Q0VDF9	HSP7E_HUMAN	HSPA14 HSP60 HSP70L1	Heat shock 70 kDa protein 14 (HSP70-like protein 1) (Heat shock protein HSP60)	509	2	2	10	19.3105	Link
Q9Y547	IFT25_HUMAN	HSPB11 C1orf41 IFT25 HSPC034	Intraflagellar transport protein 25 homolog (Heat shock protein beta-11) (Hspb11) (Placental protein 25) (PP25)	144	2	2	25.7	68.2571	Link
O43719	HTSF1_HUMAN	HTATSF1	HIV Tat-specific factor 1 (Tat-SF1)	755	2	2	4.2	13.0186	Link
Q7Z6Z7	HUWE1_HUMAN	HUWE1 KIAA0312 KIAA1578 UREB1 HSPC272	E3 ubiquitin-protein ligase HUWE1 (EC 6.3.2.-) (ARF-binding protein 1) (ARF-BP1) (HECT, UBA and WWE domain-containing protein 1) (Homologous to E6AP carboxyl terminus homologous protein 9) (HectH9) (Large structure of UREB1) (LASU1) (Mcl-1 ubiquitin ligase E3) (Mule) (Upstream regulatory element-binding protein 1) (URE-B1) (URE-binding protein 1)	4374	13	13	5.7	14.6065	Link
O75874	IDHC_HUMAN	IDH1 PICD	Isocitrate dehydrogenase [NADP] cytoplasmic (IDH) (EC 1.1.1.42) (Cytosolic NADP-isocitrate dehydrogenase) (IDP) (NADP(+)-specific ICDH) (Oxalosuccinate decarboxylase)	414	2	2	6	23.7416	Link
P50213	IDH3A_HUMAN	IDH3A	Isocitrate dehydrogenase [NAD] subunit alpha, mitochondrial (EC 1.1.1.41) (Isocitric dehydrogenase subunit alpha) (NAD(+)-specific ICDH subunit alpha)	366	3	2	6	40.2829	Link
Q13907	IDI1_HUMAN	IDI1	Isopentenyl-diphosphate Delta-isomerase 1 (EC 5.3.3.2) (Isopentenyl pyrophosphate isomerase 1) (IPP isomerase 1) (IPPI1)	227	2	2	14.1	43.2997	Link
O95163	ELP1_HUMAN	IKBKAP ELP1 IKAP	Elongator complex protein 1 (ELP1) (IkappaB kinase complex-associated protein) (IKK complex-associated protein) (p150)	1332	2	2	3	7.37915	Link
Q8TEX9	IPO4_HUMAN	IPO4 IMP4B RANBP4	Importin-4 (Imp4) (Importin-4b) (Imp4b) (Ran-binding protein 4) (RanBP4)	1081	12	12	17.8	54.5552	Link
O00410	IPO5_HUMAN	IPO5 KPNB3 RANBP5	Importin-5 (Imp5) (Importin subunit beta-3) (Karyopherin beta-3) (Ran-binding protein 5) (RanBP5)	1097	7	7	8.8	31.3597	Link
O95373	IPO7_HUMAN	IPO7 RANBP7	Importin-7 (Imp7) (Ran-binding protein 7) (RanBP7)	1038	4	4	6.4	18.9384	Link
Q96P70	IPO9_HUMAN	IPO9 IMP9 KIAA1192 RANBP9 HSPC273	Importin-9 (Imp9) (Ran-binding protein 9) (RanBP9)	1041	8	8	11.8	37.7676	Link
P51617	IRAK1_HUMAN	IRAK1 IRAK	Interleukin-1 receptor-associated kinase 1 (IRAK-1) (EC 2.7.11.1)	712	2	2	3.8	13.8048	Link
Q9BY32	ITPA_HUMAN	ITPA C20orf37 My049 OK/SW-cl.9	Inosine triphosphate pyrophosphatase (ITPase) (Inosine triphosphatase) (EC 3.6.1.19) (Non-canonical purine NTP pyrophosphatase) (Non-standard purine NTP pyrophosphatase) (Nucleoside-triphosphate diphosphatase) (Nucleoside-triphosphate pyrophosphatase) (NTPase) (Putative oncogene protein hlc14-06-p)	194	3	3	24.2	75.9976	Link
Q86V97	KBTB6_HUMAN	KBTBD6	Kelch repeat and BTB domain-containing protein 6	674	17	16	30.7	123.957	Link
Q8WVZ9	KBTB7_HUMAN	KBTBD7	Kelch repeat and BTB domain-containing protein 7	684	20	19	37.1	143.699	Link
Q96EK5	KBP_HUMAN	KIAA1279 KBP	KIF1-binding protein	621	4	4	10.1	31.6555	Link
Q12756	KIF1A_HUMAN	KIF1A ATSV C2orf20	Kinesin-like protein KIF1A (Axonal transporter of synaptic vesicles) (Microtubule-based motor KIF1A) (Unc-104- and KIF1A-related protein) (hUnc-104)	1690	2	2	1.5	5.81599	Link
Q07866	KLC1_HUMAN	KLC1 KLC KNS2	Kinesin light chain 1 (KLC 1)	573	3	3	7.3	25.7304	Link
Q1ED39	KNOP1_HUMAN	KNOP1 C16orf88 FAM191A TSG118	Lysine-rich nucleolar protein 1 (Protein FAM191A) (Testis-specific gene 118 protein)	458	2	2	6.6	21.4608	Link
O00505	IMA4_HUMAN	KPNA3 QIP2	Importin subunit alpha-4 (Importin alpha Q2) (Qip2) (Karyopherin subunit alpha-3) (SRP1-gamma)	521	2	2	10.6	18.8657	Link
O00629	IMA3_HUMAN	KPNA4 QIP1	Importin subunit alpha-3 (Importin alpha Q1) (Qip1) (Karyopherin subunit alpha-4)	521	4	4	10.9	37.7314	Link
O60684	IMA7_HUMAN	KPNA6 IPOA7	Importin subunit alpha-7 (Karyopherin subunit alpha-6)	536	7	6	18.1	64.1581	Link
Q8N9T8	KRI1_HUMAN	KRI1	Protein KRI1 homolog	703	5	5	9.2	34.6581	Link
Q92615	LAR4B_HUMAN	LARP4B KIAA0217 LARP5	La-related protein 4B (La ribonucleoprotein domain family member 4B) (La ribonucleoprotein domain family member 5) (La-related protein 5)	738	2	2	3.3	13.3185	Link
Q9UIC8	LCMT1_HUMAN	LCMT1 LCMT CGI-68	Leucine carboxyl methyltransferase 1 (EC 2.1.1.233) (Protein-leucine O-methyltransferase) ([Phosphatase 2A protein]-leucine-carboxy methyltransferase 1)	334	2	2	10.8	29.4282	Link
P49916	DNLI3_HUMAN	LIG3	DNA ligase 3 (EC 6.5.1.1) (DNA ligase III) (Polydeoxyribonucleotide synthase [ATP] 3)	1009	2	2	2.4	9.74135	Link
P36776	LONM_HUMAN	LONP1 PRSS15	Lon protease homolog, mitochondrial (EC 3.4.21.-) (LONHs) (Lon protease-like protein) (LONP) (Mitochondrial ATP-dependent protease Lon) (Serine protease 15)	959	8	8	14.7	40.997	Link
Q9H9A6	LRC40_HUMAN	LRRC40	Leucine-rich repeat-containing protein 40	602	5	5	12.3	40.8182	Link
Q8N1G4	LRC47_HUMAN	LRRC47 KIAA1185	Leucine-rich repeat-containing protein 47	583	8	7	20.8	67.4376	Link
O94822	LTN1_HUMAN	LTN1 C21orf10 C21orf98 KIAA0714 RNF160 ZNF294 HSPC087	E3 ubiquitin-protein ligase listerin (EC 6.3.2.-) (RING finger protein 160) (Zinc finger protein 294)	1766	3	3	2.4	8.34855	Link
Q13257	MD2L1_HUMAN	MAD2L1 MAD2	Mitotic spindle assembly checkpoint protein MAD2A (HsMAD2) (Mitotic arrest deficient 2-like protein 1) (MAD2-like protein 1)	205	3	3	22.9	71.9197	Link
P49736	MCM2_HUMAN	MCM2 BM28 CCNL1 CDCL1 KIAA0030	DNA replication licensing factor MCM2 (EC 3.6.4.12) (Minichromosome maintenance protein 2 homolog) (Nuclear protein BM28)	904	3	3	4.5	16.3092	Link
P33991	MCM4_HUMAN	MCM4 CDC21	DNA replication licensing factor MCM4 (EC 3.6.4.12) (CDC21 homolog) (P1-CDC21)	863	19	18	25	108.199	Link
Q9BTE3	MCMBP_HUMAN	MCMBP C10orf119	Mini-chromosome maintenance complex-binding protein (MCM-BP) (MCM-binding protein)	642	3	3	6.4	22.965	Link
P40926	MDHM_HUMAN	MDH2	Malate dehydrogenase, mitochondrial (EC 1.1.1.37)	338	3	3	15.4	43.6199	Link
P48163	MAOX_HUMAN	ME1	NADP-dependent malic enzyme (NADP-ME) (EC 1.1.1.40) (Malic enzyme 1)	572	2	2	8.9	17.1836	Link
O60502	NCOAT_HUMAN	MGEA5 HEXC KIAA0679 MEA5	Bifunctional protein NCOAT (Meningioma-expressed antigen 5) (Nuclear cytoplasmic O-GlcNAcase and acetyltransferase) [Includes: Protein O-GlcNAcase (EC 3.2.1.169) (Glycoside hydrolase O-GlcNAcase) (Hexosaminidase C) (N-acetyl-beta-D-glucosaminidase) (N-acetyl-beta-glucosaminidase) (O-GlcNAcase) (OGA); Histone acetyltransferase (HAT) (EC 2.3.1.48)]	916	4	4	6.8	21.4608	Link
Q99797	MIPEP_HUMAN	MIPEP MIP	Mitochondrial intermediate peptidase (MIP) (EC 3.4.24.59)	713	2	2	4.3	13.7855	Link
Q96T76	MMS19_HUMAN	MMS19 MMS19L	MMS19 nucleotide excision repair protein homolog (hMMS19) (MET18 homolog) (MMS19-like protein)	1030	3	3	5.5	14.3141	Link
Q9UBU8	MO4L1_HUMAN	MORF4L1 MRG15 FWP006 HSPC008 HSPC061 PP368	Mortality factor 4-like protein 1 (MORF-related gene 15 protein) (Protein MSL3-1) (Transcription factor-like protein MRG15)	362	2	2	3.9	27.152	Link
Q99547	MPH6_HUMAN	MPHOSPH6 MPP6	M-phase phosphoprotein 6	160	3	2	16.2	92.1471	Link
Q9BV20	MTNA_HUMAN	MRI1 MRDI UNQ6390/PRO21135	Methylthioribose-1-phosphate isomerase (M1Pi) (MTR-1-P isomerase) (EC 5.3.1.23) (Mediator of RhoA-dependent invasion) (S-methyl-5-thioribose-1-phosphate isomerase) (Translation initiation factor eIF-2B subunit alpha/beta/delta-like protein)	369	5	5	21.4	66.5923	Link
Q9BYD6	RM01_HUMAN	MRPL1 BM-022	39S ribosomal protein L1, mitochondrial (L1mt) (MRP-L1)	325	7	7	31.4	105.851	Link
Q9Y3B7	RM11_HUMAN	MRPL11 CGI-113	39S ribosomal protein L11, mitochondrial (L11mt) (MRP-L11)	192	3	3	22.4	76.7893	Link
P52815	RM12_HUMAN	MRPL12 RPML12	39S ribosomal protein L12, mitochondrial (L12mt) (MRP-L12) (5c5-2)	198	4	4	23.7	99.2831	Link
Q9BYD1	RM13_HUMAN	MRPL13	39S ribosomal protein L13, mitochondrial (L13mt) (MRP-L13)	178	10	9	39.9	276.096	Link
Q9P015	RM15_HUMAN	MRPL15 HSPC145	39S ribosomal protein L15, mitochondrial (L15mt) (MRP-L15)	296	17	14	45.3	282.252	Link
Q9NRX2	RM17_HUMAN	MRPL17 LIP2	39S ribosomal protein L17, mitochondrial (L17mt) (MRP-L17) (LYST-interacting protein 2)	175	3	3	9.1	84.2488	Link
P49406	RM19_HUMAN	MRPL19 KIAA0104 MRPL15	39S ribosomal protein L19, mitochondrial (L19mt) (MRP-L19) (39S ribosomal protein L15, mitochondrial) (L15mt) (MRP-L15)	292	3	3	12.3	50.4916	Link
Q5T653	RM02_HUMAN	MRPL2 CGI-22	39S ribosomal protein L2, mitochondrial (L2mt) (MRP-L2)	305	4	3	17.7	64.4526	Link
Q7Z2W9	RM21_HUMAN	MRPL21	39S ribosomal protein L21, mitochondrial (L21mt) (MRP-L21)	205	6	6	33.2	143.839	Link
Q9NWU5	RM22_HUMAN	MRPL22 MRPL25 RPML25 HSPC158	39S ribosomal protein L22, mitochondrial (L22mt) (MRP-L22) (39S ribosomal protein L25, mitochondrial) (L25mt) (MRP-L25)	206	4	4	20.4	95.4274	Link
Q16540	RM23_HUMAN	MRPL23 L23MRP RPL23L	39S ribosomal protein L23, mitochondrial (L23mt) (MRP-L23) (L23 mitochondrial-related protein) (Ribosomal protein L23-like)	153	5	4	37.3	160.605	Link
Q96A35	RM24_HUMAN	MRPL24	39S ribosomal protein L24, mitochondrial (L24mt) (MRP-L24)	216	7	7	32.4	159.267	Link
Q9P0M9	RM27_HUMAN	MRPL27 HSPC250	39S ribosomal protein L27, mitochondrial (L27mt) (MRP-L27)	148	2	2	16.9	66.4123	Link
Q13084	RM28_HUMAN	MRPL28 MAAT1	39S ribosomal protein L28, mitochondrial (L28mt) (MRP-L28) (Melanoma antigen p15) (Melanoma-associated antigen recognized by T-lymphocytes)	256	8	7	31.2	153.579	Link
P09001	RM03_HUMAN	MRPL3 MRL3 RPML3	39S ribosomal protein L3, mitochondrial (L3mt) (MRP-L3)	348	3	2	7.8	42.3665	Link
Q8TCC3	RM30_HUMAN	MRPL30 MRPL28 RPML28 HSPC249	39S ribosomal protein L30, mitochondrial (L30mt) (MRP-L30) (39S ribosomal protein L28, mitochondrial) (L28mt) (MRP-L28)	161	2	2	6.8	61.0499	Link
Q9BZE1	RM37_HUMAN	MRPL37 MRPL2 RPML2 HSPC235	39S ribosomal protein L37, mitochondrial (L37mt) (MRP-L37) (39S ribosomal protein L2, mitochondrial) (L2mt) (MRP-L2)	423	7	6	23.2	81.3276	Link
Q96DV4	RM38_HUMAN	MRPL38 HSPC262	39S ribosomal protein L38, mitochondrial (L38mt) (MRP-L38)	380	10	9	32.4	129.329	Link
Q9NYK5	RM39_HUMAN	MRPL39 C21orf92 MRPL5 RPML5 MSTP003 PRED22	39S ribosomal protein L39, mitochondrial (L39mt) (MRP-L39) (39S ribosomal protein L5, mitochondrial) (L5mt) (MRP-L5)	338	4	4	15.1	58.1599	Link
Q9BYD3	RM04_HUMAN	MRPL4 CDABP0091 CGI-28	39S ribosomal protein L4, mitochondrial (L4mt) (MRP-L4)	311	8	8	37.9	126.418	Link
Q8IXM3	RM41_HUMAN	MRPL41 BMRP MRPL27 RPML27 PIG3	39S ribosomal protein L41, mitochondrial (L41mt) (MRP-L41) (39S ribosomal protein L27 homolog) (Bcl-2-interacting mitochondrial ribosomal protein L41) (Cell proliferation-inducing gene 3 protein) (MRP-L27 homolog)	137	6	5	49.6	215.234	Link
Q8N983	RM43_HUMAN	MRPL43	39S ribosomal protein L43, mitochondrial (L43mt) (MRP-L43) (Mitochondrial ribosomal protein bMRP36a)	215	3	3	15.8	68.5746	Link
Q9H9J2	RM44_HUMAN	MRPL44	39S ribosomal protein L44, mitochondrial (L44mt) (MRP-L44) (EC 3.1.26.-)	332	7	7	24.4	103.619	Link
Q9BRJ2	RM45_HUMAN	MRPL45	39S ribosomal protein L45, mitochondrial (L45mt) (MRP-L45)	306	5	4	20.9	80.3025	Link
Q9HD33	RM47_HUMAN	MRPL47 NCM1 CGI-204	39S ribosomal protein L47, mitochondrial (L47mt) (MRP-L47) (Nasopharyngeal carcinoma metastasis-related protein 1)	250	5	4	12.4	98.2903	Link
Q13405	RM49_HUMAN	MRPL49 C11orf4 NOF1 OK/SW-cl.67	39S ribosomal protein L49, mitochondrial (L49mt) (MRP-L49) (Neighbor of FAU) (NOF) (Protein NOF1)	166	3	3	23.5	88.8165	Link
Q86TS9	RM52_HUMAN	MRPL52	39S ribosomal protein L52, mitochondrial (L52mt) (MRP-L52)	123	2	2	42.3	79.9108	Link
Q9BYD2	RM09_HUMAN	MRPL9	39S ribosomal protein L9, mitochondrial (L9mt) (MRP-L9)	267	4	4	13.9	73.6257	Link
P82664	RT10_HUMAN	MRPS10 MSTP040	28S ribosomal protein S10, mitochondrial (MRP-S10) (S10mt)	201	2	2	11.4	48.9006	Link
Q9NVS2	RT18A_HUMAN	MRPS18A	28S ribosomal protein S18a, mitochondrial (MRP-S18-a) (Mrps18a) (S18mt-a) (28S ribosomal protein S18-3, mitochondrial) (MRP-S18-3)	196	6	6	34.2	150.444	Link
Q9Y676	RT18B_HUMAN	MRPS18B C6orf14 HSPC183 PTD017	28S ribosomal protein S18b, mitochondrial (MRP-S18-b) (Mrps18-b) (S18mt-b) (28S ribosomal protein S18-2, mitochondrial) (MRP-S18-2)	258	3	3	19	57.1455	Link
Q9Y399	RT02_HUMAN	MRPS2 CGI-91	28S ribosomal protein S2, mitochondrial (MRP-S2) (S2mt)	296	3	3	14.2	49.8093	Link
Q9Y3D9	RT23_HUMAN	MRPS23 CGI-138 HSPC329	28S ribosomal protein S23, mitochondrial (MRP-S23) (S23mt)	190	2	2	10.5	51.7317	Link
P82663	RT25_HUMAN	MRPS25 RPMS25	28S ribosomal protein S25, mitochondrial (MRP-S25) (S25mt)	173	2	2	14.5	56.8152	Link
Q9NP92	RT30_HUMAN	MRPS30 PDCD9 BM-047	28S ribosomal protein S30, mitochondrial (MRP-S30) (S30mt) (Programmed cell death protein 9)	439	8	7	18.5	89.5583	Link
Q92665	RT31_HUMAN	MRPS31 IMOGN38	28S ribosomal protein S31, mitochondrial (MRP-S31) (S31mt) (Imogen 38)	395	5	5	25.1	62.209	Link
P82930	RT34_HUMAN	MRPS34	28S ribosomal protein S34, mitochondrial (MRP-S34) (S34mt)	218	4	4	29.4	90.1746	Link
P82673	RT35_HUMAN	MRPS35 MRPS28 HDCMD11P MDS023 PSEC0213	28S ribosomal protein S35, mitochondrial (MRP-S35) (S35mt) (28S ribosomal protein S28, mitochondrial) (MRP-S28) (S28mt)	323	2	2	7.4	30.4304	Link
P82675	RT05_HUMAN	MRPS5	28S ribosomal protein S5, mitochondrial (MRP-S5) (S5mt)	430	4	4	12.3	45.7164	Link
Q9Y2R9	RT07_HUMAN	MRPS7	28S ribosomal protein S7, mitochondrial (MRP-S7) (S7mt) (bMRP-27a) (bMRP27a)	242	4	4	19	81.2316	Link
P82933	RT09_HUMAN	MRPS9 RPMS9	28S ribosomal protein S9, mitochondrial (MRP-S9) (S9mt)	396	8	8	19.2	99.2831	Link
Q9UKD2	MRT4_HUMAN	MRTO4 C1orf33 MRT4	mRNA turnover protein 4 homolog	239	3	3	18.8	61.6884	Link
P43246	MSH2_HUMAN	MSH2	DNA mismatch repair protein Msh2 (hMSH2) (MutS protein homolog 2)	934	10	10	12.2	52.6179	Link
P52701	MSH6_HUMAN	MSH6 GTBP	DNA mismatch repair protein Msh6 (hMSH6) (G/T mismatch-binding protein) (GTBP) (GTMBP) (MutS-alpha 160 kDa subunit) (p160)	1360	8	8	8.5	28.9089	Link
O43347	MSI1H_HUMAN	MSI1	RNA-binding protein Musashi homolog 1 (Musashi-1)	362	2	2	14.1	27.152	Link
P22033	MUTA_HUMAN	MUT	Methylmalonyl-CoA mutase, mitochondrial (MCM) (EC 5.4.99.2) (Methylmalonyl-CoA isomerase)	750	2	2	3.5	13.1054	Link
Q9UM54	MYO6_HUMAN	MYO6 KIAA0389	Unconventional myosin-VI (Unconventional myosin-6)	1294	4	3	3.8	15.1917	Link
Q9BXJ9	NAA15_HUMAN	NAA15 GA19 NARG1 NATH TBDN100	N-alpha-acetyltransferase 15, NatA auxiliary subunit (Gastric cancer antigen Ga19) (N-terminal acetyltransferase) (NMDA receptor-regulated protein 1) (Protein tubedown-1) (Tbdn100)	866	7	6	12.8	39.7247	Link
Q9GZZ1	NAA50_HUMAN	NAA50 MAK3 NAT13 NAT5	N-alpha-acetyltransferase 50 (EC 2.3.1.-) (N-acetyltransferase 13) (N-acetyltransferase 5) (hNAT5) (N-acetyltransferase san homolog) (hSAN) (NatE catalytic subunit)	169	3	3	14.8	87.2399	Link
P49321	NASP_HUMAN	NASP	Nuclear autoantigenic sperm protein (NASP)	788	3	2	4.4	18.7101	Link
Q15021	CND1_HUMAN	NCAPD2 CAPD2 CNAP1 KIAA0159	Condensin complex subunit 1 (Chromosome condensation-related SMC-associated protein 1) (Chromosome-associated protein D2) (hCAP-D2) (Non-SMC condensin I complex subunit D2) (XCAP-D2 homolog)	1401	2	2	2.3	7.01572	Link
Q9BPX3	CND3_HUMAN	NCAPG CAPG NYMEL3	Condensin complex subunit 3 (Chromosome-associated protein G) (Condensin subunit CAP-G) (hCAP-G) (Melanoma antigen NY-MEL-3) (Non-SMC condensin I complex subunit G) (XCAP-G homolog)	1015	3	3	6.4	14.5257	Link
Q15003	CND2_HUMAN	NCAPH BRRN BRRN1 CAPH KIAA0074	Condensin complex subunit 2 (Barren homolog protein 1) (Chromosome-associated protein H) (hCAP-H) (Non-SMC condensin I complex subunit H) (XCAP-H homolog)	741	3	3	5.5	19.8968	Link
Q09161	NCBP1_HUMAN	NCBP1 CBP80 NCBP	Nuclear cap-binding protein subunit 1 (80 kDa nuclear cap-binding protein) (CBP80) (NCBP 80 kDa subunit)	790	2	2	3.3	12.4418	Link
Q9Y2A7	NCKP1_HUMAN	NCKAP1 HEM2 KIAA0587 NAP1	Nck-associated protein 1 (NAP 1) (Membrane-associated protein HEM-2) (p125Nap1)	1128	2	2	1.9	8.71368	Link
Q92597	NDRG1_HUMAN	NDRG1 CAP43 DRG1 RTP	Protein NDRG1 (Differentiation-related gene 1 protein) (DRG-1) (N-myc downstream-regulated gene 1 protein) (Nickel-specific induction protein Cap43) (Reducing agents and tunicamycin-responsive protein) (RTP) (Rit42)	394	3	3	12.9	37.4202	Link
O95299	NDUAA_HUMAN	NDUFA10	NADH dehydrogenase [ubiquinone] 1 alpha subcomplex subunit 10, mitochondrial (Complex I-42kD) (CI-42kD) (NADH-ubiquinone oxidoreductase 42 kDa subunit)	355	3	3	13.5	41.5311	Link
Q16718	NDUA5_HUMAN	NDUFA5	NADH dehydrogenase [ubiquinone] 1 alpha subcomplex subunit 5 (Complex I subunit B13) (Complex I-13kD-B) (CI-13kD-B) (NADH-ubiquinone oxidoreductase 13 kDa-B subunit)	116	2	2	22.4	84.733	Link
Q9ULX3	NOB1_HUMAN	NOB1 ART4 NOB1P PSMD8BP1 MSTP158	RNA-binding protein NOB1 (Phosphorylation regulatory protein HP-10) (Protein ART-4)	412	5	5	21.8	59.6421	Link
Q9H6R4	NOL6_HUMAN	NOL6	Nucleolar protein 6 (Nucleolar RNA-associated protein) (Nrap)	1146	2	2	3.4	8.57681	Link
Q5SY16	NOL9_HUMAN	NOL9	Polynucleotide 5'-hydroxyl-kinase NOL9 (EC 2.7.1.-) (Nucleolar protein 9)	702	7	2	3.8	49.0051	Link
Q9Y3C1	NOP16_HUMAN	NOP16 CGI-117 HSPC111	Nucleolar protein 16 (HBV pre-S2 trans-regulated protein 3)	178	2	2	15.2	55.2192	Link
Q9Y2X3	NOP58_HUMAN	NOP58 NOL5 NOP5 HSPC120	Nucleolar protein 58 (Nucleolar protein 5)	529	8	8	18.9	74.3216	Link
P60900	PSA6_HUMAN	NPEPPS PSA	Puromycin-sensitive aminopeptidase (PSA) (EC 3.4.11.14) (Cytosol alanyl aminopeptidase) (AAP-S)	919	2	2	8.9	39.9554	Link
Q8TAT6	NPL4_HUMAN	NPLOC4 KIAA1499 NPL4	Nuclear protein localization protein 4 homolog (Protein NPL4)	608	3	3	9.2	24.2492	Link
Q9UNZ2	NSF1C_HUMAN	NSF	Vesicle-fusing ATPase (EC 3.6.4.6) (N-ethylmaleimide-sensitive fusion protein) (NEM-sensitive fusion protein) (Vesicular-fusion protein NSF)	744	2	2	8.4	26.5649	Link
P46459	NSF_HUMAN	NSFL1C UBXN2C	NSFL1 cofactor p47 (UBX domain-containing protein 2C) (p97 cofactor p47)	370	4	4	9.7	26.4221	Link
Q08J23	NSUN2_HUMAN	NSUN2 SAKI TRM4	tRNA (cytosine(34)-C(5))-methyltransferase (EC 2.1.1.203) (Myc-induced SUN domain-containing protein) (Misu) (NOL1/NOP2/Sun domain family member 2) (Substrate of AIM1/Aurora kinase B) (tRNA (cytosine-5-)-methyltransferase) (tRNA methyltransferase 4 homolog) (hTrm4)	767	15	15	26.9	96.1117	Link
Q5TFE4	NT5D1_HUMAN	NT5DC1 NT5C2L1 LP2642	5'-nucleotidase domain-containing protein 1 (EC 3.1.3.-)	455	6	6	19.6	64.8068	Link
Q9BSD7	NTPCR_HUMAN	NTPCR C1orf57	Cancer-related nucleoside-triphosphatase (NTPase) (EC 3.6.1.15) (Nucleoside triphosphate phosphohydrolase)	190	4	4	24.7	103.463	Link
Q9Y5Y2	NUBP2_HUMAN	NUBP2	Cytosolic Fe-S cluster assembly factor NUBP2 (Nucleotide-binding protein 2) (NBP 2)	271	3	3	28	54.4042	Link
P57740	NU107_HUMAN	NUP107	Nuclear pore complex protein Nup107 (107 kDa nucleoporin) (Nucleoporin Nup107)	925	4	4	7.4	21.2519	Link
Q8WUM0	NU133_HUMAN	NUP133	Nuclear pore complex protein Nup133 (133 kDa nucleoporin) (Nucleoporin Nup133)	1156	6	6	10.1	25.5079	Link
O75694	NU155_HUMAN	NUP155 KIAA0791	Nuclear pore complex protein Nup155 (155 kDa nucleoporin) (Nucleoporin Nup155)	1391	4	4	3.8	14.1323	Link
Q12769	NU160_HUMAN	NUP160 KIAA0197 NUP120	Nuclear pore complex protein Nup160 (160 kDa nucleoporin) (Nucleoporin Nup160)	1436	3	3	3.8	10.2671	Link
Q92621	NU205_HUMAN	NUP205 C7orf14 KIAA0225	Nuclear pore complex protein Nup205 (205 kDa nucleoporin) (Nucleoporin Nup205)	2012	6	5	4	14.6556	Link
Q8NFH4	NUP37_HUMAN	NUP37	Nucleoporin Nup37 (p37) (Nup107-160 subcomplex subunit Nup37)	326	4	3	15.3	60.3008	Link
Q8N1F7	NUP93_HUMAN	NUP93 KIAA0095	Nuclear pore complex protein Nup93 (93 kDa nucleoporin) (Nucleoporin Nup93)	819	6	5	13.1	36.0038	Link
Q8N543	OGFD1_HUMAN	OGFOD1 KIAA1612 TPA1	Prolyl 3-hydroxylase OGFOD1 (EC 1.14.11.-) (2-oxoglutarate and iron-dependent oxygenase domain-containing protein 1) (Termination and polyadenylation 1 homolog)	542	4	4	10.7	36.2695	Link
P55809	SCOT1_HUMAN	OXCT1 OXCT SCOT	Succinyl-CoA:3-ketoacid coenzyme A transferase 1, mitochondrial (EC 2.8.3.5) (3-oxoacid CoA-transferase 1) (Somatic-type succinyl-CoA:3-oxoacid CoA-transferase) (SCOT-s)	520	10	9	25	94.5099	Link
O43252	PAPS1_HUMAN	PAPSS1 ATPSK1 PAPSS	Bifunctional 3'-phosphoadenosine 5'-phosphosulfate synthase 1 (PAPS synthase 1) (PAPSS 1) (Sulfurylase kinase 1) (SK 1) (SK1) [Includes: Sulfate adenylyltransferase (EC 2.7.7.4) (ATP-sulfurylase) (Sulfate adenylate transferase) (SAT); Adenylyl-sulfate kinase (EC 2.7.1.25) (3'-phosphoadenosine-5'-phosphosulfate synthase) (APS kinase) (Adenosine-5'-phosphosulfate 3'-phosphotransferase) (Adenylylsul…	624	2	2	4.3	15.7516	Link
P09874	PARP1_HUMAN	PARP1 ADPRT PPOL	Poly [ADP-ribose] polymerase 1 (PARP-1) (EC 2.4.2.30) (ADP-ribosyltransferase diphtheria toxin-like 1) (ARTD1) (NAD(+) ADP-ribosyltransferase 1) (ADPRT 1) (Poly[ADP-ribose] synthase 1)	1014	19	17	22.4	92.0865	Link
Q96KB5	TOPK_HUMAN	PBK TOPK	Lymphokine-activated killer T-cell-originated protein kinase (EC 2.7.12.2) (Cancer/testis antigen 84) (CT84) (MAPKK-like protein kinase) (Nori-3) (PDZ-binding kinase) (Spermatogenesis-related protein kinase) (SPK) (T-LAK cell-originated protein kinase)	322	3	2	7.1	45.7874	Link
Q86U86	PB1_HUMAN	PBRM1 BAF180 PB1	Protein polybromo-1 (hPB1) (BRG1-associated factor 180) (BAF180) (Polybromo-1D)	1689	2	2	1.7	5.81944	Link
O75340	PDCD6_HUMAN	PDCD6 ALG2	Programmed cell death protein 6 (Apoptosis-linked gene 2 protein) (Probable calcium-binding protein ALG-2)	191	2	2	12.6	51.4609	Link
Q8WUM4	PDC6I_HUMAN	PDCD6IP AIP1 ALIX KIAA1375	Programmed cell death 6-interacting protein (PDCD6-interacting protein) (ALG-2-interacting protein 1) (ALG-2-interacting protein X) (Hp95)	868	7	7	9	39.6332	Link
P08559	ODPA_HUMAN	PDHA1 PHE1A	Pyruvate dehydrogenase E1 component subunit alpha, somatic form, mitochondrial (EC 1.2.4.1) (PDHE1-A type I)	390	2	2	6.2	25.2026	Link
Q96HC4	PDLI5_HUMAN	PDLIM5 ENH L9	PDZ and LIM domain protein 5 (Enigma homolog) (Enigma-like PDZ and LIM domains protein)	596	3	3	6.2	24.7375	Link
Q6P996	PDXD1_HUMAN	PDXDC1 KIAA0251	Pyridoxal-dependent decarboxylase domain-containing protein 1 (EC 4.1.1.-)	788	2	2	4.8	12.4734	Link
Q86TG7	PEG10_HUMAN	PEG10 EDR KIAA1051 MAR2 MART2 MEF3L1 RGAG3	Retrotransposon-derived protein PEG10 (Embryonal carcinoma differentiation-regulated protein) (Mammalian retrotransposon-derived protein 2) (Myelin expression factor 3-like protein 1) (MEF3-like protein 1) (Paternally expressed gene 10 protein) (Retrotransposon gag domain-containing protein 3) (Retrotransposon-derived gag-like polyprotein) (Ty3/Gypsy-like protein)	708	2	2	4.4	13.8828	Link
Q9BRX2	PELO_HUMAN	PELO CGI-17	Protein pelota homolog (EC 3.1.-.-)	385	3	2	10.6	38.2949	Link
O00541	PESC_HUMAN	PES1	Pescadillo homolog	588	3	3	7.7	25.074	Link
P17858	K6PL_HUMAN	PFKL	6-phosphofructokinase, liver type (EC 2.7.1.11) (Phosphofructo-1-kinase isozyme B) (PFK-B) (Phosphofructokinase 1) (Phosphohexokinase)	780	3	3	4.4	18.902	Link
O95336	6PGL_HUMAN	PGLS	6-phosphogluconolactonase (6PGL) (EC 3.1.1.31)	258	3	3	16.7	57.1455	Link
P36871	PGM1_HUMAN	PGM1	Phosphoglucomutase-1 (PGM 1) (EC 5.4.2.2) (Glucose phosphomutase 1)	562	6	5	14.2	52.4681	Link
Q96G03	PGM2_HUMAN	PGM2 MSTP006	Phosphoglucomutase-2 (PGM 2) (EC 5.4.2.2) (Glucose phosphomutase 2) (Phosphodeoxyribomutase) (Phosphopentomutase) (EC 5.4.2.7)	612	3	3	8.3	24.0908	Link
O95394	AGM1_HUMAN	PGM3 AGM1	Phosphoacetylglucosamine mutase (PAGM) (EC 5.4.2.3) (Acetylglucosamine phosphomutase) (N-acetylglucosamine-phosphate mutase) (Phosphoglucomutase-3) (PGM 3)	542	3	3	11.8	27.2021	Link
Q8IWS0	PHF6_HUMAN	PHF6 KIAA1823	PHD finger protein 6 (PHD-like zinc finger protein)	365	4	4	16.4	53.8577	Link
Q5JRX3	PREP_HUMAN	PITRM1 KIAA1104 MP1	Presequence protease, mitochondrial (hPreP) (EC 3.4.24.-) (Pitrilysin metalloproteinase 1) (Metalloprotease 1) (hMP1)	1037	3	3	4.1	14.2175	Link
Q15149	PLEC_HUMAN	PLEC PLEC1	Plectin (PCN) (PLTN) (Hemidesmosomal protein 1) (HD1) (Plectin-1)	4684	2	2	0.6	2.09843	Link
Q10713	MPPA_HUMAN	PMPCA INPP5E KIAA0123 MPPA	Mitochondrial-processing peptidase subunit alpha (EC 3.4.24.64) (Alpha-MPP) (P-55)	525	3	3	7.2	28.0829	Link
O75439	MPPB_HUMAN	PMPCB MPPB	Mitochondrial-processing peptidase subunit beta (EC 3.4.24.64) (Beta-MPP) (P-52)	489	4	4	7	40.2005	Link
Q9H307	PININ_HUMAN	PNN DRS MEMA	Pinin (140 kDa nuclear and cell adhesion-related phosphoprotein) (Desmosome-associated protein) (Domain-rich serine protein) (DRS protein) (DRSP) (Melanoma metastasis clone A protein) (Nuclear protein SDK3) (SR-like protein)	717	4	4	7.4	27.4171	Link
Q9NRX1	PNO1_HUMAN	PNO1	RNA-binding protein PNO1	252	2	2	12.7	39.0041	Link
P28340	DPOD1_HUMAN	POLD1 POLD	DNA polymerase delta catalytic subunit (EC 2.7.7.7) (DNA polymerase subunit delta p125)	1107	4	4	5.1	17.758	Link
P49005	DPOD2_HUMAN	POLD2	DNA polymerase delta subunit 2 (EC 2.7.7.7) (DNA polymerase delta subunit p50)	469	2	2	6	20.9574	Link
Q9BY77	PDIP3_HUMAN	POLDIP3 KIAA1649 PDIP46	Polymerase delta-interacting protein 3 (46 kDa DNA polymerase delta interaction protein) (p46) (S6K1 Aly/REF-like target) (SKAR)	421	3	3	11.9	35.0203	Link
P24928	RPB1_HUMAN	POLR2A POLR2	DNA-directed RNA polymerase II subunit RPB1 (RNA polymerase II subunit B1) (EC 2.7.7.6) (DNA-directed RNA polymerase II subunit A) (DNA-directed RNA polymerase III largest subunit) (RNA-directed RNA polymerase II subunit RPB1) (EC 2.7.7.48)	1970	2	2	1.5	4.98935	Link
P30876	RPB2_HUMAN	POLR2B	DNA-directed RNA polymerase II subunit RPB2 (EC 2.7.7.6) (DNA-directed RNA polymerase II 140 kDa polypeptide) (DNA-directed RNA polymerase II subunit B) (RNA polymerase II subunit 2) (RNA polymerase II subunit B2)	1174	2	2	2.4	8.37225	Link
P19387	RPB3_HUMAN	POLR2C A-152E5.7	DNA-directed RNA polymerase II subunit RPB3 (RNA polymerase II subunit 3) (RNA polymerase II subunit B3) (DNA-directed RNA polymerase II 33 kDa polypeptide) (RPB33) (DNA-directed RNA polymerase II subunit C) (RPB31)	275	3	3	20	53.6129	Link
P52434	RPAB3_HUMAN	POLR2H	DNA-directed RNA polymerases I, II, and III subunit RPABC3 (RNA polymerases I, II, and III subunit ABC3) (DNA-directed RNA polymerase II subunit H) (DNA-directed RNA polymerases I, II, and III 17.1 kDa polypeptide) (RPB17) (RPB8 homolog) (hRPB8)	150	2	2	19.3	65.5268	Link
Q99575	POP1_HUMAN	POP1 KIAA0061	Ribonucleases P/MRP protein subunit POP1 (hPOP1) (EC 3.1.26.5)	1024	6	6	9.6	28.796	Link
O15355	PPM1G_HUMAN	PPM1G PPM1C	Protein phosphatase 1G (EC 3.1.3.16) (Protein phosphatase 1C) (Protein phosphatase 2C isoform gamma) (PP2C-gamma) (Protein phosphatase magnesium-dependent 1 gamma)	546	7	7	21.1	63.0066	Link
O14974	MYPT1_HUMAN	PPP1R12A MBS MYPT1	Protein phosphatase 1 regulatory subunit 12A (Myosin phosphatase-targeting subunit 1) (Myosin phosphatase target subunit 1) (Protein phosphatase myosin-binding subunit)	1030	4	4	4.1	19.0855	Link
P30153	2AAA_HUMAN	PPP2R1A	Serine/threonine-protein phosphatase 2A 65 kDa regulatory subunit A alpha isoform (Medium tumor antigen-associated 61 kDa protein) (PP2A subunit A isoform PR65-alpha) (PP2A subunit A isoform R1-alpha)	589	13	11	27	108.47	Link
O00743	PPP6_HUMAN	PPP6C PPP6	Serine/threonine-protein phosphatase 6 catalytic subunit (PP6C) (EC 3.1.3.16) [Cleaved into: Serine/threonine-protein phosphatase 6 catalytic subunit, N-terminally processed]	305	2	2	8.9	32.2263	Link
Q5H9R7	PP6R3_HUMAN	PPP6R3 C11orf23 KIAA1558 PP6R3 SAPL SAPS3	Serine/threonine-protein phosphatase 6 regulatory subunit 3 (SAPS domain family member 3) (Sporulation-induced transcript 4-associated protein SAPL)	873	4	4	5.6	22.5178	Link
P49643	PRI2_HUMAN	PRIM2 PRIM2A	DNA primase large subunit (EC 2.7.7.-) (DNA primase 58 kDa subunit) (p58)	509	4	4	9.6	38.6209	Link
O75569	PRKRA_HUMAN	PRKRA PACT RAX HSD-14 HSD14	Interferon-inducible double-stranded RNA-dependent protein kinase activator A (PKR-associated protein X) (PKR-associating protein X) (Protein activator of the interferon-induced protein kinase) (Protein kinase, interferon-inducible double-stranded RNA-dependent activator)	313	3	3	12.5	47.104	Link
O43172	PRP4_HUMAN	PRPF4 PRP4	U4/U6 small nuclear ribonucleoprotein Prp4 (PRP4 homolog) (hPrp4) (U4/U6 snRNP 60 kDa protein) (WD splicing factor Prp4)	522	2	2	5	18.8296	Link
Q13523	PRP4B_HUMAN	PRPF4B KIAA0536 PRP4 PRP4H PRP4K	Serine/threonine-protein kinase PRP4 homolog (EC 2.7.11.1) (PRP4 kinase) (PRP4 pre-mRNA-processing factor 4 homolog)	1007	2	2	3	9.7607	Link
P60891	PRPS1_HUMAN	PRPS1	Ribose-phosphate pyrophosphokinase 1 (EC 2.7.6.1) (PPRibP) (Phosphoribosyl pyrophosphate synthase I) (PRS-I)	318	9	7	23.3	139.09	Link
O60256	KPRB_HUMAN	PRPSAP2	Phosphoribosyl pyrophosphate synthase-associated protein 2 (PRPP synthase-associated protein 2) (41 kDa phosphoribosypyrophosphate synthetase-associated protein) (PAP41)	369	4	4	14.4	53.2739	Link
P55786	PSA_HUMAN	PSMA6 PROS27	Proteasome subunit alpha type-6 (EC 3.4.25.1) (27 kDa prosomal protein) (PROS-27) (p27K) (Macropain iota chain) (Multicatalytic endopeptidase complex iota chain) (Proteasome iota chain)	246	3	3	3.8	16.043	Link
P62191	PRS4_HUMAN	PSMC1	26S protease regulatory subunit 4 (P26s4) (26S proteasome AAA-ATPase subunit RPT2) (Proteasome 26S subunit ATPase 1)	440	5	5	15.5	55.8467	Link
P62195	PRS8_HUMAN	PSMC5 SUG1	26S protease regulatory subunit 8 (26S proteasome AAA-ATPase subunit RPT6) (Proteasome 26S subunit ATPase 5) (Proteasome subunit p45) (Thyroid hormone receptor-interacting protein 1) (TRIP1) (p45/SUG)	406	11	9	29.3	133.152	Link
O00231	PSD11_HUMAN	PSMD11	26S proteasome non-ATPase regulatory subunit 11 (26S proteasome regulatory subunit RPN6) (26S proteasome regulatory subunit S9) (26S proteasome regulatory subunit p44.5)	422	5	3	12.6	58.2288	Link
Q13200	PSMD2_HUMAN	PSMD2 TRAP2	26S proteasome non-ATPase regulatory subunit 2 (26S proteasome regulatory subunit RPN1) (26S proteasome regulatory subunit S2) (26S proteasome subunit p97) (Protein 55.11) (Tumor necrosis factor type 1 receptor-associated protein 2)	908	13	13	19.4	70.362	Link
O43242	PSMD3_HUMAN	PSMD3	26S proteasome non-ATPase regulatory subunit 3 (26S proteasome regulatory subunit RPN3) (26S proteasome regulatory subunit S3) (Proteasome subunit p58)	534	3	3	7.7	27.6096	Link
P61289	PSME3_HUMAN	PSME3	Proteasome activator complex subunit 3 (11S regulator complex subunit gamma) (REG-gamma) (Activator of multicatalytic protease subunit 3) (Ki nuclear autoantigen) (Proteasome activator 28 subunit gamma) (PA28g) (PA28gamma)	254	2	2	10.2	38.697	Link
O95456	PSMG1_HUMAN	PSMG1 C21LRP DSCR2 PAC1	Proteasome assembly chaperone 1 (PAC-1) (Chromosome 21 leucine-rich protein) (C21-LRP) (Down syndrome critical region protein 2)	288	2	2	10.4	34.1286	Link
Q96EY7	PTCD3_HUMAN	PTCD3 MRPS39 TRG15	Pentatricopeptide repeat domain-containing protein 3, mitochondrial (28S ribosomal protein S39, mitochondrial) (MRP-S39) (Transformation-related gene 15 protein) (TRG-15)	689	6	6	14.2	42.7969	Link
P43378	PTN9_HUMAN	PTPN9	Tyrosine-protein phosphatase non-receptor type 9 (EC 3.1.3.48) (Protein-tyrosine phosphatase MEG2) (PTPase MEG2)	593	2	2	4.6	16.5751	Link
Q96QR8	PURB_HUMAN	PURB	Transcriptional activator protein Pur-beta (Purine-rich element-binding protein B)	312	3	3	14.1	47.2549	Link
P06737	PYGL_HUMAN	PYGL	Glycogen phosphorylase, liver form (EC 2.4.1.1)	847	7	7	10.7	40.6158	Link
Q9H2M9	RBGPR_HUMAN	RAB3GAP2 KIAA0839	Rab3 GTPase-activating protein non-catalytic subunit (RGAP-iso) (Rab3 GTPase-activating protein 150 kDa subunit) (Rab3-GAP p150) (Rab3-GAP150) (Rab3-GAP regulatory subunit)	1393	5	5	5.8	17.64	Link
P51149	RAB7A_HUMAN	RAB7A RAB7	Ras-related protein Rab-7a	207	3	3	20.8	71.2248	Link
Q9NS91	RAD18_HUMAN	RAD18 RNF73	E3 ubiquitin-protein ligase RAD18 (EC 6.3.2.-) (Postreplication repair protein RAD18) (hHR18) (hRAD18) (RING finger protein 73)	495	11	11	22.6	109.211	Link
Q9UKM9	RALY_HUMAN	RALY HNRPCL2 P542	RNA-binding protein Raly (Autoantigen p542) (Heterogeneous nuclear ribonucleoprotein C-like 2) (hnRNP core protein C-like 2) (hnRNP associated with lethal yellow protein homolog)	306	2	2	6.2	32.121	Link
P46060	RAGP1_HUMAN	RANGAP1 KIAA1835 SD	Ran GTPase-activating protein 1 (RanGAP1)	587	5	5	12.1	41.8613	Link
Q96PK6	RBM14_HUMAN	RBM14 SIP	RNA-binding protein 14 (Paraspeckle protein 2) (PSP2) (RNA-binding motif protein 14) (RRM-containing coactivator activator/modulator) (Synaptotagmin-interacting protein) (SYT-interacting protein)	669	5	5	10.9	36.7303	Link
Q96T37	RBM15_HUMAN	RBM15 OTT OTT1	Putative RNA-binding protein 15 (One-twenty two protein 1) (RNA-binding motif protein 15)	977	2	2	4.3	10.0604	Link
Q9BWF3	RBM4_HUMAN	RBM4 RBM4A	RNA-binding protein 4 (Lark homolog) (hLark) (RNA-binding motif protein 4) (RNA-binding motif protein 4a)	364	4	4	23.6	54.0056	Link
P18754	RCC1_HUMAN	RCC1 CHC1	Regulator of chromosome condensation (Cell cycle regulatory protein) (Chromosome condensation protein 1)	421	4	4	18.5	46.6937	Link
P46063	RECQ1_HUMAN	RECQL RECQ1 RECQL1	ATP-dependent DNA helicase Q1 (EC 3.6.4.12) (DNA helicase, RecQ-like type 1) (RecQ1) (DNA-dependent ATPase Q1) (RecQ protein-like 1)	649	2	2	3.5	15.1449	Link
P35250	RFC2_HUMAN	RFC2	Replication factor C subunit 2 (Activator 1 40 kDa subunit) (A1 40 kDa subunit) (Activator 1 subunit 2) (Replication factor C 40 kDa subunit) (RF-C 40 kDa subunit) (RFC40)	354	3	3	8.5	41.6484	Link
Q9H4A4	AMPB_HUMAN	RNPEP APB	Aminopeptidase B (AP-B) (EC 3.4.11.6) (Arginine aminopeptidase) (Arginyl aminopeptidase)	650	4	4	7.7	30.2432	Link
Q9H6T3	RPAP3_HUMAN	RPAP3	RNA polymerase II-associated protein 3	665	3	2	5.1	22.1707	Link
Q9H7B2	RPF2_HUMAN	RPF2 BXDC1	Ribosome production factor 2 homolog (Brix domain-containing protein 1) (Ribosome biogenesis protein RPF2 homolog)	306	4	3	12.7	64.242	Link
P27635	RL10_HUMAN	RPL10 DXS648E QM	60S ribosomal protein L10 (Laminin receptor homolog) (Protein QM) (Tumor suppressor QM)	214	9	7	38.3	206.685	Link
P84098	RL19_HUMAN	RPL19	60S ribosomal protein L19	196	10	6	22.4	250.74	Link
P61254	RL26_HUMAN	RPL26	60S ribosomal protein L26	145	8	7	31.7	271.146	Link
Q9UNX3	RL26L_HUMAN	RPL26L1 RPL26P1	60S ribosomal protein L26-like 1	145	8	7	30.3	271.146	Link
P46779	RL28_HUMAN	RPL28	60S ribosomal protein L28	137	5	4	27.7	179.362	Link
P49207	RL34_HUMAN	RPL34	60S ribosomal protein L34	117	4	4	23.1	168.018	Link
P18077	RL35A_HUMAN	RPL35A GIG33	60S ribosomal protein L35a (Cell growth-inhibiting gene 33 protein)	110	3	2	19.1	134.032	Link
Q9Y3U8	RL36_HUMAN	RPL36	60S ribosomal protein L36	105	5	4	20	234.024	Link
P83881	RL36A_HUMAN	RPL36A RPL44 GIG15 MIG6	60S ribosomal protein L36a (60S ribosomal protein L44) (Cell growth-inhibiting gene 15 protein) (Cell migration-inducing gene 6 protein)	106	3	3	17	139.09	Link
Q969Q0	RL36L_HUMAN	RPL36AL	60S ribosomal protein L36a-like	106	3	3	17	139.09	Link
P61513	RL37A_HUMAN	RPL37A	60S ribosomal protein L37a	92	5	4	51.1	267.093	Link
P63173	RL38_HUMAN	RPL38	60S ribosomal protein L38	70	5	2	28.6	351.037	Link
Q92901	RL3L_HUMAN	RPL3L	60S ribosomal protein L3-like	407	3	2	4.4	36.2249	Link
P04843	RPN1_HUMAN	RPN1	Dolichyl-diphosphooligosaccharide--protein glycosyltransferase subunit 1 (EC 2.4.99.18) (Dolichyl-diphosphooligosaccharide--protein glycosyltransferase 67 kDa subunit) (Ribophorin I) (RPN-I) (Ribophorin-1)	607	3	3	8.6	24.2892	Link
P62841	RS15_HUMAN	RPS15 RIG	40S ribosomal protein S15 (RIG protein)	145	14	10	55.2	474.505	Link
Q71UM5	RS27L_HUMAN	RPS27L	40S ribosomal protein S27-like	84	6	5	39.3	351.037	Link
O43159	RRP8_HUMAN	RRP8 KIAA0409 NML hucep-1	Ribosomal RNA-processing protein 8 (EC 2.1.1.-) (Cerebral protein 1) (Nucleomethylin)	456	3	3	9.4	32.3323	Link
Q15050	RRS1_HUMAN	RRS1 KIAA0112 RRR	Ribosome biogenesis regulatory protein homolog	365	8	6	23.8	107.715	Link
Q9Y3Z3	SAMH1_HUMAN	SAMHD1 MOP5	Deoxynucleoside triphosphate triphosphohydrolase SAMHD1 (dNTPase) (EC 3.1.5.-) (Dendritic cell-derived IFNG-induced protein) (DCIP) (Monocyte protein 5) (MOP-5) (SAM domain and HD domain-containing protein 1)	626	8	7	16	62.8053	Link
Q9NR31	SAR1A_HUMAN	SAR1A SAR1 SARA SARA1	GTP-binding protein SAR1a (COPII-associated small GTPase)	198	4	4	32.3	99.2831	Link
Q9Y6B6	SAR1B_HUMAN	SAR1B SARA2 SARB	GTP-binding protein SAR1b (GTP-binding protein B) (GTBPB)	198	2	2	10.6	49.6415	Link
Q15020	SART3_HUMAN	SART3 KIAA0156 TIP110	Squamous cell carcinoma antigen recognized by T-cells 3 (SART-3) (hSART-3) (Tat-interacting protein of 110 kDa) (Tip110)	963	2	2	2.1	10.2067	Link
Q8WVM8	SCFD1_HUMAN	SCFD1 C14orf163 KIAA0917 STXBP1L2 FKSG23	Sec1 family domain-containing protein 1 (SLY1 homolog) (Sly1p) (Syntaxin-binding protein 1-like 2)	642	4	4	14	30.62	Link
Q9HCN8	SDF2L_HUMAN	SDF2L1 UNQ1941/PRO4424	Stromal cell-derived factor 2-like protein 1 (SDF2-like protein 1) (PWP1-interacting protein 8)	221	2	2	14.9	44.4752	Link
Q9BRK5	CAB45_HUMAN	SDF4 CAB45 PSEC0034	45 kDa calcium-binding protein (Cab45) (Stromal cell-derived factor 4) (SDF-4)	362	5	4	15.7	67.88	Link
P31040	SDHA_HUMAN	SDHA SDH2 SDHF	Succinate dehydrogenase [ubiquinone] flavoprotein subunit, mitochondrial (EC 1.3.5.1) (Flavoprotein subunit of complex II) (Fp)	664	3	3	3.8	22.2041	Link
Q15436	SC23A_HUMAN	SEC23A	Protein transport protein Sec23A (SEC23-related protein A)	765	3	3	4.7	19.2726	Link
Q15437	SC23B_HUMAN	SEC23B	Protein transport protein Sec23B (SEC23-related protein B)	767	6	6	11.3	38.4447	Link
O95486	SC24A_HUMAN	SEC24A	Protein transport protein Sec24A (SEC24-related protein A)	1093	3	3	3.8	13.4891	Link
P53992	SC24C_HUMAN	SEC24C KIAA0079	Protein transport protein Sec24C (SEC24-related protein C)	1094	5	5	6.9	22.4612	Link
P49903	SPS1_HUMAN	SEPHS1 SELD SPS SPS1	Selenide, water dikinase 1 (EC 2.7.9.3) (Selenium donor protein 1) (Selenophosphate synthase 1)	392	2	2	9.4	25.074	Link
Q15019	SEPT2_HUMAN	SEPT2 DIFF6 KIAA0158 NEDD5	Septin-2 (Neural precursor cell expressed developmentally down-regulated protein 5) (NEDD-5)	361	2	2	8.6	27.2272	Link
P35237	SPB6_HUMAN	SERPINB6 PI6 PTI	Serpin B6 (Cytoplasmic antiproteinase) (CAP) (Peptidase inhibitor 6) (PI-6) (Placental thrombin inhibitor)	376	2	2	8.8	26.141	Link
P50454	SERPH_HUMAN	SERPINH1 CBP1 CBP2 HSP47 SERPINH2 PIG14	Serpin H1 (47 kDa heat shock protein) (Arsenic-transactivated protein 3) (AsTP3) (Cell proliferation-inducing gene 14 protein) (Collagen-binding protein) (Colligin) (Rheumatoid arthritis-related antigen RA-A47)	418	2	2	6.7	23.5144	Link
P42285	SK2L2_HUMAN	SKIV2L2 KIAA0052 Mtr4	Superkiller viralicidic activity 2-like 2 (EC 3.6.4.13) (ATP-dependent RNA helicase SKIV2L2) (TRAMP-like complex helicase)	1042	5	5	8	23.5821	Link
Q15758	AAAT_HUMAN	SLC1A5 ASCT2 M7V1 RDR RDRC	Neutral amino acid transporter B(0) (ATB(0)) (Baboon M7 virus receptor) (RD114/simian type D retrovirus receptor) (Sodium-dependent neutral amino acid transporter type 2) (Solute carrier family 1 member 5)	541	2	2	4.4	18.1683	Link
Q9UJS0	CMC2_HUMAN	SLC25A13 ARALAR2	Calcium-binding mitochondrial carrier protein Aralar2 (Citrin) (Mitochondrial aspartate glutamate carrier 2) (Solute carrier family 25 member 13)	675	2	2	4.6	14.5615	Link
P05141	ADT2_HUMAN	SLC25A5 ANT2	ADP/ATP translocase 2 (ADP,ATP carrier protein 2) (ADP,ATP carrier protein, fibroblast isoform) (Adenine nucleotide translocator 2) (ANT 2) (Solute carrier family 25 member 5) [Cleaved into: ADP/ATP translocase 2, N-terminally processed]	298	4	4	14.1	65.6582	Link
P12236	ADT3_HUMAN	SLC25A6 ANT3 CDABP0051	ADP/ATP translocase 3 (ADP,ATP carrier protein 3) (ADP,ATP carrier protein, isoform T2) (ANT 2) (Adenine nucleotide translocator 3) (ANT 3) (Solute carrier family 25 member 6) [Cleaved into: ADP/ATP translocase 3, N-terminally processed]	298	4	4	13.4	65.6582	Link
Q9H2G2	SLK_HUMAN	SLK KIAA0204 STK2	STE20-like serine/threonine-protein kinase (STE20-like kinase) (hSLK) (EC 2.7.11.1) (CTCL tumor antigen se20-9) (STE20-related serine/threonine-protein kinase) (STE20-related kinase) (Serine/threonine-protein kinase 2)	1235	2	2	2.7	7.95873	Link
O60264	SMCA5_HUMAN	SMARCA5 SNF2H WCRF135	SWI/SNF-related matrix-associated actin-dependent regulator of chromatin subfamily A member 5 (SWI/SNF-related matrix-associated actin-dependent regulator of chromatin A5) (EC 3.6.4.-) (Sucrose nonfermenting protein 2 homolog) (hSNF2H)	1052	6	6	7	28.0295	Link
Q14683	SMC1A_HUMAN	SMC1A DXS423E KIAA0178 SB1.8 SMC1 SMC1L1	Structural maintenance of chromosomes protein 1A (SMC protein 1A) (SMC-1-alpha) (SMC-1A) (Sb1.8)	1233	2	2	2.1	7.97164	Link
Q9UQE7	SMC3_HUMAN	SMC3 BAM BMH CSPG6 SMC3L1	Structural maintenance of chromosomes protein 3 (SMC protein 3) (SMC-3) (Basement membrane-associated chondroitin proteoglycan) (Bamacan) (Chondroitin sulfate proteoglycan 6) (Chromosome-associated polypeptide) (hCAP)	1217	3	3	3	12.1147	Link
A6NHR9	SMHD1_HUMAN	SMCHD1 KIAA0650	Structural maintenance of chromosomes flexible hinge domain-containing protein 1 (SMC hinge domain-containing protein 1)	2005	2	2	1.5	4.90226	Link
P52788	SPSY_HUMAN	SMS	Spermine synthase (SPMSY) (EC 2.5.1.22) (Spermidine aminopropyltransferase)	366	7	6	21.6	93.9934	Link
Q7KZF4	SND1_HUMAN	SND1 TDRD11	Staphylococcal nuclease domain-containing protein 1 (100 kDa coactivator) (EBNA2 coactivator p100) (Tudor domain-containing protein 11) (p100 co-activator)	910	12	12	22.4	64.8068	Link
P62306	RUXF_HUMAN	SNRPF PBSCF	Small nuclear ribonucleoprotein F (snRNP-F) (Sm protein F) (Sm-F) (SmF)	86	2	2	24.4	114.291	Link
P37108	SRP14_HUMAN	SRP14	Signal recognition particle 14 kDa protein (SRP14) (18 kDa Alu RNA-binding protein)	136	2	2	16.9	72.2723	Link
Q9UHB9	SRP68_HUMAN	SRP68	Signal recognition particle subunit SRP68 (SRP68) (Signal recognition particle 68 kDa protein)	627	9	8	17.4	70.5433	Link
O76094	SRP72_HUMAN	SRP72	Signal recognition particle subunit SRP72 (SRP72) (Signal recognition particle 72 kDa protein)	671	8	8	19.2	58.5933	Link
P78362	SRPK2_HUMAN	SRPK2	SRSF protein kinase 2 (EC 2.7.11.1) (SFRS protein kinase 2) (Serine/arginine-rich protein-specific kinase 2) (SR-protein-specific kinase 2) [Cleaved into: SRSF protein kinase 2 N-terminal; SRSF protein kinase 2 C-terminal]	688	2	2	3.3	14.2864	Link
Q9BXP5	SRRT_HUMAN	SRRT ARS2 ASR2	Serrate RNA effector molecule homolog (Arsenite-resistance protein 2)	876	2	2	2.7	11.2203	Link
Q07955	SRSF1_HUMAN	SRSF1 ASF SF2 SF2P33 SFRS1 OK/SW-cl.3	Serine/arginine-rich splicing factor 1 (Alternative-splicing factor 1) (ASF-1) (Splicing factor, arginine/serine-rich 1) (pre-mRNA-splicing factor SF2, P33 subunit)	248	3	3	16.5	59.4498	Link
O75494	SRS10_HUMAN	SRSF10 FUSIP1 FUSIP2 SFRS13A TASR	Serine/arginine-rich splicing factor 10 (40 kDa SR-repressor protein) (SRrp40) (FUS-interacting serine-arginine-rich protein 1) (Splicing factor SRp38) (Splicing factor, arginine/serine-rich 13A) (TLS-associated protein with Ser-Arg repeats) (TASR) (TLS-associated protein with SR repeats) (TLS-associated serine-arginine protein) (TLS-associated SR protein)	262	2	2	10.3	37.5154	Link
Q8WXF0	SRS12_HUMAN	SRSF12 SFRS13B SFRS19 SRRP35	Serine/arginine-rich splicing factor 12 (35 kDa SR repressor protein) (SRrp35) (Splicing factor, arginine/serine-rich 13B) (Splicing factor, arginine/serine-rich 19)	261	2	2	10.3	37.6591	Link
Q9NP77	SSU72_HUMAN	SSU72 HSPC182 PNAS-120	RNA polymerase II subunit A C-terminal domain phosphatase SSU72 (CTD phosphatase SSU72) (EC 3.1.3.16)	194	3	3	18	75.9976	Link
P50502	F10A1_HUMAN	ST13 AAG2 FAM10A1 HIP SNC6	Hsc70-interacting protein (Hip) (Aging-associated protein 2) (Progesterone receptor-associated p48 protein) (Protein FAM10A1) (Putative tumor suppressor ST13) (Renal carcinoma antigen NY-REN-33) (Suppression of tumorigenicity 13 protein)	369	2	2	7.3	32.2792	Link
Q8IZP2	ST134_HUMAN	ST13P4 FAM10A4	Putative protein FAM10A4 (Suppression of tumorigenicity 13 pseudogene 4)	240	2	2	11.2	32.2792	Link
O95793	STAU1_HUMAN	STAU1 STAU	Double-stranded RNA-binding protein Staufen homolog 1	577	8	8	15.1	68.1388	Link
Q9P2R7	SUCB1_HUMAN	SUCLA2	Succinyl-CoA ligase [ADP-forming] subunit beta, mitochondrial (EC 6.2.1.5) (ATP-specific succinyl-CoA synthetase subunit beta) (Renal carcinoma antigen NY-REN-39) (Succinyl-CoA synthetase beta-A chain) (SCS-betaA)	463	4	4	12.3	42.458	Link
Q9Y2Z0	SUGT1_HUMAN	SUGT1	Suppressor of G2 allele of SKP1 homolog (Protein 40-6-3) (Sgt1)	365	8	7	23.6	107.715	Link
P61956	SUMO2_HUMAN	SUMO2 SMT3A SMT3H2	Small ubiquitin-related modifier 2 (SUMO-2) (HSMT3) (SMT3 homolog 2) (SUMO-3) (Sentrin-2) (Ubiquitin-like protein SMT3A) (Smt3A)	95	3	3	23.2	155.195	Link
P37802	TAGL2_HUMAN	TAGLN2 KIAA0120 CDABP0035	Transgelin-2 (Epididymis tissue protein Li 7e) (SM22-alpha homolog)	199	5	5	35.7	123.48	Link
Q15813	TBCE_HUMAN	TBCE	Tubulin-specific chaperone E (Tubulin-folding cofactor E)	527	4	4	11.8	37.3018	Link
Q12788	TBL3_HUMAN	TBL3 SAZD	Transducin beta-like protein 3 (WD repeat-containing protein SAZD)	808	2	2	4.7	12.1646	Link
Q15369	ELOC_HUMAN	TCEB1	Transcription elongation factor B polypeptide 1 (Elongin 15 kDa subunit) (Elongin-C) (EloC) (RNA polymerase II transcription factor SIII subunit C) (SIII p15)	112	5	5	38.4	219.398	Link
Q14241	ELOA1_HUMAN	TCEB3 MSTP059	Transcription elongation factor B polypeptide 3 (Elongin 110 kDa subunit) (Elongin-A) (EloA) (RNA polymerase II transcription factor SIII subunit A1) (SIII p110)	798	6	5	9.3	36.9512	Link
Q9UGI8	TES_HUMAN	TES	Testin (TESS)	421	2	2	5.7	23.3469	Link
Q9BV44	THUM3_HUMAN	THUMPD3	THUMP domain-containing protein 3	507	2	2	5.7	19.3866	Link
Q01085	TIAR_HUMAN	TIAL1	Nucleolysin TIAR (TIA-1-related protein)	375	4	4	13.6	52.4215	Link
O43615	TIM44_HUMAN	TIMM44 MIMT44 TIM44	Mitochondrial import inner membrane translocase subunit TIM44	452	7	7	19.5	76.1097	Link
Q96GM8	TOE1_HUMAN	TOE1	Target of EGR1 protein 1	510	3	3	8	28.9089	Link
P11388	TOP2A_HUMAN	TOP2A TOP2	DNA topoisomerase 2-alpha (EC 5.99.1.3) (DNA topoisomerase II, alpha isozyme)	1531	5	5	3.8	16.05	Link
O14545	TRAD1_HUMAN	TRAFD1 FLN29	TRAF-type zinc finger domain-containing protein 1 (Protein FLN29)	582	3	3	6	25.3325	Link
Q15645	PCH2_HUMAN	TRIP13 PCH2	Pachytene checkpoint protein 2 homolog (Human papillomavirus type 16 E1 protein-binding protein) (16E1-BP) (HPV16 E1 protein-binding protein) (Thyroid hormone receptor interactor 13) (Thyroid receptor-interacting protein 13) (TR-interacting protein 13) (TRIP-13)	432	5	5	14.6	56.8809	Link
Q15654	TRIP6_HUMAN	TRIP6 OIP1	Thyroid receptor-interacting protein 6 (TR-interacting protein 6) (TRIP-6) (Opa-interacting protein 1) (OIP-1) (Zyxin-related protein 1) (ZRP-1)	476	4	3	10.3	41.2984	Link
Q9NXH9	TRM1_HUMAN	TRMT1	tRNA (guanine(26)-N(2))-dimethyltransferase (EC 2.1.1.216) (tRNA 2,2-dimethylguanosine-26 methyltransferase) (tRNA(guanine-26,N(2)-N(2)) methyltransferase) (tRNA(m(2,2)G26)dimethyltransferase)	659	2	2	3.5	14.9151	Link
P10155	RO60_HUMAN	TROVE2 RO60 SSA2	60 kDa SS-A/Ro ribonucleoprotein (60 kDa Ro protein) (60 kDa ribonucleoprotein Ro) (RoRNP) (Ro 60 kDa autoantigen) (Sjoegren syndrome antigen A2) (Sjoegren syndrome type A antigen) (SS-A) (TROVE domain family member 2)	538	3	3	6.9	27.4043	Link
P43897	EFTS_HUMAN	TSFM	Elongation factor Ts, mitochondrial (EF-Ts) (EF-TsMt)	325	2	2	16	30.2432	Link
Q14166	TTL12_HUMAN	TTLL12 KIAA0153	Tubulin--tyrosine ligase-like protein 12	644	13	13	30	99.206	Link
Q9NY65	TBA8_HUMAN	TUBA8 TUBAL2	Tubulin alpha-8 chain (Alpha-tubulin 8) (Tubulin alpha chain-like 2)	449	50	16	33.6	547.273	Link
A6NHL2	TBAL3_HUMAN	TUBAL3	Tubulin alpha chain-like 3	446	3	3	6.3	33.0573	Link
P23258	TBG1_HUMAN	TUBG1 TUBG	Tubulin gamma-1 chain (Gamma-1-tubulin) (Gamma-tubulin complex component 1) (GCP-1)	451	5	5	23.1	54.4846	Link
Q9NRH3	TBG2_HUMAN	TUBG2	Tubulin gamma-2 chain (Gamma-2-tubulin)	451	5	5	23.1	54.4846	Link
Q9BRA2	TXD17_HUMAN	TXNDC17 TXNL5	Thioredoxin domain-containing protein 17 (14 kDa thioredoxin-related protein) (TRP14) (Protein 42-9-9) (Thioredoxin-like protein 5)	123	2	2	18.7	79.9108	Link
O43396	TXNL1_HUMAN	TXNL1 TRP32 TXL TXNL	Thioredoxin-like protein 1 (32 kDa thioredoxin-related protein)	289	4	3	18	68.0209	Link
Q16881	TRXR1_HUMAN	TXNRD1 GRIM12 KDRF	Thioredoxin reductase 1, cytoplasmic (TR) (EC 1.8.1.9) (Gene associated with retinoic and interferon-induced mortality 12 protein) (GRIM-12) (Gene associated with retinoic and IFN-induced mortality 12 protein) (KM-102-derived reductase-like factor) (Thioredoxin reductase TR1)	649	7	7	22.2	53.0071	Link
Q01081	U2AF1_HUMAN	U2AF1 U2AF35 U2AFBP FP793	Splicing factor U2AF 35 kDa subunit (U2 auxiliary factor 35 kDa subunit) (U2 small nuclear RNA auxiliary factor 1) (U2 snRNP auxiliary factor small subunit)	240	7	5	20	143.34	Link
Q9UBT2	SAE2_HUMAN	UBA2 SAE2 UBLE1B HRIHFB2115	SUMO-activating enzyme subunit 2 (EC 6.3.2.-) (Anthracycline-associated resistance ARX) (Ubiquitin-like 1-activating enzyme E1B) (Ubiquitin-like modifier-activating enzyme 2)	640	4	4	13.4	30.7157	Link
Q9C0C9	UBE2O_HUMAN	UBE2O KIAA1734	Ubiquitin-conjugating enzyme E2 O (EC 6.3.2.19) (Ubiquitin carrier protein O) (Ubiquitin-conjugating enzyme E2 of 230 kDa) (Ubiquitin-conjugating enzyme E2-230K) (Ubiquitin-protein ligase O)	1292	5	5	5	19.019	Link
Q5T4S7	UBR4_HUMAN	UBR4 KIAA0462 KIAA1307 RBAF600 ZUBR1	E3 ubiquitin-protein ligase UBR4 (EC 6.3.2.-) (600 kDa retinoblastoma protein-associated factor) (N-recognin-4) (Retinoblastoma-associated factor of 600 kDa) (RBAF600) (p600) (Zinc finger UBR1-type protein 1)	5183	2	2	0.5	1.8964	Link
P17480	UBF1_HUMAN	UBTF UBF UBF1	Nucleolar transcription factor 1 (Autoantigen NOR-90) (Upstream-binding factor 1) (UBF-1)	764	8	8	11.6	51.4609	Link
P09936	UCHL1_HUMAN	UCHL1	Ubiquitin carboxyl-terminal hydrolase isozyme L1 (UCH-L1) (EC 3.4.19.12) (EC 6.-.-.-) (Neuron cytoplasmic protein 9.5) (PGP 9.5) (PGP9.5) (Ubiquitin thioesterase L1)	223	3	3	21.1	66.1145	Link
Q9BZX2	UCK2_HUMAN	UCK2 UMPK	Uridine-cytidine kinase 2 (UCK 2) (EC 2.7.1.48) (Cytidine monophosphokinase 2) (Testis-specific protein TSA903) (Uridine monophosphokinase 2)	261	8	7	41.4	150.636	Link
O60701	UGDH_HUMAN	UGDH	UDP-glucose 6-dehydrogenase (UDP-Glc dehydrogenase) (UDP-GlcDH) (UDPGDH) (EC 1.1.1.22)	494	2	2	4.5	19.8968	Link
P11172	UMPS_HUMAN	UMPS OK/SW-cl.21	Uridine 5'-monophosphate synthase (UMP synthase) [Includes: Orotate phosphoribosyltransferase (OPRT) (OPRTase) (EC 2.4.2.10); Orotidine 5'-phosphate decarboxylase (ODC) (EC 4.1.1.23) (OMPdecase)]	480	2	2	3.5	20.4771	Link
Q9H3U1	UN45A_HUMAN	UNC45A SMAP1	Protein unc-45 homolog A (Unc-45A) (GCUNC-45) (Smooth muscle cell-associated protein 1) (SMAP-1)	944	2	2	4.9	10.4121	Link
Q92900	RENT1_HUMAN	UPF1 KIAA0221 RENT1	Regulator of nonsense transcripts 1 (EC 3.6.4.-) (ATP-dependent helicase RENT1) (Nonsense mRNA reducing factor 1) (NORF1) (Up-frameshift suppressor 1 homolog) (hUpf1)	1129	18	18	20	78.3536	Link
P06132	DCUP_HUMAN	UROD	Uroporphyrinogen decarboxylase (UPD) (URO-D) (EC 4.1.1.37)	367	3	3	16.3	40.1731	Link
P51784	UBP11_HUMAN	USP11 UHX1	Ubiquitin carboxyl-terminal hydrolase 11 (EC 3.4.19.12) (Deubiquitinating enzyme 11) (Ubiquitin thioesterase 11) (Ubiquitin-specific-processing protease 11)	963	3	3	7.9	15.31	Link
Q92995	UBP13_HUMAN	USP13 ISOT3	Ubiquitin carboxyl-terminal hydrolase 13 (EC 3.4.19.12) (Deubiquitinating enzyme 13) (Isopeptidase T-3) (ISOT-3) (Ubiquitin thioesterase 13) (Ubiquitin-specific-processing protease 13)	863	4	4	6.8	22.7787	Link
P54578	UBP14_HUMAN	USP14 TGT	Ubiquitin carboxyl-terminal hydrolase 14 (EC 3.4.19.12) (Deubiquitinating enzyme 14) (Ubiquitin thioesterase 14) (Ubiquitin-specific-processing protease 14)	494	6	6	18.6	59.6904	Link
P45974	UBP5_HUMAN	USP5 ISOT	Ubiquitin carboxyl-terminal hydrolase 5 (EC 3.4.19.12) (Deubiquitinating enzyme 5) (Isopeptidase T) (Ubiquitin thioesterase 5) (Ubiquitin-specific-processing protease 5)	858	7	6	11.1	40.0951	Link
Q93009	UBP7_HUMAN	USP7 HAUSP	Ubiquitin carboxyl-terminal hydrolase 7 (EC 3.4.19.12) (Deubiquitinating enzyme 7) (Herpesvirus-associated ubiquitin-specific protease) (Ubiquitin thioesterase 7) (Ubiquitin-specific-processing protease 7)	1102	6	5	8.2	26.7578	Link
Q93008	USP9X_HUMAN	USP9X DFFRX FAM USP9	Probable ubiquitin carboxyl-terminal hydrolase FAF-X (EC 3.4.19.12) (Deubiquitinating enzyme FAF-X) (Fat facets in mammals) (hFAM) (Fat facets protein-related, X-linked) (Ubiquitin thioesterase FAF-X) (Ubiquitin-specific protease 9, X chromosome) (Ubiquitin-specific-processing protease FAF-X)	2570	4	4	2.2	7.71812	Link
Q9BVJ6	UT14A_HUMAN	UTP14A SDCCAG16	U3 small nucleolar RNA-associated protein 14 homolog A (Antigen NY-CO-16) (Serologically defined colon cancer antigen 16)	771	5	5	9.2	31.871	Link
Q9NQZ2	SAS10_HUMAN	UTP3 CRLZ1 SAS10	Something about silencing protein 10 (Charged amino acid-rich leucine zipper 1) (CRL1) (Disrupter of silencing SAS10) (UTP3 homolog)	479	2	2	4.8	20.5199	Link
O75436	VP26A_HUMAN	VPS26A VPS26	Vacuolar protein sorting-associated protein 26A (Vesicle protein sorting 26A) (hVPS26)	327	3	3	11.6	45.0873	Link
O75351	VPS4B_HUMAN	VPS4B SKD1 VPS42 MIG1	Vacuolar protein sorting-associated protein 4B (EC 3.6.4.6) (Cell migration-inducing gene 1 protein) (Suppressor of K(+) transport growth defect 1) (Protein SKD1)	444	2	2	7.9	22.1374	Link
Q7Z5K2	WAPL_HUMAN	WAPAL FOE KIAA0261 WAPL	Wings apart-like protein homolog (Friend of EBNA2 protein)	1190	3	3	4.7	12.3895	Link
Q9GZS3	WDR61_HUMAN	WDR61	WD repeat-containing protein 61 (Meiotic recombination REC14 protein homolog) (SKI8 homolog) (Ski8) [Cleaved into: WD repeat-containing protein 61, N-terminally processed]	305	5	4	23	80.5658	Link
Q9NQW7	XPP1_HUMAN	XPNPEP1 XPNPEPL XPNPEPL1	Xaa-Pro aminopeptidase 1 (EC 3.4.11.9) (Aminoacylproline aminopeptidase) (Cytosolic aminopeptidase P) (Soluble aminopeptidase P) (sAmp) (X-Pro aminopeptidase 1) (X-prolyl aminopeptidase 1, soluble)	623	4	4	8.3	31.5539	Link
Q9NQH7	XPP3_HUMAN	XPNPEP3	Probable Xaa-Pro aminopeptidase 3 (X-Pro aminopeptidase 3) (EC 3.4.11.9) (Aminopeptidase P3) (APP3)	507	2	2	8.7	19.3866	Link
O14980	XPO1_HUMAN	XPO1 CRM1	Exportin-1 (Exp1) (Chromosome region maintenance 1 protein homolog)	1071	3	3	4.7	13.7661	Link
Q9HAV4	XPO5_HUMAN	XPO5 KIAA1291 RANBP21	Exportin-5 (Exp5) (Ran-binding protein 21)	1204	2	2	2.1	8.16364	Link
O43592	XPOT_HUMAN	XPOT	Exportin-T (Exportin(tRNA)) (tRNA exportin)	962	3	3	4.1	15.3259	Link
Q9Y2Z4	SYYM_HUMAN	YARS2 CGI-04	Tyrosine--tRNA ligase, mitochondrial (EC 6.1.1.1) (Tyrosyl-tRNA synthetase) (TyrRS)	477	2	2	6.5	20.6059	Link
Q9H6S0	YTDC2_HUMAN	YTHDC2	Probable ATP-dependent RNA helicase YTHDC2 (EC 3.6.4.13)	1430	10	9	8.7	34.3672	Link
Q7Z2W4	ZCCHV_HUMAN	ZC3HAV1 ZC3HDC2 PRO1677	Zinc finger CCCH-type antiviral protein 1 (ADP-ribosyltransferase diphtheria toxin-like 13) (ARTD13) (Zinc finger CCCH domain-containing protein 2) (Zinc finger antiviral protein) (ZAP)	902	5	5	9.2	27.2423	Link
Q86WB0	NIPA_HUMAN	ZC3HC1 NIPA HSPC216	Nuclear-interacting partner of ALK (Nuclear-interacting partner of anaplastic lymphoma kinase) (hNIPA) (Zinc finger C3HC-type protein 1)	502	2	2	7.2	19.5797	Link
Q5BKZ1	ZN326_HUMAN	ZNF326 ZIRD	DBIRD complex subunit ZNF326 (Zinc finger protein 326) (Zinc finger protein interacting with mRNPs and DBC1)	582	3	3	6	25.3325	Link
Q86UK7	ZN598_HUMAN	ZNF598	Zinc finger protein 598	904	2	2	2.4	10.8728	Link
Q9Y462	ZN711_HUMAN	ZNF711 CMPX1 ZNF6	Zinc finger protein 711 (Zinc finger protein 6)	761	3	3	6.7	19.1226	Link

## Sheet: 2) CRAPome Comparisons
Background subtracted 3XFlag-NiV-M AP-MS				HEK293 Flp-In T-Rex M2 Flag agarose AP-MS background spectra in CRAPome 1.1																						CC Name	Protocol ID	Protocol Name	Organism	Cell/tissue type	Cell/tissue subtype	Drug treatment	Subcellular fractionation	Epitope tag	Control protein	AP steps	Affinity approach 1	Affinity support 1	Affinity approach 2	Affinity support 2	Fractionation	Instrument type	Associated Files
Uniprot AC	Gene name	Spectra	Average Spectra	CC10	CC11	CC14	CC15	CC17	CC18	CC19	CC203	CC206	CC21	CC23	CC24	CC31	CC32	CC33	CC62	CC63	CC64	CC65	CC66	CC67		CC10	26	293 Flp-In FLAG agarose LTQ - AA	human	HEK293	HEK293 Flp-In T-REx	none	total cell lysate	FLAG	tag alone	single	M2 anti-FLAG	agarose	--	--	1D LC-MS	LTQ	1700_controlIR
Q9NY65	TUBA8	50	13.2381	36	19	30	23	10	4	1	7	21	53	8	6	29	10	7	0	4	5	1	4	0		CC11	26	293 Flp-In FLAG agarose LTQ - AA	human	HEK293	HEK293 Flp-In T-REx	none	total cell lysate	FLAG	tag alone	single	M2 anti-FLAG	agarose	--	--	1D LC-MS	LTQ	1701_controlnoIR
P49588	AARS	26	0.0952381	0	0	0	2	0	0	0	0	0	0	0	0	0	0	0	0	0	0	0	0	0		CC14	26	293 Flp-In FLAG agarose LTQ - AA	human	HEK293	HEK293 Flp-In T-REx	none	total cell lysate	FLAG	tag alone	single	M2 anti-FLAG	agarose	--	--	1D LC-MS	LTQ	1821_control
O60884	DNAJA2	24	0.952381	7	1	2	4	0	0	0	0	3	2	0	0	1	0	0	0	0	0	0	0	0		CC15	26	293 Flp-In FLAG agarose LTQ - AA	human	HEK293	HEK293 Flp-In T-REx	none	total cell lysate	FLAG	tag alone	single	M2 anti-FLAG	agarose	--	--	1D LC-MS	LTQ	1842_controlwithoutIR
Q8WVZ9	KBTBD7	20	0	0	0	0	0	0	0	0	0	0	0	0	0	0	0	0	0	0	0	0	0	0		CC17	25	293 Flp-In FLAG agarose LTQ - MM	human	HEK293	--	none	total cell lysate	FLAG	tag alone	single	M2 anti-FLAG	agarose	--	--	1D LC-MS	LTQ	2055_MM_FRTFlag_20090402
P09874	PARP1	19	8.85714	21	7	6	6	5	1	0	0	17	64	0	0	40	4	13	0	2	0	0	0	0		CC18	25	293 Flp-In FLAG agarose LTQ - MM	human	HEK293	--	none	total cell lysate	FLAG	tag alone	single	M2 anti-FLAG	agarose	--	--	1D LC-MS	LTQ	2058_MM_FRTFLAGb_20090403
P33991	MCM4	19	0.285714	1	0	1	3	0	0	0	0	0	1	0	0	0	0	0	0	0	0	0	0	0		CC19	26	293 Flp-In FLAG agarose LTQ - AA	human	HEK293	HEK293 Flp-In T-REx	none	total cell lysate	FLAG	tag alone	single	M2 anti-FLAG	agarose	--	--	1D LC-MS	LTQ	2122_Flp0IR
P68032	ACTC1	18	42.0952	34	22	142	90	43	14	0	18	10	163	3	0	35	90	63	27	39	26	9	29	27		CC21	26	293 Flp-In FLAG agarose LTQ - AA	human	HEK293	HEK293 Flp-In T-REx	none	total cell lysate	FLAG	tag alone	single	M2 anti-FLAG	agarose	--	--	1D LC-MS	LTQ	2267_flagcontroln1
P68133	ACTA1	18	42.0952	34	22	142	90	43	14	0	18	10	163	3	0	35	90	63	27	39	26	9	29	27		CC23	26	293 Flp-In FLAG agarose LTQ - AA	human	HEK293	HEK293 Flp-In T-REx	none	total cell lysate	FLAG	tag alone	single	M2 anti-FLAG	agarose	--	--	1D LC-MS	LTQ	2286_controlNoIR_090428095323
Q92900	UPF1	18	0.428571	1	3	0	0	0	0	0	0	0	1	0	0	1	3	0	0	0	0	0	0	0		CC24	26	293 Flp-In FLAG agarose LTQ - AA	human	HEK293	HEK293 Flp-In T-REx	none	total cell lysate	FLAG	tag alone	single	M2 anti-FLAG	agarose	--	--	1D LC-MS	LTQ	2314_controlIR_090501093810
Q9P015	MRPL15	17	0	0	0	0	0	0	0	0	0	0	0	0	0	0	0	0	0	0	0	0	0	0		CC31	26	293 Flp-In FLAG agarose LTQ - AA	human	HEK293	HEK293 Flp-In T-REx	none	total cell lysate	FLAG	tag alone	single	M2 anti-FLAG	agarose	--	--	1D LC-MS	LTQ	870_AA_160708_control
Q86V97	KBTBD6	17	0	0	0	0	0	0	0	0	0	0	0	0	0	0	0	0	0	0	0	0	0	0		CC32	26	293 Flp-In FLAG agarose LTQ - AA	human	HEK293	HEK293 Flp-In T-REx	none	total cell lysate	FLAG	tag alone	single	M2 anti-FLAG	agarose	--	--	1D LC-MS	LTQ	902_controlIR240708
P55060	CSE1L	16	0.619048	1	0	5	4	0	0	0	1	0	2	0	0	0	0	0	0	0	0	0	0	0		CC33	26	293 Flp-In FLAG agarose LTQ - AA	human	HEK293	HEK293 Flp-In T-REx	none	total cell lysate	FLAG	tag alone	single	M2 anti-FLAG	agarose	--	--	1D LC-MS	LTQ	941_ControlIR010808
P31939	ATIC	16	0.238095	0	0	4	1	0	0	0	0	0	0	0	0	0	0	0	0	0	0	0	0	0		CC62	40	293 Flp-In FLAG agarose Orbitrap - MudPIT WD	human	HEK293	HEK293 Flp-In T-REx	none	total cell lysate	FLAG	tag alone	single	M2 anti-FLAG	agarose	--	--	MudPIT	LTQ-Orbitrap	Wade_flag_step01|Wade_flag_step02|Wade_flag_step03|Wade_flag_step04|Wade_flag_step05
Q08J23	NSUN2	15	0.380952	0	0	1	0	0	0	0	0	2	0	0	1	0	4	0	0	0	0	0	0	0		CC63	46	293 Flp-In FLAG agarose Orbitrap - RPRP WD	human	HEK293	HEK293 Flp-In T-REx	none	total cell lysate	FLAG	tag alone	single	M2 anti-FLAG	agarose	--	--	RP-RP	LTQ-Orbitrap	WD_Flag_10PCT_ORB_03262010|WD_Flag_15PCT_ORB_03262010|WD_Flag_20PCT_ORB_03262010|WD_Flag_50PCT_ORB_03262010|WD_Flag_5PCT_ORB_03262010
P27824	CANX	15	1.52381	1	3	12	8	0	0	0	0	0	5	0	0	0	1	2	0	0	0	0	0	0		CC64	42	293 Flp-In FLAG agarose LTQ - GeLC WD	human	HEK293	HEK293 Flp-In T-REx	none	total cell lysate	FLAG	tag alone	single	M2 anti-FLAG	agarose	--	--	GeLC	LTQ	WD_FLAG_ingeldig11and12_02212010|WD_FLAG_ingeldig13and14_02212010|WD_FLAG_ingeldig15and16_02212010|WD_FLAG_ingeldig17and18_02212010|WD_FLAG_ingeldig19and20_02212010|WD_FLAG_ingeldig1and2_02212010|WD_FLAG_ingeldig21and22_02212010|WD_FLAG_ingeldig23_02212010|WD_FLAG_ingeldig3and4_02212010|WD_FLAG_ingeldig5and6_02212010|WD_FLAG_INGELDIG7and8_02212010|WD_FLAG_ingeldig9and10_02212010
P49915	GMPS	14	0	0	0	0	0	0	0	0	0	0	0	0	0	0	0	0	0	0	0	0	0	0		CC65	44	293 Flp-In FLAG agarose LTQ - NF WD	human	HEK293	HEK293 Flp-In T-REx	none	total cell lysate	FLAG	tag alone	single	M2 anti-FLAG	agarose	--	--	1D LC-MS	LTQ	WD_FLAG_NF_03022010
P38919	EIF4A3	14	0.714286	0	0	1	4	3	0	0	0	1	2	0	0	1	2	1	0	0	0	0	0	0		CC66	45	293 Flp-In FLAG agarose Orbitrap - NF WD	human	HEK293	HEK293 Flp-In T-REx	none	total cell lysate	FLAG	tag alone	single	M2 anti-FLAG	agarose	--	--	1D LC-MS	LTQ-Orbitrap	WD_Flag_NF_03102010
P35606	COPB2	14	0.238095	4	1	0	0	0	0	0	0	0	0	0	0	0	0	0	0	0	0	0	0	0		CC67	41	293 Flp-In FLAG agarose LTQ - RPRP WD	human	HEK293	HEK293 Flp-In T-REx	none	total cell lysate	FLAG	tag alone	single	M2 anti-FLAG	agarose	--	--	RP-RP	LTQ	WDFlag10pct03082010|WDFlag15pct03082010|WDFlag20pct03082010|WDFlag50pct03082010|WDFlag5pct03082010|WDFlagFT03082010
P12277	CKB	14	3.28571	3	0	23	19	0	0	0	0	0	16	0	0	1	5	2	0	0	0	0	0	0		CC203	48	293 Flp-In FLAG agarose LTQ	human	HEK293	HEK293 Flp-In T-REx	none	total cell lysate	FLAG	tag alone	single	M2 anti-FLAG	agarose	--	--	1D LC-MS	LTQ	UC_7868_FlagCtrl_brB_BGB-20091218
P62841	RPS15	14	3.80952	10	1	10	4	0	0	0	0	4	8	0	0	8	25	10	0	0	0	0	0	0		CC206	48	293 Flp-In FLAG agarose LTQ	human	HEK293	HEK293 Flp-In T-REx	none	total cell lysate	FLAG	tag alone	single	M2 anti-FLAG	agarose	--	--	1D LC-MS	LTQ	UC_7886_FlagCtrl_clV1_br_d_293Flp_2nd_ZL_20091221
Q13200	PSMD2	13	1	9	3	0	0	0	0	0	0	7	0	0	0	0	0	2	0	0	0	0	0	0
P30153	PPP2R1A	13	0.380952	1	0	6	0	0	0	0	0	0	0	0	0	0	1	0	0	0	0	0	0	0
Q7Z6Z7	HUWE1	13	0	0	0	0	0	0	0	0	0	0	0	0	0	0	0	0	0	0	0	0	0	0
P26358	DNMT1	13	0	0	0	0	0	0	0	0	0	0	0	0	0	0	0	0	0	0	0	0	0	0
Q14166	TTLL12	13	0	0	0	0	0	0	0	0	0	0	0	0	0	0	0	0	0	0	0	0	0	0
Q8TEX9	IPO4	12	0	0	0	0	0	0	0	0	0	0	0	0	0	0	0	0	0	0	0	0	0	0
P05198	EIF2S1	12	0.809524	1	2	1	0	0	0	2	1	7	0	0	0	0	2	0	0	1	0	0	0	0
Q7KZF4	SND1	12	1.14286	4	0	7	5	0	0	0	0	0	1	0	0	0	6	1	0	0	0	0	0	0
Q9NS91	RAD18	11	0	0	0	0	0	0	0	0	0	0	0	0	0	0	0	0	0	0	0	0	0	0
P62195	PSMC5	11	0.904762	4	0	3	2	0	0	0	0	6	3	0	0	1	0	0	0	0	0	0	0	0
Q92616	GCN1L1	11	0.47619	3	0	2	2	0	0	0	2	1	0	0	0	0	0	0	0	0	0	0	0	0
Q14697	GANAB	11	0.571429	1	0	3	6	0	0	0	0	0	2	0	0	0	0	0	0	0	0	0	0	0
Q9NSD9	FARSB	11	0.047619	0	0	0	1	0	0	0	0	0	0	0	0	0	0	0	0	0	0	0	0	0
P55809	OXCT1	10	0	0	0	0	0	0	0	0	0	0	0	0	0	0	0	0	0	0	0	0	0	0
P43246	MSH2	10	0	0	0	0	0	0	0	0	0	0	0	0	0	0	0	0	0	0	0	0	0	0
Q96DV4	MRPL38	10	0.0952381	0	0	0	0	0	0	0	0	0	0	0	0	0	0	2	0	0	0	0	0	0
Q9BYD1	MRPL13	10	0	0	0	0	0	0	0	0	0	0	0	0	0	0	0	0	0	0	0	0	0	0
Q9Y285	FARSA	10	0	0	0	0	0	0	0	0	0	0	0	0	0	0	0	0	0	0	0	0	0	0
P17655	CAPN2	10	0.047619	0	0	0	1	0	0	0	0	0	0	0	0	0	0	0	0	0	0	0	0	0
P61204	ARF3	10	0.190476	0	0	3	1	0	0	0	0	0	0	0	0	0	0	0	0	0	0	0	0	0
P84077	ARF1	10	0.190476	0	0	3	1	0	0	0	0	0	0	0	0	0	0	0	0	0	0	0	0	0
P84098	RPL19	10	3.85714	6	5	4	5	1	0	2	0	1	2	2	5	7	11	25	1	1	0	0	1	2
Q9H6S0	YTHDC2	10	0.047619	0	0	0	0	0	0	0	0	0	0	0	0	0	0	1	0	0	0	0	0	0
P60891	PRPS1	9	4.71429	12	5	4	17	0	0	2	0	32	2	0	0	10	4	11	0	0	0	0	0	0
Q16658	FSCN1	9	0	0	0	0	0	0	0	0	0	0	0	0	0	0	0	0	0	0	0	0	0	0
P13804	ETFA	9	0.285714	0	0	3	3	0	0	0	0	0	0	0	0	0	0	0	0	0	0	0	0	0
P09104	ENO2	9	0.619048	1	1	5	5	0	0	0	0	0	1	0	0	0	0	0	0	0	0	0	0	0
Q9Y678	COPG	9	0	0	0	0	0	0	0	0	0	0	0	0	0	0	0	0	0	0	0	0	0	0
P61221	ABCE1	9	0.142857	0	0	1	0	0	0	0	0	0	2	0	0	0	0	0	0	0	0	0	0	0
P27635	RPL10	9	3.61905	7	5	3	3	3	0	0	0	3	5	4	3	6	29	2	0	2	0	0	1	0
Q9UHB9	SRP68	9	0.0952381	0	0	2	0	0	0	0	0	0	0	0	0	0	0	0	0	0	0	0	0	0
Q9Y2X3	NOP58	8	0.190476	0	0	3	0	0	0	0	0	0	0	0	0	0	1	0	0	0	0	0	0	0
P52701	MSH6	8	0	0	0	0	0	0	0	0	0	0	0	0	0	0	0	0	0	0	0	0	0	0
P82933	MRPS9	8	0.047619	0	0	0	0	0	0	0	0	0	0	0	0	0	0	1	0	0	0	0	0	0
Q9NP92	MRPS30	8	0.047619	0	0	0	0	0	0	0	0	0	0	0	0	0	1	0	0	0	0	0	0	0
Q9BYD3	MRPL4	8	0	0	0	0	0	0	0	0	0	0	0	0	0	0	0	0	0	0	0	0	0	0
Q13084	MRPL28	8	0.0952381	0	0	0	0	0	0	0	0	0	0	0	0	0	0	2	0	0	0	0	0	0
Q8N1G4	LRRC47	8	0	0	0	0	0	0	0	0	0	0	0	0	0	0	0	0	0	0	0	0	0	0
P36776	LONP1	8	0.47619	2	0	4	3	0	0	0	0	0	1	0	0	0	0	0	0	0	0	0	0	0
Q96P70	IPO9	8	0	0	0	0	0	0	0	0	0	0	0	0	0	0	0	0	0	0	0	0	0	0
P41250	GARS	8	0.190476	0	0	3	1	0	0	0	0	0	0	0	0	0	0	0	0	0	0	0	0	0
Q9Y2L1	DIS3	8	0	0	0	0	0	0	0	0	0	0	0	0	0	0	0	0	0	0	0	0	0	0
Q14839	CHD4	8	0.47619	4	3	1	2	0	0	0	0	0	0	0	0	0	0	0	0	0	0	0	0	0
Q9BXS5	AP1M1	8	0.047619	0	1	0	0	0	0	0	0	0	0	0	0	0	0	0	0	0	0	0	0	0
P61254	RPL26	8	4.47619	13	5	6	0	0	0	2	0	13	0	0	1	9	19	20	0	3	0	0	2	1
Q9UNX3	RPL26L1	8	3.90476	10	7	3	0	0	0	2	0	13	0	0	1	8	19	15	0	2	0	0	1	1
Q15050	RRS1	8	0.190476	0	0	0	0	0	0	0	0	0	0	0	0	0	1	3	0	0	0	0	0	0
Q9Y3Z3	SAMHD1	8	0	0	0	0	0	0	0	0	0	0	0	0	0	0	0	0	0	0	0	0	0	0
O76094	SRP72	8	0.142857	0	0	0	0	0	0	0	0	0	0	0	0	0	0	3	0	0	0	0	0	0
O95793	STAU1	8	1.09524	3	0	0	0	1	0	0	0	4	0	0	2	0	10	3	0	0	0	0	0	0
Q9Y2Z0	SUGT1	8	0	0	0	0	0	0	0	0	0	0	0	0	0	0	0	0	0	0	0	0	0	0
P17480	UBTF	8	0.047619	0	0	0	0	0	0	0	0	0	0	0	0	1	0	0	0	0	0	0	0	0
Q9BZX2	UCK2	8	0	0	0	0	0	0	0	0	0	0	0	0	0	0	0	0	0	0	0	0	0	0
P06737	PYGL	7	0.047619	0	0	0	1	0	0	0	0	0	0	0	0	0	0	0	0	0	0	0	0	0
O15355	PPM1G	7	0	0	0	0	0	0	0	0	0	0	0	0	0	0	0	0	0	0	0	0	0	0
Q8WUM4	PDCD6IP	7	0	0	0	0	0	0	0	0	0	0	0	0	0	0	0	0	0	0	0	0	0	0
Q5SY16	NOL9	7	0	0	0	0	0	0	0	0	0	0	0	0	0	0	0	0	0	0	0	0	0	0
Q9BXJ9	NAA15	7	0	0	0	0	0	0	0	0	0	0	0	0	0	0	0	0	0	0	0	0	0	0
Q9H9J2	MRPL44	7	0	0	0	0	0	0	0	0	0	0	0	0	0	0	0	0	0	0	0	0	0	0
Q9BZE1	MRPL37	7	0	0	0	0	0	0	0	0	0	0	0	0	0	0	0	0	0	0	0	0	0	0
Q96A35	MRPL24	7	0	0	0	0	0	0	0	0	0	0	0	0	0	0	0	0	0	0	0	0	0	0
Q9BYD6	MRPL1	7	0	0	0	0	0	0	0	0	0	0	0	0	0	0	0	0	0	0	0	0	0	0
O60684	KPNA6	7	0.047619	0	0	0	1	0	0	0	0	0	0	0	0	0	0	0	0	0	0	0	0	0
O00410	IPO5	7	0.047619	0	0	1	0	0	0	0	0	0	0	0	0	0	0	0	0	0	0	0	0	0
Q8TEQ6	GEMIN5	7	0.190476	0	0	0	0	0	0	0	0	4	0	0	0	0	0	0	0	0	0	0	0	0
O14602	EIF1AY	7	0	0	0	0	0	0	0	0	0	0	0	0	0	0	0	0	0	0	0	0	0	0
P47813	EIF1AX	7	0	0	0	0	0	0	0	0	0	0	0	0	0	0	0	0	0	0	0	0	0	0
P30084	ECHS1	7	0.047619	0	0	0	0	0	0	0	0	0	0	0	0	0	1	0	0	0	0	0	0	0
Q16555	DPYSL2	7	0	0	0	0	0	0	0	0	0	0	0	0	0	0	0	0	0	0	0	0	0	0
Q99829	CPNE1;RBM1	7	0.047619	0	0	1	0	0	0	0	0	0	0	0	0	0	0	0	0	0	0	0	0	0
P53004	BLVRA	7	0	0	0	0	0	0	0	0	0	0	0	0	0	0	0	0	0	0	0	0	0	0
Q9NRL2	BAZ1A	7	0	0	0	0	0	0	0	0	0	0	0	0	0	0	0	0	0	0	0	0	0	0
P05023	ATP1A1	7	0.619048	4	0	5	3	0	0	0	0	0	0	1	0	0	0	0	0	0	0	0	0	0
P48444	ARCN1	7	0	0	0	0	0	0	0	0	0	0	0	0	0	0	0	0	0	0	0	0	0	0
P27695	APEX1	7	0.0952381	0	0	2	0	0	0	0	0	0	0	0	0	0	0	0	0	0	0	0	0	0
P52788	SMS	7	0	0	0	0	0	0	0	0	0	0	0	0	0	0	0	0	0	0	0	0	0	0
O43615	TIMM44	7	0	0	0	0	0	0	0	0	0	0	0	0	0	0	0	0	0	0	0	0	0	0
Q16881	TXNRD1	7	0	0	0	0	0	0	0	0	0	0	0	0	0	0	0	0	0	0	0	0	0	0
Q01081	U2AF1	7	0.333333	2	0	0	0	0	0	0	0	0	0	0	0	0	5	0	0	0	0	0	0	0
P45974	USP5	7	0	0	0	0	0	0	0	0	0	0	0	0	0	0	0	0	0	0	0	0	0	0
Q96EY7	PTCD3	6	0.142857	0	0	0	1	0	0	0	0	0	0	0	0	0	0	2	0	0	0	0	0	0
Q99575	POP1	6	0.047619	0	0	0	0	0	0	0	0	0	0	0	0	0	0	1	0	0	0	0	0	0
P36871	PGM1	6	0	0	0	0	0	0	0	0	0	0	0	0	0	0	0	0	0	0	0	0	0	0
Q8N1F7	NUP93	6	0	0	0	0	0	0	0	0	0	0	0	0	0	0	0	0	0	0	0	0	0	0
Q92621	NUP205	6	0	0	0	0	0	0	0	0	0	0	0	0	0	0	0	0	0	0	0	0	0	0
Q8WUM0	NUP133	6	0	0	0	0	0	0	0	0	0	0	0	0	0	0	0	0	0	0	0	0	0	0
Q5TFE4	NT5DC1	6	0	0	0	0	0	0	0	0	0	0	0	0	0	0	0	0	0	0	0	0	0	0
Q9NVS2	MRPS18A	6	0	0	0	0	0	0	0	0	0	0	0	0	0	0	0	0	0	0	0	0	0	0
Q8IXM3	MRPL41	6	0.142857	0	0	2	0	0	0	0	0	0	1	0	0	0	0	0	0	0	0	0	0	0
Q7Z2W9	MRPL21	6	0	0	0	0	0	0	0	0	0	0	0	0	0	0	0	0	0	0	0	0	0	0
P19367	HK1	6	0	0	0	0	0	0	0	0	0	0	0	0	0	0	0	0	0	0	0	0	0	0
Q5QNW6	HIST2H2BF	6	18.0476	33	13	11	10	17	5	0	1	0	116	0	0	104	45	16	0	3	3	0	2	0
P62805	HIST1H4A;H	6	22	23	10	7	11	16	5	0	0	0	132	1	2	156	82	9	1	2	1	0	3	1
Q99877	HIST1H2BN	6	18.0476	33	13	11	10	17	5	0	1	0	116	0	0	104	45	16	0	3	3	0	2	0
Q99879	HIST1H2BM	6	18.0476	33	13	11	10	17	5	0	1	0	116	0	0	104	45	16	0	3	3	0	2	0
Q99880	HIST1H2BL	6	17.9048	33	13	11	10	17	5	0	1	0	116	0	0	103	45	14	0	3	3	0	2	0
O60814	HIST1H2BK	6	18.0476	33	13	11	10	17	5	0	1	0	116	0	0	104	45	16	0	3	3	0	2	0
Q93079	HIST1H2BH	6	18.0476	33	13	11	10	17	5	0	1	0	116	0	0	104	45	16	0	3	3	0	2	0
P58876	HIST1H2BD	6	18.0476	33	13	11	10	17	5	0	1	0	116	0	0	104	45	16	0	3	3	0	2	0
P62807	HIST1H2BC;	6	18.0476	33	13	11	10	17	5	0	1	0	116	0	0	104	45	16	0	3	3	0	2	0
Q9Y450	HBS1L	6	0	0	0	0	0	0	0	0	0	0	0	0	0	0	0	0	0	0	0	0	0	0
P57053	HIST1H2BK	6	18.0476	33	13	11	10	17	5	0	1	0	116	0	0	104	45	16	0	3	3	0	2	0
P10768	ESD	6	0	0	0	0	0	0	0	0	0	0	0	0	0	0	0	0	0	0	0	0	0	0
Q9BQ52	ELAC2	6	0	0	0	0	0	0	0	0	0	0	0	0	0	0	0	0	0	0	0	0	0	0
P60228	EIF3E	6	1.61905	4	0	7	3	1	0	0	0	8	2	0	0	0	9	0	0	0	0	0	0	0
O15371	EIF3D	6	0.333333	0	0	0	0	0	0	0	0	5	0	0	0	0	2	0	0	0	0	0	0	0
Q9BY44	EIF2A	6	0	0	0	0	0	0	0	0	0	0	0	0	0	0	0	0	0	0	0	0	0	0
Q9H0S4	DDX47	6	0.285714	0	0	1	0	0	0	0	0	1	0	0	0	0	4	0	0	0	0	0	0	0
P51398	DAP3	6	0.428571	3	1	0	0	0	0	0	0	0	0	0	0	0	0	5	0	0	0	0	0	0
O75131	CPNE3	6	0	0	0	0	0	0	0	0	0	0	0	0	0	0	0	0	0	0	0	0	0	0
P84085	ARF5	6	0	0	0	0	0	0	0	0	0	0	0	0	0	0	0	0	0	0	0	0	0	0
P35573	AGL	6	0	0	0	0	0	0	0	0	0	0	0	0	0	0	0	0	0	0	0	0	0	0
Q9BWD1	ACAT2	6	0	0	0	0	0	0	0	0	0	0	0	0	0	0	0	0	0	0	0	0	0	0
Q71UM5	RPS27L	6	1.09524	0	2	1	0	1	0	0	0	2	2	1	1	1	6	4	0	1	1	0	0	0
Q15437	SEC23B	6	0.047619	0	0	1	0	0	0	0	0	0	0	0	0	0	0	0	0	0	0	0	0	0
O60264	SMARCA5	6	0.333333	0	0	0	0	0	0	0	0	0	5	0	0	2	0	0	0	0	0	0	0	0
Q14241	TCEB3	6	0	0	0	0	0	0	0	0	0	0	0	0	0	0	0	0	0	0	0	0	0	0
P54578	USP14	6	0.190476	0	0	2	2	0	0	0	0	0	0	0	0	0	0	0	0	0	0	0	0	0
Q93009	USP7	6	0.142857	0	0	1	0	0	0	0	0	0	1	0	0	0	1	0	0	0	0	0	0	0
Q96PK6	RBM14	5	0.904762	0	0	0	0	0	0	0	0	0	0	0	0	0	9	8	0	1	0	0	0	1
P46060	RANGAP1	5	0.142857	0	0	2	0	0	0	0	0	0	0	0	0	0	0	0	0	1	0	0	0	0
Q9H2M9	RAB3GAP2	5	0	0	0	0	0	0	0	0	0	0	0	0	0	0	0	0	0	0	0	0	0	0
O00231	PSMD11	5	0.666667	4	3	0	2	0	0	0	0	4	0	0	0	0	0	1	0	0	0	0	0	0
P62191	PSMC1	5	0.571429	2	1	3	2	0	0	0	0	4	0	0	0	0	0	0	0	0	0	0	0	0
Q9ULX3	NOB1	5	0.142857	0	0	0	0	0	0	0	0	0	0	0	0	0	2	1	0	0	0	0	0	0
Q92665	MRPS31	5	0.190476	1	0	1	0	0	0	0	0	0	0	0	0	0	0	2	0	0	0	0	0	0
Q9HD33	MRPL47	5	0	0	0	0	0	0	0	0	0	0	0	0	0	0	0	0	0	0	0	0	0	0
Q9BRJ2	MRPL45	5	0	0	0	0	0	0	0	0	0	0	0	0	0	0	0	0	0	0	0	0	0	0
Q16540	MRPL23	5	0.047619	1	0	0	0	0	0	0	0	0	0	0	0	0	0	0	0	0	0	0	0	0
Q9BV20	MRI1	5	0	0	0	0	0	0	0	0	0	0	0	0	0	0	0	0	0	0	0	0	0	0
Q9H9A6	LRRC40	5	0	0	0	0	0	0	0	0	0	0	0	0	0	0	0	0	0	0	0	0	0	0
Q8N9T8	KRI1	5	0.047619	0	0	0	0	0	0	0	0	0	0	0	0	0	1	0	0	0	0	0	0	0
P55084	HADHB	5	0.428571	0	1	1	0	0	0	0	0	0	3	0	0	0	2	2	0	0	0	0	0	0
Q13823	GNL2	5	0.0952381	0	0	0	0	0	0	0	0	0	0	0	0	0	0	2	0	0	0	0	0	0
Q8TAE8	GADD45GIP1	5	0	0	0	0	0	0	0	0	0	0	0	0	0	0	0	0	0	0	0	0	0	0
P39748	FEN1	5	0.047619	0	0	1	0	0	0	0	0	0	0	0	0	0	0	0	0	0	0	0	0	0
Q9BS26	ERP44	5	0	0	0	0	0	0	0	0	0	0	0	0	0	0	0	0	0	0	0	0	0	0
P06730	EIF4E	5	0.0952381	0	2	0	0	0	0	0	0	0	0	0	0	0	0	0	0	0	0	0	0	0
Q9UBS4	DNAJB11	5	0.047619	0	0	0	0	0	0	0	0	1	0	0	0	0	0	0	0	0	0	0	0	0
Q96EY1	DNAJA3	5	0.0952381	2	0	0	0	0	0	0	0	0	0	0	0	0	0	0	0	0	0	0	0	0
Q9UPY3	DICER1	5	0	0	0	0	0	0	0	0	0	0	0	0	0	0	0	0	0	0	0	0	0	0
O60610	DIAPH1	5	0	0	0	0	0	0	0	0	0	0	0	0	0	0	0	0	0	0	0	0	0	0
Q7L014	DDX46	5	0.238095	0	0	0	0	0	0	0	0	4	0	0	0	0	0	0	0	0	0	0	0	1
P53618	COPB1	5	0.0952381	2	0	0	0	0	0	0	0	0	0	0	0	0	0	0	0	0	0	0	0	0
Q9Y696	CLIC4	5	0	0	0	0	0	0	0	0	0	0	0	0	0	0	0	0	0	0	0	0	0	0
Q16543	CDC37	5	0.428571	1	0	3	0	0	0	0	0	1	2	0	0	0	0	2	0	0	0	0	0	0
O43684	BUB3	5	0.142857	0	0	1	2	0	0	0	0	0	0	0	0	0	0	0	0	0	0	0	0	0
Q9UIG0	BAZ1B	5	0.190476	0	0	0	0	0	0	0	0	0	3	0	0	1	0	0	0	0	0	0	0	0
P00966	ASS1	5	0	0	0	0	0	0	0	0	0	0	0	0	0	0	0	0	0	0	0	0	0	0
P63010	AP2B1	5	0.809524	3	0	3	1	0	0	0	0	1	4	0	0	0	5	0	0	0	0	0	0	0
P55265	ADAR	5	0.238095	0	0	0	0	0	0	0	0	1	0	0	0	0	2	2	0	0	0	0	0	0
P11310	ACADM	5	0.047619	0	0	1	0	0	0	0	0	0	0	0	0	0	0	0	0	0	0	0	0	0
P46779	RPL28	5	1.57143	5	1	0	0	0	0	0	0	0	0	0	0	2	9	13	0	1	0	0	2	0
Q9Y3U8	RPL36	5	1.95238	2	3	1	1	0	0	2	0	1	1	1	3	5	9	6	0	3	0	0	2	1
P61513	RPL37A	5	0.952381	0	0	0	0	0	0	0	0	0	0	1	0	0	7	12	0	0	0	0	0	0
P63173	RPL38	5	0.190476	0	0	0	0	0	0	0	0	1	0	0	0	0	0	3	0	0	0	0	0	0
Q9BRK5	SDF4	5	0.047619	0	0	0	0	0	0	0	0	0	0	0	0	0	0	0	0	1	0	0	0	0
P53992	SEC24C	5	0	0	0	0	0	0	0	0	0	0	0	0	0	0	0	0	0	0	0	0	0	0
P42285	SKIV2L2	5	0.333333	2	0	0	2	0	0	0	0	0	0	0	0	0	2	1	0	0	0	0	0	0
P37802	TAGLN2	5	1.47619	0	0	9	10	0	0	0	0	0	2	0	0	0	0	0	10	0	0	0	0	0
Q15369	TCEB1	5	0	0	0	0	0	0	0	0	0	0	0	0	0	0	0	0	0	0	0	0	0	0
P11388	TOP2A	5	3.7619	0	0	0	0	5	0	0	0	0	14	0	0	47	12	1	0	0	0	0	0	0
Q15645	TRIP13	5	0	0	0	0	0	0	0	0	0	0	0	0	0	0	0	0	0	0	0	0	0	0
P23258	TUBG1	5	0.380952	1	0	3	2	0	0	0	0	2	0	0	0	0	0	0	0	0	0	0	0	0
Q9NRH3	TUBG2	5	0.285714	0	0	2	2	0	0	0	0	2	0	0	0	0	0	0	0	0	0	0	0	0
Q9C0C9	UBE2O	5	0	0	0	0	0	0	0	0	0	0	0	0	0	0	0	0	0	0	0	0	0	0
Q9BVJ6	UTP14A	5	0	0	0	0	0	0	0	0	0	0	0	0	0	0	0	0	0	0	0	0	0	0
Q9GZS3	WDR61	5	0.333333	2	0	2	2	0	0	0	0	0	0	0	0	1	0	0	0	0	0	0	0	0
Q7Z2W4	ZC3HAV1	5	0.190476	0	0	0	0	0	0	0	0	1	0	0	0	0	3	0	0	0	0	0	0	0
Q9BWF3	RBM4	4	0	0	0	0	0	0	0	0	0	0	0	0	0	0	0	0	0	0	0	0	0	0
O60256	PRPSAP2	4	4.42857	17	1	6	13	2	0	0	0	26	4	0	0	1	16	7	0	0	0	0	0	0
P49643	P49643	4	0	0	0	0	0	0	0	0	0	0	0	0	0	0	0	0	0	0	0	0	0	0
Q5H9R7	PPP6R3	4	0.047619	1	0	0	0	0	0	0	0	0	0	0	0	0	0	0	0	0	0	0	0	0
O14974	PPP1R12A	4	2.2381	0	0	32	6	0	0	0	0	0	9	0	0	0	0	0	0	0	0	0	0	0
P28340	POLD1	4	0	0	0	0	0	0	0	0	0	0	0	0	0	0	0	0	0	0	0	0	0	0
Q9H307	PNN	4	0.190476	2	0	0	1	1	0	0	0	0	0	0	0	0	0	0	0	0	0	0	0	0
O75439	PMPCB	4	0	0	0	0	0	0	0	0	0	0	0	0	0	0	0	0	0	0	0	0	0	0
Q8IWS0	PHF6	4	0	0	0	0	0	0	0	0	0	0	0	0	0	0	0	0	0	0	0	0	0	0
Q8N543	OGFOD1	4	0	0	0	0	0	0	0	0	0	0	0	0	0	0	0	0	0	0	0	0	0	0
Q8NFH4	NUP37	4	0	0	0	0	0	0	0	0	0	0	0	0	0	0	0	0	0	0	0	0	0	0
O75694	NUP155	4	0	0	0	0	0	0	0	0	0	0	0	0	0	0	0	0	0	0	0	0	0	0
P57740	NUP107	4	0	0	0	0	0	0	0	0	0	0	0	0	0	0	0	0	0	0	0	0	0	0
Q9BSD7	NTPCR	4	0	0	0	0	0	0	0	0	0	0	0	0	0	0	0	0	0	0	0	0	0	0
P46459	NSF	4	0.047619	0	1	0	0	0	0	0	0	0	0	0	0	0	0	0	0	0	0	0	0	0
Q9UM54	MYO6	4	1.28571	0	0	0	1	0	0	0	0	0	23	0	0	0	0	2	0	1	0	0	0	0
Q9Y2R9	MRPS7	4	0.142857	0	2	0	0	0	0	0	0	0	0	0	0	0	0	1	0	0	0	0	0	0
P82675	MRPS5	4	0.0952381	0	0	0	0	0	0	0	0	0	0	0	0	0	0	2	0	0	0	0	0	0
P82930	MRPS34	4	0.333333	0	1	0	0	0	0	0	0	0	0	0	0	0	0	6	0	0	0	0	0	0
Q9BYD2	MRPL9	4	0	0	0	0	0	0	0	0	0	0	0	0	0	0	0	0	0	0	0	0	0	0
Q9NYK5	MRPL39	4	0	0	0	0	0	0	0	0	0	0	0	0	0	0	0	0	0	0	0	0	0	0
Q9NWU5	MRPL22	4	0.0952381	0	0	0	0	0	0	0	0	0	0	0	0	0	0	2	0	0	0	0	0	0
Q5T653	MRPL2	4	0	0	0	0	0	0	0	0	0	0	0	0	0	0	0	0	0	0	0	0	0	0
P52815	MRPL12;SLC	4	0.952381	1	4	0	2	1	0	0	0	1	2	0	0	0	4	5	0	0	0	0	0	0
O60502	MGEA5	4	0	0	0	0	0	0	0	0	0	0	0	0	0	0	0	0	0	0	0	0	0	0
O00629	KPNA4	4	0.0952381	1	0	0	1	0	0	0	0	0	0	0	0	0	0	0	0	0	0	0	0	0
Q96EK5	KIAA1279	4	0	0	0	0	0	0	0	0	0	0	0	0	0	0	0	0	0	0	0	0	0	0
O95373	IPO7	4	0.142857	0	0	3	0	0	0	0	0	0	0	0	0	0	0	0	0	0	0	0	0	0
Q01581	HMGCS1	4	0	0	0	0	0	0	0	0	0	0	0	0	0	0	0	0	0	0	0	0	0	0
Q96QV6	HIST1H2AA	4	6.28571	7	4	3	9	8	5	2	0	0	19	1	1	23	38	12	0	0	0	0	0	0
O14929	HAT1	4	0	0	0	0	0	0	0	0	0	0	0	0	0	0	0	0	0	0	0	0	0	0
P84243	H3F3A;H3F3	4	2.33333	4	1	1	2	6	0	0	0	0	0	0	0	14	17	4	0	0	0	0	0	0
P0C0S5	H2AFZ	4	4.28571	4	4	2	7	8	6	2	0	0	9	1	1	29	7	10	0	0	0	0	0	0
P16104	H2AFX	4	7.33333	7	4	6	13	8	5	2	0	0	37	1	1	29	33	8	0	0	0	0	0	0
Q71UI9	H2AFV	4	4.28571	4	4	2	7	8	6	2	0	0	9	1	1	29	7	10	0	0	0	0	0	0
Q12849	GRSF1	4	0	0	0	0	0	0	0	0	0	0	0	0	0	0	0	0	0	0	0	0	0	0
O94925	GLS	4	0	0	0	0	0	0	0	0	0	0	0	0	0	0	0	0	0	0	0	0	0	0
P11413	G6PD	4	0	0	0	0	0	0	0	0	0	0	0	0	0	0	0	0	0	0	0	0	0	0
Q6UN15	FIP1L1	4	0.285714	2	0	0	2	0	0	0	0	0	0	0	0	0	0	1	0	1	0	0	0	0
Q13642	FHL1	4	0	0	0	0	0	0	0	0	0	0	0	0	0	0	0	0	0	0	0	0	0	0
O95905	ECD	4	0	0	0	0	0	0	0	0	0	0	0	0	0	0	0	0	0	0	0	0	0	0
O75190	DNAJB6	4	0	0	0	0	0	0	0	0	0	0	0	0	0	0	0	0	0	0	0	0	0	0
Q6P158	DHX57	4	0	0	0	0	0	0	0	0	0	0	0	0	0	0	0	0	0	0	0	0	0	0
P35659	DEK	4	0.142857	0	0	0	0	3	0	0	0	0	0	0	0	0	0	0	0	0	0	0	0	0
Q13618	CUL3	4	0	0	0	0	0	0	0	0	0	0	0	0	0	0	0	0	0	0	0	0	0	0
Q96KP4	CNDP2	4	0	0	0	0	0	0	0	0	0	0	0	0	0	0	0	0	0	0	0	0	0	0
O75153	KIAA0664	4	0	0	0	0	0	0	0	0	0	0	0	0	0	0	0	0	0	0	0	0	0	0
Q9Y3Y2	CHTOP	4	0.142857	0	0	0	0	0	0	0	0	0	0	0	0	0	2	1	0	0	0	0	0	0
Q13557	CAMK2D	4	0	0	0	0	0	0	0	0	0	0	0	0	0	0	0	0	0	0	0	0	0	0
Q9Y4P1	ATG4B	4	0	0	0	0	0	0	0	0	0	0	0	0	0	0	0	0	0	0	0	0	0	0
Q92974	ARHGEF2	4	0.0952381	0	1	0	0	0	0	0	0	1	0	0	0	0	0	0	0	0	0	0	0	0
P07741	APRT	4	0.0952381	0	0	1	1	0	0	0	0	0	0	0	0	0	0	0	0	0	0	0	0	0
O14617	AP3D1	4	0.142857	2	0	0	0	0	0	0	0	1	0	0	0	0	0	0	0	0	0	0	0	0
P49419	ALDH7A1	4	0	0	0	0	0	0	0	0	0	0	0	0	0	0	0	0	0	0	0	0	0	0
P51649	ALDH5A1	4	0	0	0	0	0	0	0	0	0	0	0	0	0	0	0	0	0	0	0	0	0	0
P30566	ADSL	4	0	0	0	0	0	0	0	0	0	0	0	0	0	0	0	0	0	0	0	0	0	0
Q9H3P7	ACBD3	4	0	0	0	0	0	0	0	0	0	0	0	0	0	0	0	0	0	0	0	0	0	0
Q9NY61	AATF	4	0.047619	0	0	0	0	0	0	0	0	0	0	0	0	0	1	0	0	0	0	0	0	0
P18754	RCC1	4	0.0952381	0	0	0	0	0	0	0	0	0	1	0	0	1	0	0	0	0	0	0	0	0
Q9H4A4	RNPEP	4	0	0	0	0	0	0	0	0	0	0	0	0	0	0	0	0	0	0	0	0	0	0
Q9H7B2	RPF2	4	0.047619	0	0	0	0	0	0	0	0	0	0	0	0	0	0	1	0	0	0	0	0	0
P49207	RPL34	4	1.61905	3	2	0	0	0	0	2	0	0	0	0	2	6	6	9	0	2	0	0	2	0
Q9NR31	SAR1A	4	0.047619	0	0	1	0	0	0	0	0	0	0	0	0	0	0	0	0	0	0	0	0	0
Q8WVM8	SCFD1	4	0	0	0	0	0	0	0	0	0	0	0	0	0	0	0	0	0	0	0	0	0	0
P05141	SLC25A5	4	3.38095	8	4	7	31	3	2	0	0	0	0	4	1	5	0	1	0	1	1	1	2	0
P12236	SLC25A6	4	2.85714	7	1	7	29	2	2	0	0	0	0	2	1	5	0	1	0	1	0	0	2	0
Q9P2R7	SUCLA2	4	0	0	0	0	0	0	0	0	0	0	0	0	0	0	0	0	0	0	0	0	0	0
Q15813	TBCE	4	0.047619	0	0	0	1	0	0	0	0	0	0	0	0	0	0	0	0	0	0	0	0	0
Q01085	TIAL1	4	0.333333	0	0	0	0	0	0	0	0	0	1	0	0	4	2	0	0	0	0	0	0	0
Q15654	TRIP6	4	0	0	0	0	0	0	0	0	0	0	0	0	0	0	0	0	0	0	0	0	0	0
O43396	TXNL1	4	0	0	0	0	0	0	0	0	0	0	0	0	0	0	0	0	0	0	0	0	0	0
Q9UBT2	UBA2	4	0.0952381	0	0	0	2	0	0	0	0	0	0	0	0	0	0	0	0	0	0	0	0	0
Q92995	USP13	4	0.0952381	0	0	0	0	0	0	0	0	0	0	0	0	0	2	0	0	0	0	0	0	0
Q93008	USP9X	4	0	0	0	0	0	0	0	0	0	0	0	0	0	0	0	0	0	0	0	0	0	0
Q9NQW7	XPNPEP1	4	0	0	0	0	0	0	0	0	0	0	0	0	0	0	0	0	0	0	0	0	0	0
P51149	RAB7A	3	0.142857	0	0	2	1	0	0	0	0	0	0	0	0	0	0	0	0	0	0	0	0	0
Q96QR8	PURB	3	0.0952381	1	0	0	0	0	0	0	0	0	0	0	0	0	0	0	0	1	0	0	0	0
O43242	PSMD3	3	0.285714	0	3	0	0	0	0	0	0	2	0	0	0	1	0	0	0	0	0	0	0	0
P55786	NPEPPS	3	0.0952381	0	0	1	1	0	0	0	0	0	0	0	0	0	0	0	0	0	0	0	0	0
O75569	PRKRA	3	0	0	0	0	0	0	0	0	0	0	0	0	0	0	0	0	0	0	0	0	0	0
P19387	POLR2C	3	0	0	0	0	0	0	0	0	0	0	0	0	0	0	0	0	0	0	0	0	0	0
Q9BY77	POLDIP3	3	0.0952381	0	0	0	0	0	0	0	0	0	0	0	0	0	2	0	0	0	0	0	0	0
Q10713	PMPCA	3	0	0	0	0	0	0	0	0	0	0	0	0	0	0	0	0	0	0	0	0	0	0
Q5JRX3	PITRM1	3	0	0	0	0	0	0	0	0	0	0	0	0	0	0	0	0	0	0	0	0	0	0
O95394	PGM3	3	0	0	0	0	0	0	0	0	0	0	0	0	0	0	0	0	0	0	0	0	0	0
Q96G03	PGM2	3	0	0	0	0	0	0	0	0	0	0	0	0	0	0	0	0	0	0	0	0	0	0
O95336	PGLS	3	0	0	0	0	0	0	0	0	0	0	0	0	0	0	0	0	0	0	0	0	0	0
P17858	PFKL	3	0	0	0	0	0	0	0	0	0	0	0	0	0	0	0	0	0	0	0	0	0	0
O00541	PES1	3	0.142857	2	0	0	0	0	0	0	0	0	0	0	0	0	1	0	0	0	0	0	0	0
Q9BRX2	PELO	3	0	0	0	0	0	0	0	0	0	0	0	0	0	0	0	0	0	0	0	0	0	0
Q96HC4	PDLIM5	3	0	0	0	0	0	0	0	0	0	0	0	0	0	0	0	0	0	0	0	0	0	0
Q96KB5	PBK	3	0	0	0	0	0	0	0	0	0	0	0	0	0	0	0	0	0	0	0	0	0	0
Q12769	NUP160	3	0	0	0	0	0	0	0	0	0	0	0	0	0	0	0	0	0	0	0	0	0	0
Q9Y5Y2	NUBP2	3	0	0	0	0	0	0	0	0	0	0	0	0	0	0	0	0	0	0	0	0	0	0
Q8TAT6	NPLOC4	3	0	0	0	0	0	0	0	0	0	0	0	0	0	0	0	0	0	0	0	0	0	0
O95299	NDUFA10	3	0	0	0	0	0	0	0	0	0	0	0	0	0	0	0	0	0	0	0	0	0	0
Q92597	NDRG1	3	0	0	0	0	0	0	0	0	0	0	0	0	0	0	0	0	0	0	0	0	0	0
Q15003	NCAPH	3	0	0	0	0	0	0	0	0	0	0	0	0	0	0	0	0	0	0	0	0	0	0
Q9BPX3	NCAPG	3	0.0952381	0	1	0	0	0	0	0	0	1	0	0	0	0	0	0	0	0	0	0	0	0
P49321	NASP	3	0	0	0	0	0	0	0	0	0	0	0	0	0	0	0	0	0	0	0	0	0	0
Q9GZZ1	NAA50	3	0	0	0	0	0	0	0	0	0	0	0	0	0	0	0	0	0	0	0	0	0	0
Q9UKD2	MRTO4	3	0.047619	0	0	0	0	0	0	0	0	0	0	0	1	0	0	0	0	0	0	0	0	0
Q9Y399	MRPS2	3	0.047619	0	0	0	0	0	0	0	0	0	0	0	0	0	0	1	0	0	0	0	0	0
Q9Y676	MRPS18B	3	0.047619	0	0	0	0	0	0	0	0	0	0	0	0	0	0	1	0	0	0	0	0	0
Q13405	MRPL49	3	0.047619	1	0	0	0	0	0	0	0	0	0	0	0	0	0	0	0	0	0	0	0	0
Q8N983	MRPL43	3	0.142857	1	0	0	0	0	0	0	0	0	0	0	0	0	0	2	0	0	0	0	0	0
P09001	MRPL3	3	0	0	0	0	0	0	0	0	0	0	0	0	0	0	0	0	0	0	0	0	0	0
P49406	MRPL19	3	0.047619	1	0	0	0	0	0	0	0	0	0	0	0	0	0	0	0	0	0	0	0	0
Q9NRX2	MRPL17	3	0	0	0	0	0	0	0	0	0	0	0	0	0	0	0	0	0	0	0	0	0	0
Q9Y3B7	MRPL11	3	0.047619	0	0	0	0	0	0	0	0	0	0	0	0	0	0	0	0	1	0	0	0	0
Q99547	MPHOSPH6	3	0	0	0	0	0	0	0	0	0	0	0	0	0	0	0	0	0	0	0	0	0	0
Q96T76	MMS19	3	0	0	0	0	0	0	0	0	0	0	0	0	0	0	0	0	0	0	0	0	0	0
P40926	MDH2	3	0.857143	0	0	7	6	0	0	0	0	0	5	0	0	0	0	0	0	0	0	0	0	0
Q9BTE3	MCMBP	3	0	0	0	0	0	0	0	0	0	0	0	0	0	0	0	0	0	0	0	0	0	0
P49736	MCM2	3	0.047619	0	0	1	0	0	0	0	0	0	0	0	0	0	0	0	0	0	0	0	0	0
Q13257	MAD2L1	3	0	0	0	0	0	0	0	0	0	0	0	0	0	0	0	0	0	0	0	0	0	0
O94822	LTN1	3	0	0	0	0	0	0	0	0	0	0	0	0	0	0	0	0	0	0	0	0	0	0
Q07866	KLC1	3	0	0	0	0	0	0	0	0	0	0	0	0	0	0	0	0	0	0	0	0	0	0
Q9BY32	ITPA	3	0	0	0	0	0	0	0	0	0	0	0	0	0	0	0	0	0	0	0	0	0	0
P50213	IDH3A	3	0.190476	0	0	3	1	0	0	0	0	0	0	0	0	0	0	0	0	0	0	0	0	0
P00492	HPRT1	3	0	0	0	0	0	0	0	0	0	0	0	0	0	0	0	0	0	0	0	0	0	0
Q7Z4H3	HDDC2	3	0	0	0	0	0	0	0	0	0	0	0	0	0	0	0	0	0	0	0	0	0	0
Q92769	HDAC2	3	0.47619	1	1	0	1	1	0	0	0	1	4	0	1	0	0	0	0	0	0	0	0	0
O00165	HAX1	3	0.0952381	1	0	1	0	0	0	0	0	0	0	0	0	0	0	0	0	0	0	0	0	0
P63244	GNB2L1	3	1.95238	0	1	4	4	0	0	0	0	5	0	0	0	0	25	2	0	0	0	0	0	0
P49448	GLUD2	3	0	0	0	0	0	0	0	0	0	0	0	0	0	0	0	0	0	0	0	0	0	0
P00367	GLUD1	3	0.047619	1	0	0	0	0	0	0	0	0	0	0	0	0	0	0	0	0	0	0	0	0
Q96RP9	GFM1	3	0	0	0	0	0	0	0	0	0	0	0	0	0	0	0	0	0	0	0	0	0	0
P51570	GALK1	3	0	0	0	0	0	0	0	0	0	0	0	0	0	0	0	0	0	0	0	0	0	0
O43491	EPB41L2	3	0.047619	0	0	0	0	0	0	0	0	0	0	0	0	0	0	1	0	0	0	0	0	0
Q15056	EIF4H	3	0.142857	0	0	2	1	0	0	0	0	0	0	0	0	0	0	0	0	0	0	0	0	0
Q9Y262	EIF3L	3	1.28571	8	2	1	2	0	0	0	0	13	0	0	0	0	1	0	0	0	0	0	0	0
O75821	EIF3G	3	0.619048	3	4	0	0	0	0	0	0	4	0	0	0	0	2	0	0	0	0	0	0	0
Q9Y295	DRG1	3	0.52381	2	0	1	0	0	0	0	0	7	1	0	0	0	0	0	0	0	0	0	0	0
Q9BPU6	DPYSL5	3	0	0	0	0	0	0	0	0	0	0	0	0	0	0	0	0	0	0	0	0	0	0
Q99615	DNAJC7	3	0.047619	0	0	1	0	0	0	0	0	0	0	0	0	0	0	0	0	0	0	0	0	0
O94760	DDAH1	3	0	0	0	0	0	0	0	0	0	0	0	0	0	0	0	0	0	0	0	0	0	0
Q9UJU6	DBNL	3	0	0	0	0	0	0	0	0	0	0	0	0	0	0	0	0	0	0	0	0	0	0
Q96EP5	DAZAP1	3	0.142857	0	0	0	0	0	0	0	0	0	0	0	0	2	1	0	0	0	0	0	0	0
Q7L576	CYFIP1	3	0.047619	0	0	0	0	0	0	0	0	1	0	0	0	0	0	0	0	0	0	0	0	0
Q13616	CUL1	3	0	0	0	0	0	0	0	0	0	0	0	0	0	0	0	0	0	0	0	0	0	0
Q13363	CTBP1	3	0	0	0	0	0	0	0	0	0	0	0	0	0	0	0	0	0	0	0	0	0	0
Q05048	CSTF1	3	0	0	0	0	0	0	0	0	0	0	0	0	0	0	0	0	0	0	0	0	0	0
P41240	CSK	3	0	0	0	0	0	0	0	0	0	0	0	0	0	0	0	0	0	0	0	0	0	0
Q9BZJ0	CRNKL1	3	0	0	0	0	0	0	0	0	0	0	0	0	0	0	0	0	0	0	0	0	0	0
Q9UKF6	CPSF3	3	0	0	0	0	0	0	0	0	0	0	0	0	0	0	0	0	0	0	0	0	0	0
P57737	CORO7	3	0	0	0	0	0	0	0	0	0	0	0	0	0	0	0	0	0	0	0	0	0	0
O14579	COPE	3	0.047619	0	0	1	0	0	0	0	0	0	0	0	0	0	0	0	0	0	0	0	0	0
Q9HA77	CARS2	3	0	0	0	0	0	0	0	0	0	0	0	0	0	0	0	0	0	0	0	0	0	0
Q86X55	CARM1	3	0	0	0	0	0	0	0	0	0	0	0	0	0	0	0	0	0	0	0	0	0	0
Q13555	CAMK2G	3	0	0	0	0	0	0	0	0	0	0	0	0	0	0	0	0	0	0	0	0	0	0
Q5T280	C9orf114	3	0	0	0	0	0	0	0	0	0	0	0	0	0	0	0	0	0	0	0	0	0	0
O94973	AP2A2	3	0.0952381	0	0	1	0	0	0	0	0	1	0	0	0	0	0	0	0	0	0	0	0	0
P05091	ALDH2	3	0	0	0	0	0	0	0	0	0	0	0	0	0	0	0	0	0	0	0	0	0	0
P30837	ALDH1B1	3	0	0	0	0	0	0	0	0	0	0	0	0	0	0	0	0	0	0	0	0	0	0
P15121	AKR1B1	3	0	0	0	0	0	0	0	0	0	0	0	0	0	0	0	0	0	0	0	0	0	0
O00116	AGPS	3	0	0	0	0	0	0	0	0	0	0	0	0	0	0	0	0	0	0	0	0	0	0
P61160	ACTR2	3	0.142857	0	0	0	0	0	0	0	0	0	1	0	0	0	0	2	0	0	0	0	0	0
O95573	ACSL3	3	0	0	0	0	0	0	0	0	0	0	0	0	0	0	0	0	0	0	0	0	0	0
Q5JTZ9	AARS2	3	0.047619	0	0	0	0	1	0	0	0	0	0	0	0	0	0	0	0	0	0	0	0	0
P35250	RFC2	3	0.142857	0	0	0	0	0	0	0	0	0	0	0	0	0	3	0	0	0	0	0	0	0
Q9H6T3	RPAP3	3	0	0	0	0	0	0	0	0	0	0	0	0	0	0	0	0	0	0	0	0	0	0
P18077	RPL35A	3	2.14286	2	2	0	0	0	0	2	0	0	1	1	0	1	11	22	0	2	0	0	0	1
P83881	RPL36A	3	2.38095	3	0	0	0	2	2	0	0	0	0	0	0	0	29	12	0	1	0	0	1	0
Q969Q0	RPL36AL	3	1.66667	3	0	0	0	2	2	0	0	0	0	0	0	0	20	6	0	1	0	0	1	0
Q92901	RPL3L	3	0.619048	2	0	0	0	0	0	0	0	0	0	0	0	0	7	3	0	1	0	0	0	0
P04843	RPN1	3	0.238095	2	0	1	2	0	0	0	0	0	0	0	0	0	0	0	0	0	0	0	0	0
O43159	RRP8	3	0	0	0	0	0	0	0	0	0	0	0	0	0	0	0	0	0	0	0	0	0	0
P31040	SDHA	3	0.0952381	0	0	1	1	0	0	0	0	0	0	0	0	0	0	0	0	0	0	0	0	0
Q15436	SEC23A	3	0.047619	0	0	1	0	0	0	0	0	0	0	0	0	0	0	0	0	0	0	0	0	0
O95486	SEC24A	3	0	0	0	0	0	0	0	0	0	0	0	0	0	0	0	0	0	0	0	0	0	0
Q9UQE7	SMC3	3	0.047619	0	0	0	0	0	0	0	0	1	0	0	0	0	0	0	0	0	0	0	0	0
Q07955	SRSF1	3	2.33333	14	4	1	1	6	0	1	0	1	2	1	1	3	7	2	0	3	0	0	2	0
Q9NP77	SSU72	3	0	0	0	0	0	0	0	0	0	0	0	0	0	0	0	0	0	0	0	0	0	0
P61956	SUMO2	3	0.285714	0	2	2	2	0	0	0	0	0	0	0	0	0	0	0	0	0	0	0	0	0
Q96GM8	TOE1	3	0	0	0	0	0	0	0	0	0	0	0	0	0	0	0	0	0	0	0	0	0	0
O14545	TRAFD1	3	0	0	0	0	0	0	0	0	0	0	0	0	0	0	0	0	0	0	0	0	0	0
P10155	TROVE2	3	0	0	0	0	0	0	0	0	0	0	0	0	0	0	0	0	0	0	0	0	0	0
A6NHL2	TUBAL3	3	1.61905	6	9	7	0	0	0	1	0	1	0	1	0	2	1	1	0	3	1	0	1	0
P09936	UCHL1	3	0.571429	0	1	6	3	0	0	0	0	0	1	0	0	0	0	1	0	0	0	0	0	0
P06132	UROD	3	0	0	0	0	0	0	0	0	0	0	0	0	0	0	0	0	0	0	0	0	0	0
P51784	USP11	3	0	0	0	0	0	0	0	0	0	0	0	0	0	0	0	0	0	0	0	0	0	0
O75436	VPS26A	3	0	0	0	0	0	0	0	0	0	0	0	0	0	0	0	0	0	0	0	0	0	0
Q7Z5K2	WAPAL	3	0.047619	0	0	0	0	0	0	0	0	1	0	0	0	0	0	0	0	0	0	0	0	0
O14980	XPO1	3	0.333333	1	0	2	1	0	0	0	0	0	1	0	0	0	2	0	0	0	0	0	0	0
O43592	XPOT	3	0	0	0	0	0	0	0	0	0	0	0	0	0	0	0	0	0	0	0	0	0	0
Q5BKZ1	ZNF326	3	0.047619	0	0	0	0	0	0	0	0	0	0	0	0	1	0	0	0	0	0	0	0	0
Q9Y462	ZNF711	3	0	0	0	0	0	0	0	0	0	0	0	0	0	0	0	0	0	0	0	0	0	0
Q96T37	RBM15	2	0	0	0	0	0	0	0	0	0	0	0	0	0	0	0	0	0	0	0	0	0	0
Q9UKM9	RALY	2	0.52381	0	0	0	0	4	0	0	0	0	0	0	0	0	0	7	0	0	0	0	0	0
P43378	PTPN9	2	0	0	0	0	0	0	0	0	0	0	0	0	0	0	0	0	0	0	0	0	0	0
O95456	PSMG1	2	0	0	0	0	0	0	0	0	0	0	0	0	0	0	0	0	0	0	0	0	0	0
P61289	PSME3	2	0.0952381	0	1	1	0	0	0	0	0	0	0	0	0	0	0	0	0	0	0	0	0	0
Q13523	PRPF4B	2	0	0	0	0	0	0	0	0	0	0	0	0	0	0	0	0	0	0	0	0	0	0
O43172	PRPF4	2	0	0	0	0	0	0	0	0	0	0	0	0	0	0	0	0	0	0	0	0	0	0
O00743	PPP6C	2	0	0	0	0	0	0	0	0	0	0	0	0	0	0	0	0	0	0	0	0	0	0
P52434	POLR2H	2	0	0	0	0	0	0	0	0	0	0	0	0	0	0	0	0	0	0	0	0	0	0
P30876	POLR2B	2	0	0	0	0	0	0	0	0	0	0	0	0	0	0	0	0	0	0	0	0	0	0
P24928	POLR2A;SLC	2	0.047619	0	0	0	0	0	0	0	0	0	0	0	0	1	0	0	0	0	0	0	0	0
P49005	POLD2	2	0	0	0	0	0	0	0	0	0	0	0	0	0	0	0	0	0	0	0	0	0	0
Q9NRX1	PNO1	2	0	0	0	0	0	0	0	0	0	0	0	0	0	0	0	0	0	0	0	0	0	0
Q15149	PLEC	2	0.238095	0	1	0	2	0	0	0	0	0	0	0	0	0	0	0	2	0	0	0	0	0
Q86TG7	PEG10	2	0	0	0	0	0	0	0	0	0	0	0	0	0	0	0	0	0	0	0	0	0	0
Q6P996	PDXDC1	2	0	0	0	0	0	0	0	0	0	0	0	0	0	0	0	0	0	0	0	0	0	0
P08559	PDHA1	2	0.428571	0	2	0	5	0	0	0	0	0	2	0	0	0	0	0	0	0	0	0	0	0
O75340	PDCD6	2	0	0	0	0	0	0	0	0	0	0	0	0	0	0	0	0	0	0	0	0	0	0
Q86U86	PBRM1	2	0.047619	0	0	0	0	0	0	0	0	0	0	0	0	0	0	0	0	1	0	0	0	0
O43252	PAPSS1	2	0	0	0	0	0	0	0	0	0	0	0	0	0	0	0	0	0	0	0	0	0	0
Q9UNZ2	NSFL1C	2	0	0	0	0	0	0	0	0	0	0	0	0	0	0	0	0	0	0	0	0	0	0
P60900	PSMA6	2	0.380952	0	2	1	3	0	0	0	0	1	1	0	0	0	0	0	0	0	0	0	0	0
Q9Y3C1	NOP16	2	0.0952381	0	0	0	0	0	0	0	0	0	0	0	0	1	1	0	0	0	0	0	0	0
Q9H6R4	NOL6	2	0	0	0	0	0	0	0	0	0	0	0	0	0	0	0	0	0	0	0	0	0	0
Q16718	NDUFA5	2	0.0952381	0	0	2	0	0	0	0	0	0	0	0	0	0	0	0	0	0	0	0	0	0
Q9Y2A7	NCKAP1	2	0	0	0	0	0	0	0	0	0	0	0	0	0	0	0	0	0	0	0	0	0	0
Q09161	NCBP1	2	0	0	0	0	0	0	0	0	0	0	0	0	0	0	0	0	0	0	0	0	0	0
Q15021	NCAPD2	2	0.047619	0	0	0	0	0	0	0	0	0	0	0	0	0	0	1	0	0	0	0	0	0
P22033	MUT	2	0	0	0	0	0	0	0	0	0	0	0	0	0	0	0	0	0	0	0	0	0	0
O43347	MSI1	2	0	0	0	0	0	0	0	0	0	0	0	0	0	0	0	0	0	0	0	0	0	0
P82673	MRPS35	2	0.285714	2	0	0	0	0	0	0	0	0	1	0	0	0	0	3	0	0	0	0	0	0
P82663	MRPS25	2	0	0	0	0	0	0	0	0	0	0	0	0	0	0	0	0	0	0	0	0	0	0
Q9Y3D9	MRPS23	2	0.0952381	0	0	0	0	0	0	0	0	0	0	0	0	0	0	2	0	0	0	0	0	0
P82664	MRPS10	2	0	0	0	0	0	0	0	0	0	0	0	0	0	0	0	0	0	0	0	0	0	0
Q86TS9	MRPL52	2	0	0	0	0	0	0	0	0	0	0	0	0	0	0	0	0	0	0	0	0	0	0
Q8TCC3	C2orf15;MR	2	0	0	0	0	0	0	0	0	0	0	0	0	0	0	0	0	0	0	0	0	0	0
Q9P0M9	MRPL27	2	0	0	0	0	0	0	0	0	0	0	0	0	0	0	0	0	0	0	0	0	0	0
Q9UBU8	MORF4L1	2	0	0	0	0	0	0	0	0	0	0	0	0	0	0	0	0	0	0	0	0	0	0
Q99797	MIPEP	2	0	0	0	0	0	0	0	0	0	0	0	0	0	0	0	0	0	0	0	0	0	0
P48163	ME1	2	0	0	0	0	0	0	0	0	0	0	0	0	0	0	0	0	0	0	0	0	0	0
P49916	LIG3	2	0	0	0	0	0	0	0	0	0	0	0	0	0	0	0	0	0	0	0	0	0	0
Q9UIC8	LCMT1	2	0	0	0	0	0	0	0	0	0	0	0	0	0	0	0	0	0	0	0	0	0	0
Q92615	LARP4B	2	0.238095	2	0	0	0	0	0	0	0	0	0	0	0	0	3	0	0	0	0	0	0	0
O00505	KPNA3	2	0	0	0	0	0	0	0	0	0	0	0	0	0	0	0	0	0	0	0	0	0	0
Q1ED39	C16orf88	2	0.142857	0	0	0	0	0	0	0	0	0	1	0	0	0	2	0	0	0	0	0	0	0
Q12756	KIF1A	2	0	0	0	0	0	0	0	0	0	0	0	0	0	0	0	0	0	0	0	0	0	0
P51617	IRAK1	2	0	0	0	0	0	0	0	0	0	0	0	0	0	0	0	0	0	0	0	0	0	0
O95163	IKBKAP	2	0.0952381	0	0	0	0	0	0	0	0	0	0	0	0	0	2	0	0	0	0	0	0	0
Q13907	IDI1	2	0	0	0	0	0	0	0	0	0	0	0	0	0	0	0	0	0	0	0	0	0	0
O75874	IDH1	2	0	0	0	0	0	0	0	0	0	0	0	0	0	0	0	0	0	0	0	0	0	0
O43719	HTATSF1	2	0.047619	0	0	0	0	0	0	0	0	1	0	0	0	0	0	0	0	0	0	0	0	0
Q9Y547	HSPB11	2	0	0	0	0	0	0	0	0	0	0	0	0	0	0	0	0	0	0	0	0	0	0
Q0VDF9	HSPA14	2	0	0	0	0	0	0	0	0	0	0	0	0	0	0	0	0	0	0	0	0	0	0
Q86Y56	HEATR2	2	0	0	0	0	0	0	0	0	0	0	0	0	0	0	0	0	0	0	0	0	0	0
P07305	H1F0	2	0.190476	0	0	0	0	1	0	0	0	0	0	0	0	0	3	0	0	0	0	0	0	0
Q9UKN8	GTF3C4	2	0.190476	3	0	0	0	1	0	0	0	0	0	0	0	0	0	0	0	0	0	0	0	0
P78417	GSTO1	2	0.047619	0	0	0	0	0	0	0	0	0	1	0	0	0	0	0	0	0	0	0	0	0
P21266	GSTM3	2	0	0	0	0	0	0	0	0	0	0	0	0	0	0	0	0	0	0	0	0	0	0
P36915	GNL1	2	0	0	0	0	0	0	0	0	0	0	0	0	0	0	0	0	0	0	0	0	0	0
Q96IJ6	GMPPA	2	0	0	0	0	0	0	0	0	0	0	0	0	0	0	0	0	0	0	0	0	0	0
O76003	GLRX3	2	0	0	0	0	0	0	0	0	0	0	0	0	0	0	0	0	0	0	0	0	0	0
Q96QD9	FYTTD1	2	0	0	0	0	0	0	0	0	0	0	0	0	0	0	0	0	0	0	0	0	0	0
Q96I24	FUBP3	2	0	0	0	0	0	0	0	0	0	0	0	0	0	0	0	0	0	0	0	0	0	0
Q8NFF5	FLAD1	2	0	0	0	0	0	0	0	0	0	0	0	0	0	0	0	0	0	0	0	0	0	0
Q9UKB1	FBXW11	2	0	0	0	0	0	0	0	0	0	0	0	0	0	0	0	0	0	0	0	0	0	0
Q9Y3D0	FAM96B	2	0	0	0	0	0	0	0	0	0	0	0	0	0	0	0	0	0	0	0	0	0	0
Q9NZB2	FAM120A	2	0	0	0	0	0	0	0	0	0	0	0	0	0	0	0	0	0	0	0	0	0	0
Q9HC35	EML4	2	0	0	0	0	0	0	0	0	0	0	0	0	0	0	0	0	0	0	0	0	0	0
P78344	EIF4G2	2	0	0	0	0	0	0	0	0	0	0	0	0	0	0	0	0	0	0	0	0	0	0
Q7L2H7	EIF3M	2	1	4	0	0	5	1	0	0	0	9	0	0	0	0	2	0	0	0	0	0	0	0
Q9UBQ5	EIF3K	2	0.190476	0	0	0	0	0	0	0	0	4	0	0	0	0	0	0	0	0	0	0	0	0
Q9UI10	EIF2B4	2	0	0	0	0	0	0	0	0	0	0	0	0	0	0	0	0	0	0	0	0	0	0
P19525	EIF2AK2	2	0	0	0	0	0	0	0	0	0	0	0	0	0	0	0	0	0	0	0	0	0	0
Q9H223	EHD4	2	0	0	0	0	0	0	0	0	0	0	0	0	0	0	0	0	0	0	0	0	0	0
Q9GZT9	EGLN1	2	0	0	0	0	0	0	0	0	0	0	0	0	0	0	0	0	0	0	0	0	0	0
O14641	DVL2	2	0	0	0	0	0	0	0	0	0	0	0	0	0	0	0	0	0	0	0	0	0	0
P60981	DSTN	2	0.142857	0	0	3	0	0	0	0	0	0	0	0	0	0	0	0	0	0	0	0	0	0
Q9BQC3	DPH2	2	0	0	0	0	0	0	0	0	0	0	0	0	0	0	0	0	0	0	0	0	0	0
Q92785	DPF2	2	0	0	0	0	0	0	0	0	0	0	0	0	0	0	0	0	0	0	0	0	0	0
Q13217	DNAJC3	2	0	0	0	0	0	0	0	0	0	0	0	0	0	0	0	0	0	0	0	0	0	0
O60832	DKC1	2	0.0952381	1	0	0	0	0	0	0	0	0	0	0	0	0	0	0	0	1	0	0	0	0
Q9UNQ2	DIMT1L	2	0.047619	0	0	0	0	0	0	0	0	0	0	0	0	0	1	0	0	0	0	0	0	0
Q9Y2R4	DDX52	2	0.047619	0	0	0	0	0	0	0	0	0	0	0	0	1	0	0	0	0	0	0	0	0
Q5TDH0	DDI2	2	0	0	0	0	0	0	0	0	0	0	0	0	0	0	0	0	0	0	0	0	0	0
Q6PI48	DARS2	2	0	0	0	0	0	0	0	0	0	0	0	0	0	0	0	0	0	0	0	0	0	0
Q13620	CUL4B	2	0	0	0	0	0	0	0	0	0	0	0	0	0	0	0	0	0	0	0	0	0	0
Q13619	CUL4A	2	0	0	0	0	0	0	0	0	0	0	0	0	0	0	0	0	0	0	0	0	0	0
P07858	CTSB	2	0	0	0	0	0	0	0	0	0	0	0	0	0	0	0	0	0	0	0	0	0	0
P56545	CTBP2	2	0	0	0	0	0	0	0	0	0	0	0	0	0	0	0	0	0	0	0	0	0	0
P29373	CRABP2	2	0	0	0	0	0	0	0	0	0	0	0	0	0	0	0	0	0	0	0	0	0	0
P61201	COPS2	2	0	0	0	0	0	0	0	0	0	0	0	0	0	0	0	0	0	0	0	0	0	0
P09543	CNP	2	0	0	0	0	0	0	0	0	0	0	0	0	0	0	0	0	0	0	0	0	0	0
O76031	CLPX	2	0.047619	0	1	0	0	0	0	0	0	0	0	0	0	0	0	0	0	0	0	0	0	0
Q9BXW7	CECR5	2	0	0	0	0	0	0	0	0	0	0	0	0	0	0	0	0	0	0	0	0	0	0
P06493	CDK1	2	0.333333	1	0	0	3	0	0	0	0	0	0	0	1	2	0	0	0	0	0	0	0	0
Q9NYV4	CDK12	2	0.047619	1	0	0	0	0	0	0	0	0	0	0	0	0	0	0	0	0	0	0	0	0
Q6P1J9	CDC73	2	0	0	0	0	0	0	0	0	0	0	0	0	0	0	0	0	0	0	0	0	0	0
P45973	CBX5	2	0.238095	0	0	0	0	0	0	0	0	0	0	0	0	5	0	0	0	0	0	0	0	0
Q14790	CASP8	2	0	0	0	0	0	0	0	0	0	0	0	0	0	0	0	0	0	0	0	0	0	0
P30042	C21orf33	2	0	0	0	0	0	0	0	0	0	0	0	0	0	0	0	0	0	0	0	0	0	0
Q9HB07	C12orf10	2	0	0	0	0	0	0	0	0	0	0	0	0	0	0	0	0	0	0	0	0	0	0
Q9Y276	BCS1L	2	0	0	0	0	0	0	0	0	0	0	0	0	0	0	0	0	0	0	0	0	0	0
Q92843	BCL2L2	2	0	0	0	0	0	0	0	0	0	0	0	0	0	0	0	0	0	0	0	0	0	0
Q9P287	BCCIP	2	0	0	0	0	0	0	0	0	0	0	0	0	0	0	0	0	0	0	0	0	0	0
O75531	BANF1	2	1.57143	0	0	0	0	10	10	0	0	0	5	0	0	6	2	0	0	0	0	0	0	0
Q9BZE9	ASPSCR1	2	0	0	0	0	0	0	0	0	0	0	0	0	0	0	0	0	0	0	0	0	0	0
Q8N3C0	ASCC3	2	0.142857	0	0	0	0	0	0	0	0	1	0	0	0	0	2	0	0	0	0	0	0	0
Q92888	ARHGEF1	2	0	0	0	0	0	0	0	0	0	0	0	0	0	0	0	0	0	0	0	0	0	0
Q92572	AP3S1	2	0	0	0	0	0	0	0	0	0	0	0	0	0	0	0	0	0	0	0	0	0	0
P50995	ANXA11	2	0	0	0	0	0	0	0	0	0	0	0	0	0	0	0	0	0	0	0	0	0	0
Q9BTT0	ANP32E	2	0	0	0	0	0	0	0	0	0	0	0	0	0	0	0	0	0	0	0	0	0	0
O75179	ANKRD17	2	0	0	0	0	0	0	0	0	0	0	0	0	0	0	0	0	0	0	0	0	0	0
Q8IZ83	ALDH16A1	2	0	0	0	0	0	0	0	0	0	0	0	0	0	0	0	0	0	0	0	0	0	0
O95433	AHSA1	2	0	0	0	0	0	0	0	0	0	0	0	0	0	0	0	0	0	0	0	0	0	0
P55263	ADK	2	0.047619	0	0	0	1	0	0	0	0	0	0	0	0	0	0	0	0	0	0	0	0	0
O60488	ACSL4	2	0	0	0	0	0	0	0	0	0	0	0	0	0	0	0	0	0	0	0	0	0	0
Q13685	AAMP	2	0	0	0	0	0	0	0	0	0	0	0	0	0	0	0	0	0	0	0	0	0	0
Q6PD74	AAGAB	2	0	0	0	0	0	0	0	0	0	0	0	0	0	0	0	0	0	0	0	0	0	0
Q9NRG9	AAAS	2	0	0	0	0	0	0	0	0	0	0	0	0	0	0	0	0	0	0	0	0	0	0
P46063	RECQL	2	0	0	0	0	0	0	0	0	0	0	0	0	0	0	0	0	0	0	0	0	0	0
Q9Y6B6	SAR1B	2	0.047619	0	0	1	0	0	0	0	0	0	0	0	0	0	0	0	0	0	0	0	0	0
Q15020	SART3	2	0	0	0	0	0	0	0	0	0	0	0	0	0	0	0	0	0	0	0	0	0	0
Q9HCN8	SDF2L1	2	0	0	0	0	0	0	0	0	0	0	0	0	0	0	0	0	0	0	0	0	0	0
P49903	SEPHS1	2	0	0	0	0	0	0	0	0	0	0	0	0	0	0	0	0	0	0	0	0	0	0
Q15019	SEPT2	2	0.0952381	0	0	2	0	0	0	0	0	0	0	0	0	0	0	0	0	0	0	0	0	0
P35237	SERPINB6	2	0	0	0	0	0	0	0	0	0	0	0	0	0	0	0	0	0	0	0	0	0	0
P50454	SERPINH1	2	0.142857	0	0	2	1	0	0	0	0	0	0	0	0	0	0	0	0	0	0	0	0	0
Q15758	SLC1A5	2	0.190476	0	0	2	1	0	0	0	0	0	1	0	0	0	0	0	0	0	0	0	0	0
Q9UJS0	SLC25A13	2	0	0	0	0	0	0	0	0	0	0	0	0	0	0	0	0	0	0	0	0	0	0
Q9H2G2	SLK	2	0	0	0	0	0	0	0	0	0	0	0	0	0	0	0	0	0	0	0	0	0	0
Q14683	SMC1A	2	0.142857	1	1	1	0	0	0	0	0	0	0	0	0	0	0	0	0	0	0	0	0	0
A6NHR9	SMCHD1	2	0.285714	5	0	0	0	0	0	0	0	0	0	1	0	0	0	0	0	0	0	0	0	0
P62306	SNRPF	2	0.428571	2	2	0	0	0	0	0	1	0	0	0	0	0	2	0	0	0	1	0	0	1
P37108	SRP14	2	0.142857	1	2	0	0	0	0	0	0	0	0	0	0	0	0	0	0	0	0	0	0	0
P78362	SRPK2	2	0.0952381	1	0	0	0	0	0	0	0	0	0	0	0	0	0	0	0	1	0	0	0	0
Q9BXP5	SRRT	2	0.047619	1	0	0	0	0	0	0	0	0	0	0	0	0	0	0	0	0	0	0	0	0
O75494	SRSF10	2	0.380952	2	0	2	1	1	0	0	0	0	0	0	0	0	0	1	0	1	0	0	0	0
Q8WXF0	SRSF12	2	0	0	0	0	0	0	0	0	0	0	0	0	0	0	0	0	0	0	0	0	0	0
P50502	ST13	2	0.190476	0	0	3	0	0	0	0	0	0	0	0	0	0	0	1	0	0	0	0	0	0
Q8IZP2	ST13	2	0.190476	0	0	3	0	0	0	0	0	0	0	0	0	0	0	1	0	0	0	0	0	0
Q12788	TBL3	2	0.238095	0	0	0	0	0	0	0	0	0	0	0	0	0	4	0	0	1	0	0	0	0
Q9UGI8	TES	2	0.047619	0	0	0	1	0	0	0	0	0	0	0	0	0	0	0	0	0	0	0	0	0
Q9BV44	THUMPD3	2	0	0	0	0	0	0	0	0	0	0	0	0	0	0	0	0	0	0	0	0	0	0
Q9NXH9	TRMT1	2	0	0	0	0	0	0	0	0	0	0	0	0	0	0	0	0	0	0	0	0	0	0
P43897	TSFM	2	0	0	0	0	0	0	0	0	0	0	0	0	0	0	0	0	0	0	0	0	0	0
Q9BRA2	TXNDC17	2	0	0	0	0	0	0	0	0	0	0	0	0	0	0	0	0	0	0	0	0	0	0
Q5T4S7	UBR4	2	0	0	0	0	0	0	0	0	0	0	0	0	0	0	0	0	0	0	0	0	0	0
O60701	UGDH	2	0	0	0	0	0	0	0	0	0	0	0	0	0	0	0	0	0	0	0	0	0	0
P11172	UMPS	2	0	0	0	0	0	0	0	0	0	0	0	0	0	0	0	0	0	0	0	0	0	0
Q9H3U1	UNC45A	2	0.238095	0	0	3	1	0	0	0	0	0	0	0	0	1	0	0	0	0	0	0	0	0
Q9NQZ2	UTP3	2	0	0	0	0	0	0	0	0	0	0	0	0	0	0	0	0	0	0	0	0	0	0
O75351	VPS4B	2	0	0	0	0	0	0	0	0	0	0	0	0	0	0	0	0	0	0	0	0	0	0
Q9NQH7	XPNPEP3	2	0	0	0	0	0	0	0	0	0	0	0	0	0	0	0	0	0	0	0	0	0	0
Q9HAV4	XPO5	2	0	0	0	0	0	0	0	0	0	0	0	0	0	0	0	0	0	0	0	0	0	0
Q9Y2Z4	YARS2	2	0	0	0	0	0	0	0	0	0	0	0	0	0	0	0	0	0	0	0	0	0	0
Q86WB0	ZC3HC1	2	0	0	0	0	0	0	0	0	0	0	0	0	0	0	0	0	0	0	0	0	0	0
Q86UK7	ZNF598	2	0.0952381	0	0	0	0	0	0	0	0	0	0	0	0	0	0	0	0	2	0	0	0	0
