# Supplementary material for: Evidence for Ubiquitin-Regulated Nuclear and Subnuclear Trafficking among Paramyxovirinae Matrix Proteins
Source: PLoS Pathog. 2015 Mar 17;11(3):e1004739. doi: 10.1371/journal.ppat.1004739 (PMC4363627; doi:10.1371/journal.ppat.1004739)
Supplement: S2 Table — (XLSX) [file ppat.1004739.s012.xlsx]

## Sheet: 1) 3XFlag HeV-M AP-MS
Uniprot AC	Uniprot ID	Gene names	Protein names	Length	Spectra	Unique Spectra	Coverage (%)	NSAFe5	Details
Q9NRG9	AAAS_HUMAN	AAAS ADRACALA GL003	Aladin (Adracalin)	546	2	2	5.7	27.0892	Link
P49588	SYAC_HUMAN	AARS	Alanine--tRNA ligase, cytoplasmic (EC 6.1.1.7) (Alanyl-tRNA synthetase) (AlaRS) (Renal carcinoma antigen NY-REN-42)	968	14	14	17.3	106.957	Link
Q5JTZ9	SYAM_HUMAN	AARS2 AARSL KIAA1270	Alanine--tRNA ligase, mitochondrial (EC 6.1.1.7) (Alanyl-tRNA synthetase) (AlaRS)	985	6	6	8.3	45.0478	Link
P61221	ABCE1_HUMAN	ABCE1 RLI RNASEL1 RNASELI RNS4I OK/SW-cl.40	ATP-binding cassette sub-family E member 1 (2'-5'-oligoadenylate-binding protein) (HuHP68) (RNase L inhibitor) (Ribonuclease 4 inhibitor) (RNS4I)	599	8	8	23.7	98.7692	Link
Q9UG63	ABCF2_HUMAN	ABCF2 HUSSY-18	ATP-binding cassette sub-family F member 2 (Iron-inhibited ABC transporter 2)	623	2	2	4	23.7411	Link
P11310	ACADM_HUMAN	ACADM	Medium-chain specific acyl-CoA dehydrogenase, mitochondrial (MCAD) (EC 1.3.8.7)	421	7	7	25.7	122.963	Link
Q9BWD1	THIC_HUMAN	ACAT2 ACTL	Acetyl-CoA acetyltransferase, cytosolic (EC 2.3.1.9) (Acetyl-CoA transferase-like protein) (Cytosolic acetoacetyl-CoA thiolase)	397	5	5	17.4	93.1403	Link
Q9H3P7	GCP60_HUMAN	ACBD3 GCP60 GOCAP1 GOLPH1	Golgi resident protein GCP60 (Acyl-CoA-binding domain-containing protein 3) (Golgi complex-associated protein 1) (GOCAP1) (Golgi phosphoprotein 1) (GOLPH1) (PBR- and PKA-associated protein 7) (Peripheral benzodiazepine receptor-associated protein PAP7)	528	3	3	9.5	42.019	Link
O95573	ACSL3_HUMAN	ACSL3 ACS3 FACL3 LACS3	Long-chain-fatty-acid--CoA ligase 3 (EC 6.2.1.3) (Long-chain acyl-CoA synthetase 3) (LACS 3)	720	2	2	4.9	20.5426	Link
O60488	ACSL4_HUMAN	ACSL4 ACS4 FACL4 LACS4	Long-chain-fatty-acid--CoA ligase 4 (EC 6.2.1.3) (Long-chain acyl-CoA synthetase 4) (LACS 4)	711	2	2	3.8	20.8027	Link
P68133	ACTS_HUMAN	ACTA1 ACTA	Actin, alpha skeletal muscle (Alpha-actin-1)	377	14	11	28.6	274.628	Link
P62736	ACTA_HUMAN	ACTA2 ACTSA ACTVS GIG46	Actin, aortic smooth muscle (Alpha-actin-2) (Cell growth-inhibiting gene 46 protein)	377	13	10	28.6	255.351	Link
P68032	ACTC_HUMAN	ACTC1 ACTC	Actin, alpha cardiac muscle 1 (Alpha-cardiac actin)	377	14	11	28.6	274.628	Link
P63267	ACTH_HUMAN	ACTG2 ACTA3 ACTL3 ACTSG	Actin, gamma-enteric smooth muscle (Alpha-actin-3) (Gamma-2-actin) (Smooth muscle gamma-actin)	376	13	10	28.7	255.351	Link
P55265	DSRAD_HUMAN	ADAR ADAR1 DSRAD G1P1 IFI4	Double-stranded RNA-specific adenosine deaminase (DRADA) (EC 3.5.4.37) (136 kDa double-stranded RNA-binding protein) (p136) (Interferon-inducible protein 4) (IFI-4) (K88DSRBP)	1226	6	6	5.5	36.1925	Link
Q8NI60	ADCK3_HUMAN	ADCK3 CABC1 PP265	Chaperone activity of bc1 complex-like, mitochondrial (Chaperone-ABC1-like) (EC 2.7.11.-) (aarF domain-containing protein kinase 3)	647	2	2	4	22.8604	Link
Q9NX46	ARHL2_HUMAN	ADPRHL2 ARH3	Poly(ADP-ribose) glycohydrolase ARH3 (EC 3.2.1.143) (ADP-ribosylhydrolase 3) ([Protein ADP-ribosylarginine] hydrolase-like protein 2)	363	3	3	8.8	61.1185	Link
P30566	PUR8_HUMAN	ADSL AMPS	Adenylosuccinate lyase (ASL) (EC 4.3.2.2) (Adenylosuccinase) (ASase)	484	5	5	12.6	76.3982	Link
P35573	GDE_HUMAN	AGL GDE	Glycogen debranching enzyme (Glycogen debrancher) [Includes: 4-alpha-glucanotransferase (EC 2.4.1.25) (Oligo-1,4-1,4-glucantransferase); Amylo-alpha-1,6-glucosidase (Amylo-1,6-glucosidase) (EC 3.2.1.33) (Dextrin 6-alpha-D-glucosidase)]	1532	6	6	5.6	28.9635	Link
O00116	ADAS_HUMAN	AGPS AAG5	Alkyldihydroxyacetonephosphate synthase, peroxisomal (Alkyl-DHAP synthase) (EC 2.5.1.26) (Aging-associated gene 5 protein) (Alkylglycerone-phosphate synthase)	658	2	2	4	22.4782	Link
O43865	SAHH2_HUMAN	AHCYL1 DCAL XPVKONA	Putative adenosylhomocysteinase 2 (AdoHcyase 2) (EC 3.3.1.1) (DC-expressed AHCY-like molecule) (S-adenosyl-L-homocysteine hydrolase 2) (S-adenosylhomocysteine hydrolase-like protein 1)	530	2	2	3.8	25.3265	Link
Q96HN2	SAHH3_HUMAN	AHCYL2 KIAA0828	Putative adenosylhomocysteinase 3 (AdoHcyase 3) (EC 3.3.1.1) (S-adenosyl-L-homocysteine hydrolase 3) (S-adenosylhomocysteine hydrolase-like protein 2)	611	2	2	3.3	25.3265	Link
P27144	KAD4_HUMAN	AK4 AK3 AK3L1	Adenylate kinase 4, mitochondrial (AK 4) (EC 2.7.4.10) (EC 2.7.4.6) (Adenylate kinase 3-like) (GTP:AMP phosphotransferase AK4)	223	2	2	7.6	66.3259	Link
P31749	AKT1_HUMAN	AKT1 PKB RAC	RAC-alpha serine/threonine-protein kinase (EC 2.7.11.1) (Protein kinase B) (PKB) (Protein kinase B alpha) (PKB alpha) (Proto-oncogene c-Akt) (RAC-PK-alpha)	480	2	2	5.2	30.8139	Link
P31751	AKT2_HUMAN	AKT2	RAC-beta serine/threonine-protein kinase (EC 2.7.11.1) (Protein kinase Akt-2) (Protein kinase B beta) (PKB beta) (RAC-PK-beta)	481	2	2	5	30.7499	Link
Q8IZ83	A16A1_HUMAN	ALDH16A1	Aldehyde dehydrogenase family 16 member A1	802	4	4	6.9	36.8845	Link
P49419	AL7A1_HUMAN	ALDH7A1 ATQ1	Alpha-aminoadipic semialdehyde dehydrogenase (Alpha-AASA dehydrogenase) (EC 1.2.1.31) (Aldehyde dehydrogenase family 7 member A1) (EC 1.2.1.3) (Antiquitin-1) (Betaine aldehyde dehydrogenase) (EC 1.2.1.8) (Delta1-piperideine-6-carboxylate dehydrogenase) (P6c dehydrogenase)	539	2	2	5.8	27.441	Link
Q9P2R3	ANFY1_HUMAN	ANKFY1 ANKHZN KIAA1255	Ankyrin repeat and FYVE domain-containing protein 1 (Ankyrin repeats hooked to a zinc finger motif)	1169	2	2	2.2	12.6524	Link
Q9BTT0	AN32E_HUMAN	ANP32E	Acidic leucine-rich nuclear phosphoprotein 32 family member E (LANP-like protein) (LANP-L)	268	2	2	11.6	55.1891	Link
O43747	AP1G1_HUMAN	AP1G1 ADTG CLAPG1	AP-1 complex subunit gamma-1 (Adapter-related protein complex 1 subunit gamma-1) (Adaptor protein complex AP-1 subunit gamma-1) (Clathrin assembly protein complex 1 gamma-1 large chain) (Gamma1-adaptin) (Golgi adaptor HA1/AP1 adaptin subunit gamma-1)	822	2	2	2.3	17.9935	Link
Q9BXS5	AP1M1_HUMAN	AP1M1 CLTNM	AP-1 complex subunit mu-1 (AP-mu chain family member mu1A) (Adapter-related protein complex 1 subunit mu-1) (Adaptor protein complex AP-1 subunit mu-1) (Clathrin assembly protein complex 1 mu-1 medium chain 1) (Clathrin coat assembly protein AP47) (Clathrin coat-associated protein AP47) (Golgi adaptor HA1/AP1 adaptin mu-1 subunit) (Mu-adaptin 1) (Mu1A-adaptin)	423	6	6	17.7	104.898	Link
P63010	AP2B1_HUMAN	AP2B1 ADTB2 CLAPB1	AP-2 complex subunit beta (AP105B) (Adapter-related protein complex 2 subunit beta) (Adaptor protein complex AP-2 subunit beta) (Beta-2-adaptin) (Beta-adaptin) (Clathrin assembly protein complex 2 beta large chain) (Plasma membrane adaptor HA2/AP2 adaptin beta subunit)	937	2	2	2.2	15.7852	Link
O14617	AP3D1_HUMAN	AP3D1 PRO0039	AP-3 complex subunit delta-1 (AP-3 complex subunit delta) (Adapter-related protein complex 3 subunit delta-1) (Delta-adaptin)	1153	6	6	7.1	38.484	Link
P27695	APEX1_HUMAN	APEX1 APE APE1 APEX APX HAP1 REF1	DNA-(apurinic or apyrimidinic site) lyase (EC 3.1.-.-) (EC 4.2.99.18) (APEX nuclease) (APEN) (Apurinic-apyrimidinic endonuclease 1) (AP endonuclease 1) (APE-1) (REF-1) (Redox factor-1) [Cleaved into: DNA-(apurinic or apyrimidinic site) lyase, mitochondrial]	318	2	2	12.3	46.5116	Link
P48444	COPD_HUMAN	ARCN1 COPD	Coatomer subunit delta (Archain) (Delta-coat protein) (Delta-COP)	511	5	5	8.4	72.3615	Link
P84077	ARF1_HUMAN	ARF1	ADP-ribosylation factor 1	181	9	7	54.7	367.724	Link
P61204	ARF3_HUMAN	ARF3	ADP-ribosylation factor 3	181	9	7	54.7	367.724	Link
P18085	ARF4_HUMAN	ARF4 ARF2	ADP-ribosylation factor 4	180	7	6	44.4	287.597	Link
P00966	ASSY_HUMAN	ASS1 ASS	Argininosuccinate synthase (EC 6.3.4.5) (Citrulline--aspartate ligase)	412	2	2	7.8	35.8997	Link
Q9Y4P1	ATG4B_HUMAN	ATG4B APG4B AUTL1 KIAA0943	Cysteine protease ATG4B (EC 3.4.22.-) (AUT-like 1 cysteine endopeptidase) (Autophagin-1) (Autophagy-related cysteine endopeptidase 1) (Autophagy-related protein 4 homolog B) (hAPG4B)	393	2	2	7.9	37.6353	Link
P31939	PUR9_HUMAN	ATIC PURH OK/SW-cl.86	Bifunctional purine biosynthesis protein PURH [Includes: Phosphoribosylaminoimidazolecarboxamide formyltransferase (EC 2.1.2.3) (5-aminoimidazole-4-carboxamide ribonucleotide formyltransferase) (AICAR transformylase); IMP cyclohydrolase (EC 3.5.4.10) (ATIC) (IMP synthase) (Inosinicase)]	592	11	11	23.5	137.413	Link
P05023	AT1A1_HUMAN	ATP1A1	Sodium/potassium-transporting ATPase subunit alpha-1 (Na(+)/K(+) ATPase alpha-1 subunit) (EC 3.6.3.9) (Sodium pump subunit alpha-1)	1023	4	4	4.4	28.9163	Link
P06576	ATPB_HUMAN	ATP5B ATPMB ATPSB	ATP synthase subunit beta, mitochondrial (EC 3.6.3.14)	529	3	3	8.9	41.9396	Link
Q9NRL2	BAZ1A_HUMAN	BAZ1A ACF1 WCRF180 HSPC317	Bromodomain adjacent to zinc finger domain protein 1A (ATP-dependent chromatin-remodeling protein) (ATP-utilizing chromatin assembly and remodeling factor 1) (hACF1) (CHRAC subunit ACF1) (Williams syndrome transcription factor-related chromatin-remodeling factor 180) (WCRF180) (hWALp1)	1556	2	2	2.2	9.50558	Link
P53004	BIEA_HUMAN	BLVRA BLVR BVR	Biliverdin reductase A (BVR A) (EC 1.3.1.24) (Biliverdin-IX alpha-reductase)	296	4	4	22.3	99.9371	Link
O43684	BUB3_HUMAN	BUB3	Mitotic checkpoint protein BUB3	328	5	5	14.6	112.734	Link
P30042	ES1_HUMAN	C21orf33 HES1 KNPI	ES1 protein homolog, mitochondrial (Protein GT335) (Protein KNP-I)	268	3	3	27.2	82.7837	Link
Q13557	KCC2D_HUMAN	CAMK2D CAMKD	Calcium/calmodulin-dependent protein kinase type II subunit delta (CaM kinase II subunit delta) (CaMK-II subunit delta) (EC 2.7.11.17)	499	2	2	5	29.6407	Link
Q13555	KCC2G_HUMAN	CAMK2G CAMK CAMK-II CAMKG	Calcium/calmodulin-dependent protein kinase type II subunit gamma (CaM kinase II subunit gamma) (CaMK-II subunit gamma) (EC 2.7.11.17)	558	2	2	4.5	26.5066	Link
P27824	CALX_HUMAN	CANX	Calnexin (IP90) (Major histocompatibility complex class I antigen-binding protein p88) (p90)	592	7	7	17.2	87.4449	Link
P17655	CAN2_HUMAN	CAPN2 CANPL2	Calpain-2 catalytic subunit (EC 3.4.22.53) (Calcium-activated neutral proteinase 2) (CANP 2) (Calpain M-type) (Calpain large polypeptide L2) (Calpain-2 large subunit) (Millimolar-calpain) (M-calpain)	700	9	9	16.1	95.083	Link
Q86X55	CARM1_HUMAN	CARM1 PRMT4	Histone-arginine methyltransferase CARM1 (EC 2.1.1.-) (EC 2.1.1.125) (Coactivator-associated arginine methyltransferase 1) (Protein arginine N-methyltransferase 4)	608	2	2	4.8	25.2832	Link
Q16543	CDC37_HUMAN	CDC37 CDC37A	Hsp90 co-chaperone Cdc37 (Hsp90 chaperone protein kinase-targeting subunit) (p50Cdc37) [Cleaved into: Hsp90 co-chaperone Cdc37, N-terminally processed]	378	2	2	9.5	39.1288	Link
Q96JM3	CHAP1_HUMAN	CHAMP1 C13orf8 CAMP KIAA1802 ZNF828	Chromosome alignment-maintaining phosphoprotein 1 (Zinc finger protein 828)	812	3	3	3.9	27.3227	Link
Q14839	CHD4_HUMAN	CHD4	Chromodomain-helicase-DNA-binding protein 4 (CHD-4) (EC 3.6.4.12) (ATP-dependent helicase CHD4) (Mi-2 autoantigen 218 kDa protein) (Mi2-beta)	1912	3	3	2.2	11.6036	Link
Q9Y3Y2	CHTOP_HUMAN	CHTOP C1orf77 FOP HT031 PP7704	Chromatin target of PRMT1 protein (Friend of PRMT1 protein) (Small arginine- and glycine-rich protein) (SRAG)	248	2	2	11.7	59.6399	Link
P12277	KCRB_HUMAN	CKB CKBB	Creatine kinase B-type (EC 2.7.3.2) (B-CK) (Creatine kinase B chain)	381	5	5	14.2	97.0518	Link
Q9Y696	CLIC4_HUMAN	CLIC4	Chloride intracellular channel protein 4 (Intracellular chloride ion channel protein p64H1)	253	3	3	15.8	87.6918	Link
O75153	CLU_HUMAN	CLUH KIAA0664	Clustered mitochondria protein homolog	1309	6	6	5.8	33.8977	Link
P09543	CN37_HUMAN	CNP	2',3'-cyclic-nucleotide 3'-phosphodiesterase (CNP) (CNPase) (EC 3.1.4.37)	421	3	3	9.5	52.6984	Link
P53618	COPB_HUMAN	COPB1 COPB MSTP026	Coatomer subunit beta (Beta-coat protein) (Beta-COP)	953	7	7	11.5	54.3205	Link
P35606	COPB2_HUMAN	COPB2	Coatomer subunit beta' (Beta'-coat protein) (Beta'-COP) (p102)	906	9	9	13.7	73.4637	Link
O14579	COPE_HUMAN	COPE	Coatomer subunit epsilon (Epsilon-coat protein) (Epsilon-COP)	308	2	2	9.1	48.0217	Link
Q9Y678	COPG1_HUMAN	COPG1 COPG	Coatomer subunit gamma-1 (Gamma-1-coat protein) (Gamma-1-COP)	874	6	6	9.4	50.7689	Link
P61201	CSN2_HUMAN	COPS2 CSN2 TRIP15	COP9 signalosome complex subunit 2 (SGN2) (Signalosome subunit 2) (Alien homolog) (JAB1-containing signalosome subunit 2) (Thyroid receptor-interacting protein 15) (TR-interacting protein 15) (TRIP-15)	443	2	2	5.4	33.3876	Link
Q9BR76	COR1B_HUMAN	CORO1B	Coronin-1B (Coronin-2)	489	2	2	3.7	30.2468	Link
Q99829	CPNE1_HUMAN	CPNE1 CPN1	Copine-1 (Copine I)	537	5	5	10.4	68.8579	Link
O75131	CPNE3_HUMAN	CPNE3 CPN3 KIAA0636	Copine-3 (Copine III)	537	3	3	6.3	41.3148	Link
Q9P2I0	CPSF2_HUMAN	CPSF2 CPSF100 KIAA1367	Cleavage and polyadenylation specificity factor subunit 2 (Cleavage and polyadenylation specificity factor 100 kDa subunit) (CPSF 100 kDa subunit)	782	2	2	2.7	18.9139	Link
P29373	RABP2_HUMAN	CRABP2	Cellular retinoic acid-binding protein 2 (Cellular retinoic acid-binding protein II) (CRABP-II)	138	4	4	32.6	214.358	Link
P55060	XPO2_HUMAN	CSE1L CAS XPO2	Exportin-2 (Exp2) (Cellular apoptosis susceptibility protein) (Chromosome segregation 1-like protein) (Importin-alpha re-exporter)	971	8	8	9.4	60.9297	Link
P41240	CSK_HUMAN	CSK	Tyrosine-protein kinase CSK (EC 2.7.10.2) (C-Src kinase) (Protein-tyrosine kinase CYL)	450	3	3	8.7	49.3023	Link
Q05048	CSTF1_HUMAN	CSTF1	Cleavage stimulation factor subunit 1 (CF-1 50 kDa subunit) (Cleavage stimulation factor 50 kDa subunit) (CSTF 50 kDa subunit) (CstF-50)	431	2	2	7.7	34.3171	Link
Q13363	CTBP1_HUMAN	CTBP1 CTBP	C-terminal-binding protein 1 (CtBP1) (EC 1.1.1.-)	440	2	2	4.3	33.6152	Link
P56545	CTBP2_HUMAN	CTBP2	C-terminal-binding protein 2 (CtBP2)	445	4	4	9.4	66.475	Link
Q13616	CUL1_HUMAN	CUL1	Cullin-1 (CUL-1)	776	4	4	9.1	38.1203	Link
Q13618	CUL3_HUMAN	CUL3 KIAA0617	Cullin-3 (CUL-3)	768	3	3	3.8	28.8881	Link
Q7L576	CYFP1_HUMAN	CYFIP1 KIAA0068	Cytoplasmic FMR1-interacting protein 1 (Specifically Rac1-associated protein 1) (Sra-1) (p140sra-1)	1253	5	5	4.9	29.2769	Link
P51398	RT29_HUMAN	DAP3 MRPS29	28S ribosomal protein S29, mitochondrial (MRP-S29) (S29mt) (Death-associated protein 3) (DAP-3) (Ionizing radiation resistance conferring protein)	398	3	3	11.8	55.7438	Link
Q6PI48	SYDM_HUMAN	DARS2	Aspartate--tRNA ligase, mitochondrial (EC 6.1.1.12) (Aspartyl-tRNA synthetase) (AspRS)	645	3	3	7.4	34.3969	Link
Q9UJU6	DBNL_HUMAN	DBNL CMAP SH3P7 PP5423	Drebrin-like protein (Cervical SH3P7) (Cervical mucin-associated protein) (Drebrin-F) (HPK1-interacting protein of 55 kDa) (HIP-55) (SH3 domain-containing protein 7)	430	4	4	14	68.7939	Link
P61962	DCAF7_HUMAN	DCAF7 HAN11 WDR68	DDB1- and CUL4-associated factor 7 (WD repeat-containing protein 68) (WD repeat-containing protein An11 homolog)	342	3	3	9.6	64.8714	Link
Q5TDH0	DDI2_HUMAN	DDI2	Protein DDI1 homolog 2	399	2	2	8.5	37.0694	Link
Q7L014	DDX46_HUMAN	DDX46 KIAA0801	Probable ATP-dependent RNA helicase DDX46 (EC 3.6.4.13) (DEAD box protein 46) (PRP5 homolog)	1031	4	4	4.5	28.6919	Link
Q9H0S4	DDX47_HUMAN	DDX47	Probable ATP-dependent RNA helicase DDX47 (EC 3.6.4.13) (DEAD box protein 47)	455	2	2	5.1	32.507	Link
P35659	DEK_HUMAN	DEK	Protein DEK	375	3	3	10.1	59.1627	Link
P0C7M2	RA1L3_HUMAN	Deleted.	Deleted.		2	2	4.7	42.3923	Link
Q7Z478	DHX29_HUMAN	DHX29 DDX29	ATP-dependent RNA helicase DHX29 (EC 3.6.4.13) (DEAH box protein 29) (Nucleic acid helicase DDXx)	1369	2	2	2.3	10.804	Link
Q6P158	DHX57_HUMAN	DHX57	Putative ATP-dependent RNA helicase DHX57 (EC 3.6.4.13) (DEAH box protein 57)	1386	4	4	3.8	21.343	Link
Q9UPY3	DICER_HUMAN	DICER1 DICER HERNA KIAA0928	Endoribonuclease Dicer (EC 3.1.26.3) (Helicase with RNase motif) (Helicase MOI)	1922	3	3	2.4	11.5432	Link
Q9Y2L1	RRP44_HUMAN	DIS3 KIAA1008 RRP44	Exosome complex exonuclease RRP44 (EC 3.1.13.-) (EC 3.1.26.-) (Protein DIS3 homolog) (Ribosomal RNA-processing protein 44)	958	3	3	3.7	23.1587	Link
O60884	DNJA2_HUMAN	DNAJA2 CPR3 HIRIP4	DnaJ homolog subfamily A member 2 (Cell cycle progression restoration gene 3 protein) (Dnj3) (Dj3) (HIRA-interacting protein 4) (Renal carcinoma antigen NY-REN-14)	412	7	7	26.2	125.649	Link
Q96EY1	DNJA3_HUMAN	DNAJA3 HCA57 TID1	DnaJ homolog subfamily A member 3, mitochondrial (DnaJ protein Tid-1) (hTid-1) (Hepatocellular carcinoma-associated antigen 57) (Tumorous imaginal discs protein Tid56 homolog)	480	2	2	9.6	30.8139	Link
Q9UBS4	DJB11_HUMAN	DNAJB11 EDJ ERJ3 HDJ9 PSEC0121 UNQ537/PRO1080	DnaJ homolog subfamily B member 11 (APOBEC1-binding protein 2) (ABBP-2) (DnaJ protein homolog 9) (ER-associated DNAJ) (ER-associated Hsp40 co-chaperone) (Endoplasmic reticulum DNA J domain-containing protein 3) (ER-resident protein ERdj3) (ERdj3) (ERj3p) (HEDJ) (Human DnaJ protein 9) (hDj-9) (PWP1-interacting protein 4)	358	3	3	12.8	61.9722	Link
Q99615	DNJC7_HUMAN	DNAJC7 TPR2 TTC2	DnaJ homolog subfamily C member 7 (Tetratricopeptide repeat protein 2) (TPR repeat protein 2)	494	2	2	4.7	29.9407	Link
P26358	DNMT1_HUMAN	DNMT1 AIM CXXC9 DNMT	DNA (cytosine-5)-methyltransferase 1 (Dnmt1) (EC 2.1.1.37) (CXXC-type zinc finger protein 9) (DNA methyltransferase HsaI) (DNA MTase HsaI) (M.HsaI) (MCMT)	1616	7	7	5.5	32.0343	Link
O60762	DPM1_HUMAN	DPM1	Dolichol-phosphate mannosyltransferase subunit 1 (EC 2.4.1.83) (Dolichol-phosphate mannose synthase subunit 1) (DPM synthase subunit 1) (Dolichyl-phosphate beta-D-mannosyltransferase subunit 1) (Mannose-P-dolichol synthase subunit 1) (MPD synthase subunit 1)	260	3	3	18.8	85.3309	Link
Q16555	DPYL2_HUMAN	DPYSL2 CRMP2 ULIP2	Dihydropyrimidinase-related protein 2 (DRP-2) (Collapsin response mediator protein 2) (CRMP-2) (N2A3) (Unc-33-like phosphoprotein 2) (ULIP-2)	572	3	3	10.8	38.7868	Link
P55039	DRG2_HUMAN	DRG2	Developmentally-regulated GTP-binding protein 2 (DRG-2)	364	2	2	5.5	40.6338	Link
O95905	SGT1_HUMAN	ECD SGT1	Protein SGT1 (hSGT1) (Protein ecdysoneless homolog) (Suppressor of GCR2)	644	2	2	5.7	22.9669	Link
P30084	ECHM_HUMAN	ECHS1	Enoyl-CoA hydratase, mitochondrial (EC 4.2.1.17) (Enoyl-CoA hydratase 1) (Short-chain enoyl-CoA hydratase) (SCEH)	290	3	3	9	76.5036	Link
P47813	IF1AX_HUMAN	EIF1AX EIF1A EIF4C	Eukaryotic translation initiation factor 1A, X-chromosomal (eIF-1A X isoform) (Eukaryotic translation initiation factor 4C) (eIF-4C)	144	4	4	25	205.426	Link
Q9BY44	EIF2A_HUMAN	EIF2A CDA02 MSTP004 MSTP089	Eukaryotic translation initiation factor 2A (eIF-2A) (65 kDa eukaryotic translation initiation factor 2A) [Cleaved into: Eukaryotic translation initiation factor 2A, N-terminally processed]	585	3	3	7.7	37.9248	Link
P19525	E2AK2_HUMAN	EIF2AK2 PKR PRKR	Interferon-induced, double-stranded RNA-activated protein kinase (EC 2.7.11.1) (Eukaryotic translation initiation factor 2-alpha kinase 2) (eIF-2A protein kinase 2) (Interferon-inducible RNA-dependent protein kinase) (P1/eIF-2A protein kinase) (Protein kinase RNA-activated) (PKR) (Tyrosine-protein kinase EIF2AK2) (EC 2.7.10.2) (p68 kinase)	551	3	3	7.1	40.265	Link
Q9NR50	EI2BG_HUMAN	EIF2B3	Translation initiation factor eIF-2B subunit gamma (eIF-2B GDP-GTP exchange factor subunit gamma)	452	2	2	5.1	32.7228	Link
Q13144	EI2BE_HUMAN	EIF2B5 EIF2BE	Translation initiation factor eIF-2B subunit epsilon (eIF-2B GDP-GTP exchange factor subunit epsilon)	721	3	3	3.9	30.7712	Link
P05198	IF2A_HUMAN	EIF2S1 EIF2A	Eukaryotic translation initiation factor 2 subunit 1 (Eukaryotic translation initiation factor 2 subunit alpha) (eIF-2-alpha) (eIF-2A) (eIF-2alpha)	315	9	9	40.3	211.296	Link
O15371	EIF3D_HUMAN	EIF3D EIF3S7	Eukaryotic translation initiation factor 3 subunit D (eIF3d) (Eukaryotic translation initiation factor 3 subunit 7) (eIF-3-zeta) (eIF3 p66)	548	4	4	8.6	53.9806	Link
P60228	EIF3E_HUMAN	EIF3E EIF3S6 INT6	Eukaryotic translation initiation factor 3 subunit E (eIF3e) (Eukaryotic translation initiation factor 3 subunit 6) (Viral integration site protein INT-6 homolog) (eIF-3 p48)	445	2	2	4.3	33.2375	Link
O75821	EIF3G_HUMAN	EIF3G EIF3S4	Eukaryotic translation initiation factor 3 subunit G (eIF3g) (Eukaryotic translation initiation factor 3 RNA-binding subunit) (eIF-3 RNA-binding subunit) (Eukaryotic translation initiation factor 3 subunit 4) (eIF-3-delta) (eIF3 p42) (eIF3 p44)	320	3	3	11.9	69.3313	Link
Q9Y262	EIF3L_HUMAN	EIF3L EIF3EIP EIF3S6IP HSPC021 HSPC025 MSTP005	Eukaryotic translation initiation factor 3 subunit L (eIF3l) (Eukaryotic translation initiation factor 3 subunit 6-interacting protein) (Eukaryotic translation initiation factor 3 subunit E-interacting protein)	564	4	4	5.9	52.4492	Link
P38919	IF4A3_HUMAN	EIF4A3 DDX48 KIAA0111	Eukaryotic initiation factor 4A-III (eIF-4A-III) (eIF4A-III) (EC 3.6.4.13) (ATP-dependent RNA helicase DDX48) (ATP-dependent RNA helicase eIF4A-3) (DEAD box protein 48) (Eukaryotic initiation factor 4A-like NUK-34) (Eukaryotic translation initiation factor 4A isoform 3) (Nuclear matrix protein 265) (NMP 265) (hNMP 265) [Cleaved into: Eukaryotic initiation factor 4A-III, N-terminally processed]	411	8	8	19.7	143.948	Link
Q9BQ52	RNZ2_HUMAN	ELAC2 HPC2	Zinc phosphodiesterase ELAC protein 2 (EC 3.1.26.11) (ElaC homolog protein 2) (Heredity prostate cancer protein 2) (Ribonuclease Z 2) (RNase Z 2) (tRNA 3 endonuclease 2) (tRNase Z 2)	826	4	4	9.9	35.8128	Link
Q9HC35	EMAL4_HUMAN	EML4 C2orf2 EMAPL4	Echinoderm microtubule-associated protein-like 4 (EMAP-4) (Restrictedly overexpressed proliferation-associated protein) (Ropp 120)	981	3	3	3.4	22.6157	Link
P09104	ENOG_HUMAN	ENO2	Gamma-enolase (EC 4.2.1.11) (2-phospho-D-glycerate hydro-lyase) (Enolase 2) (Neural enolase) (Neuron-specific enolase) (NSE)	434	4	3	7.8	68.1598	Link
Q9Y2J2	E41L3_HUMAN	EPB41L3 DAL1 KIAA0987	Band 4.1-like protein 3 (4.1B) (Differentially expressed in adenocarcinoma of the lung protein 1) (DAL-1) [Cleaved into: Band 4.1-like protein 3, N-terminally processed]	1087	3	3	4	20.4103	Link
P42566	EPS15_HUMAN	EPS15 AF1P	Epidermal growth factor receptor substrate 15 (Protein Eps15) (Protein AF-1p)	896	2	2	2.7	16.5075	Link
Q9BS26	ERP44_HUMAN	ERP44 KIAA0573 TXNDC4 UNQ532/PRO1075	Endoplasmic reticulum resident protein 44 (ER protein 44) (ERp44) (Thioredoxin domain-containing protein 4)	406	3	3	10.6	54.6454	Link
P10768	ESTD_HUMAN	ESD	S-formylglutathione hydrolase (FGH) (EC 3.1.2.12) (Esterase D) (Methylumbelliferyl-acetate deacetylase) (EC 3.1.1.56)	282	3	3	19.5	78.6739	Link
P13804	ETFA_HUMAN	ETFA	Electron transfer flavoprotein subunit alpha, mitochondrial (Alpha-ETF)	333	9	9	35.4	199.874	Link
Q9Y285	SYFA_HUMAN	FARSA FARS FARSL FARSLA	Phenylalanine--tRNA ligase alpha subunit (EC 6.1.1.20) (CML33) (Phenylalanyl-tRNA synthetase alpha subunit) (PheRS)	508	4	4	14.8	58.2311	Link
Q9NSD9	SYFB_HUMAN	FARSB FARSLB FRSB HSPC173	Phenylalanine--tRNA ligase beta subunit (EC 6.1.1.20) (Phenylalanyl-tRNA synthetase beta subunit) (PheRS)	589	12	12	22.2	150.669	Link
P14324	FPPS_HUMAN	FDPS FPS KIAA1293	Farnesyl pyrophosphate synthase (FPP synthase) (FPS) (EC 2.5.1.10) ((2E,6E)-farnesyl diphosphate synthase) (Dimethylallyltranstransferase) (EC 2.5.1.1) (Farnesyl diphosphate synthase) (Geranyltranstransferase)	419	2	2	4.5	35.3	Link
P39748	FEN1_HUMAN	FEN1 RAD2	Flap endonuclease 1 (FEN-1) (EC 3.1.-.-) (DNase IV) (Flap structure-specific endonuclease 1) (Maturation factor 1) (MF1) (hFEN-1)	380	7	7	24.2	136.23	Link
Q13451	FKBP5_HUMAN	FKBP5 AIG6 FKBP51	Peptidyl-prolyl cis-trans isomerase FKBP5 (PPIase FKBP5) (EC 5.2.1.8) (51 kDa FK506-binding protein) (51 kDa FKBP) (FKBP-51) (54 kDa progesterone receptor-associated immunophilin) (Androgen-regulated protein 6) (FF1 antigen) (FK506-binding protein 5) (FKBP-5) (FKBP54) (p54) (HSP90-binding immunophilin) (Rotamase)	457	4	4	15.1	64.7295	Link
Q16658	FSCN1_HUMAN	FSCN1 FAN1 HSN SNL	Fascin (55 kDa actin-bundling protein) (Singed-like protein) (p55)	493	10	9	17	150.007	Link
Q96I24	FUBP3_HUMAN	FUBP3 FBP3	Far upstream element-binding protein 3 (FUSE-binding protein 3)	572	4	4	13.5	51.7157	Link
Q96QD9	UIF_HUMAN	FYTTD1 UIF	UAP56-interacting factor (Forty-two-three domain-containing protein 1) (Protein 40-2-3)	318	2	2	8.5	46.5116	Link
P11413	G6PD_HUMAN	G6PD	Glucose-6-phosphate 1-dehydrogenase (G6PD) (EC 1.1.1.49)	515	2	2	6	28.7198	Link
Q8TAE8	G45IP_HUMAN	GADD45GIP1 MRPL59 PLINP1 PRG6	Growth arrest and DNA damage-inducible proteins-interacting protein 1 (39S ribosomal protein L59, mitochondrial) (MRP-L59) (CKII beta-associating protein) (CR6-interacting factor 1) (CRIF1) (Papillomavirus L2-interacting nuclear protein 1) (PLINP) (PLINP-1) (p53-responsive gene 6 protein)	222	3	3	24.3	99.9371	Link
P51570	GALK1_HUMAN	GALK1 GALK	Galactokinase (EC 2.7.1.6) (Galactose kinase)	392	5	5	17.6	94.3284	Link
Q14697	GANAB_HUMAN	GANAB G2AN KIAA0088	Neutral alpha-glucosidase AB (EC 3.2.1.84) (Alpha-glucosidase 2) (Glucosidase II subunit alpha)	944	2	2	2.5	15.6681	Link
P41250	SYG_HUMAN	GARS	Glycine--tRNA ligase (EC 6.1.1.14) (Diadenosine tetraphosphate synthetase) (AP-4-A synthetase) (Glycyl-tRNA synthetase) (GlyRS)	739	6	6	10.4	60.0434	Link
Q92616	GCN1L_HUMAN	GCN1L1 KIAA0219	Translational activator GCN1 (HsGCN1) (GCN1-like protein 1)	2671	4	4	2.6	11.075	Link
Q8TEQ6	GEMI5_HUMAN	GEMIN5	Gem-associated protein 5 (Gemin5)	1508	2	2	1.4	9.80815	Link
Q96RP9	EFGM_HUMAN	GFM1 EFG EFG1 GFM	Elongation factor G, mitochondrial (EF-Gmt) (Elongation factor G 1, mitochondrial) (mEF-G 1) (Elongation factor G1) (hEFG1)	751	3	3	4.9	29.542	Link
O76003	GLRX3_HUMAN	GLRX3 PICOT TXNL2 HUSSY-22	Glutaredoxin-3 (PKC-interacting cousin of thioredoxin) (PICOT) (PKC-theta-interacting protein) (PKCq-interacting protein) (Thioredoxin-like protein 2)	335	2	2	9.3	44.1513	Link
P00367	DHE3_HUMAN	GLUD1 GLUD	Glutamate dehydrogenase 1, mitochondrial (GDH 1) (EC 1.4.1.3)	558	3	3	5.6	39.7599	Link
P49448	DHE4_HUMAN	GLUD2 GLUDP1	Glutamate dehydrogenase 2, mitochondrial (GDH 2) (EC 1.4.1.3)	558	3	3	5.6	39.7599	Link
Q49A26	GLYR1_HUMAN	GLYR1 HIBDL NP60	Putative oxidoreductase GLYR1 (EC 1.-.-.-) (3-hydroxyisobutyrate dehydrogenase-like protein) (Cytokine-like nuclear factor N-PAC) (Glyoxylate reductase 1 homolog) (Nuclear protein NP60) (Nuclear protein of 60 kDa)	553	2	2	5.1	26.7463	Link
P49915	GUAA_HUMAN	GMPS	GMP synthase [glutamine-hydrolyzing] (EC 6.3.5.2) (GMP synthetase) (Glutamine amidotransferase)	693	7	7	13.4	74.7004	Link
Q12849	GRSF1_HUMAN	GRSF1	G-rich sequence factor 1 (GRSF-1)	480	2	2	11	30.8139	Link
P21266	GSTM3_HUMAN	GSTM3 GST5	Glutathione S-transferase Mu 3 (EC 2.5.1.18) (GST class-mu 3) (GSTM3-3) (hGSTM3-3)	225	2	2	12.9	65.7364	Link
P78417	GSTO1_HUMAN	GSTO1 GSTTLP28	Glutathione S-transferase omega-1 (GSTO-1) (EC 2.5.1.18) (Glutathione S-transferase omega 1-1) (GSTO 1-1) (Glutathione-dependent dehydroascorbate reductase) (EC 1.8.5.1) (Monomethylarsonic acid reductase) (MMA(V) reductase) (EC 1.20.4.2) (S-(Phenacyl)glutathione reductase) (SPG-R)	241	3	3	12	92.0582	Link
Q9UKN8	TF3C4_HUMAN	GTF3C4	General transcription factor 3C polypeptide 4 (EC 2.3.1.48) (TF3C-delta) (Transcription factor IIIC 90 kDa subunit) (TFIIIC 90 kDa subunit) (TFIIIC90) (Transcription factor IIIC subunit delta)	822	2	2	2.3	17.9935	Link
P57053	H2BFS_HUMAN	H2BFS	Histone H2B type F-S (Histone H2B.s) (H2B/s)	126	4	4	28.6	234.773	Link
P84243	H33_HUMAN	H3F3A H3.3A H3F3 PP781; H3F3B H3.3B	Histone H3.3	136	2	2	30.1	108.755	Link
Q9Y450	HBS1L_HUMAN	HBS1L HBS1 KIAA1038	HBS1-like protein (ERFS)	684	4	3	7.2	43.2476	Link
Q13547	HDAC1_HUMAN	HDAC1 RPD3L1	Histone deacetylase 1 (HD1) (EC 3.5.1.98)	482	3	3	5.2	45.8579	Link
Q92769	HDAC2_HUMAN	HDAC2	Histone deacetylase 2 (HD2) (EC 3.5.1.98)	488	3	3	5.1	45.8579	Link
Q6NVY1	HIBCH_HUMAN	HIBCH	3-hydroxyisobutyryl-CoA hydrolase, mitochondrial (EC 3.1.2.4) (3-hydroxyisobutyryl-coenzyme A hydrolase) (HIB-CoA hydrolase) (HIBYL-CoA-H)	386	2	2	6.7	38.3178	Link
P62807	H2B1C_HUMAN	HIST1H2BC H2BFL; HIST1H2BE H2BFH; HIST1H2BF H2BFG; HIST1H2BG H2BFA; HIST1H2BI H2BFK	Histone H2B type 1-C/E/F/G/I (Histone H2B.1 A) (Histone H2B.a) (H2B/a) (Histone H2B.g) (H2B/g) (Histone H2B.h) (H2B/h) (Histone H2B.k) (H2B/k) (Histone H2B.l) (H2B/l)	126	4	4	28.6	234.773	Link
P58876	H2B1D_HUMAN	HIST1H2BD H2BFB HIRIP2	Histone H2B type 1-D (HIRA-interacting protein 2) (Histone H2B.1 B) (Histone H2B.b) (H2B/b)	126	4	4	28.6	234.773	Link
Q93079	H2B1H_HUMAN	HIST1H2BH H2BFJ	Histone H2B type 1-H (Histone H2B.j) (H2B/j)	126	4	4	28.6	234.773	Link
O60814	H2B1K_HUMAN	HIST1H2BK H2BFT HIRIP1	Histone H2B type 1-K (H2B K) (HIRA-interacting protein 1)	126	4	4	28.6	234.773	Link
Q99880	H2B1L_HUMAN	HIST1H2BL H2BFC	Histone H2B type 1-L (Histone H2B.c) (H2B/c)	126	4	4	28.6	234.773	Link
Q99879	H2B1M_HUMAN	HIST1H2BM H2BFE	Histone H2B type 1-M (Histone H2B.e) (H2B/e)	126	4	4	28.6	234.773	Link
Q99877	H2B1N_HUMAN	HIST1H2BN H2BFD	Histone H2B type 1-N (Histone H2B.d) (H2B/d)	126	4	4	28.6	234.773	Link
P62805	H4_HUMAN	HIST1H4A H4/A H4FA; HIST1H4B H4/I H4FI; HIST1H4C H4/G H4FG; HIST1H4D H4/B H4FB; HIST1H4E H4/J H4FJ; HIST1H4F H4/C H4FC; HIST1H4H H4/H H4FH; HIST1H4I H4/M H4FM; HIST1H4J H4/E H4FE; HIST1H4K H4/D H4FD; HIST1H4L H4/K H4FK; HIST2H4A H4/N H4F2 H4FN HIST2H4; HIST2H4B H4/O H4FO; HIST4H4	Histone H4	103	3	3	32	215.398	Link
Q5QNW6	H2B2F_HUMAN	HIST2H2BF	Histone H2B type 2-F	126	4	4	28.6	234.773	Link
P19367	HXK1_HUMAN	HK1	Hexokinase-1 (EC 2.7.1.1) (Brain form hexokinase) (Hexokinase type I) (HK I)	917	4	4	4.8	32.2589	Link
P52789	HXK2_HUMAN	HK2	Hexokinase-2 (EC 2.7.1.1) (Hexokinase type II) (HK II) (Muscle form hexokinase)	917	2	2	2.4	16.1294	Link
P30499	1C01_HUMAN	HLA-C HLAC	HLA class I histocompatibility antigen, Cw-1 alpha chain (MHC class I antigen Cw*1)	366	2	2	7.7	40.4117	Link
Q29963	1C06_HUMAN	HLA-C HLAC	HLA class I histocompatibility antigen, Cw-6 alpha chain (MHC class I antigen Cw*6)	366	2	2	7.7	40.4117	Link
P10321	1C07_HUMAN	HLA-C HLAC	HLA class I histocompatibility antigen, Cw-7 alpha chain (MHC class I antigen Cw*7)	366	2	2	7.7	40.4117	Link
Q29865	1C18_HUMAN	HLA-C HLAC	HLA class I histocompatibility antigen, Cw-18 alpha chain (MHC class I antigen Cw*18)	366	2	2	7.7	40.4117	Link
Q32P51	RA1L2_HUMAN	HNRNPA1L2 HNRNPA1L	Heterogeneous nuclear ribonucleoprotein A1-like 2 (hnRNP A1-like 2) (hnRNP core protein A1-like 2)	320	2	2	4.7	42.3923	Link
Q9Y547	IFT25_HUMAN	HSPB11 C1orf41 IFT25 HSPC034	Intraflagellar transport protein 25 homolog (Heat shock protein beta-11) (Hspb11) (Placental protein 25) (PP25)	144	3	3	27.8	154.07	Link
Q7Z6Z7	HUWE1_HUMAN	HUWE1 KIAA0312 KIAA1578 UREB1 HSPC272	E3 ubiquitin-protein ligase HUWE1 (EC 6.3.2.-) (ARF-binding protein 1) (ARF-BP1) (HECT, UBA and WWE domain-containing protein 1) (Homologous to E6AP carboxyl terminus homologous protein 9) (HectH9) (Large structure of UREB1) (LASU1) (Mcl-1 ubiquitin ligase E3) (Mule) (Upstream regulatory element-binding protein 1) (URE-B1) (URE-binding protein 1)	4374	13	13	4.2	21.9798	Link
Q14197	ICT1_HUMAN	ICT1 DS1	Peptidyl-tRNA hydrolase ICT1, mitochondrial (EC 3.1.1.29) (39S ribosomal protein L58, mitochondrial) (MRP-L58) (Digestion substraction 1) (DS-1) (Immature colon carcinoma transcript 1 protein)	206	5	4	23.8	179.499	Link
P48735	IDHP_HUMAN	IDH2	Isocitrate dehydrogenase [NADP], mitochondrial (IDH) (EC 1.1.1.42) (ICD-M) (IDP) (NADP(+)-specific ICDH) (Oxalosuccinate decarboxylase)	452	2	2	5.3	32.7228	Link
P50213	IDH3A_HUMAN	IDH3A	Isocitrate dehydrogenase [NAD] subunit alpha, mitochondrial (EC 1.1.1.41) (Isocitric dehydrogenase subunit alpha) (NAD(+)-specific ICDH subunit alpha)	366	3	3	12.3	60.6176	Link
Q13907	IDI1_HUMAN	IDI1	Isopentenyl-diphosphate Delta-isomerase 1 (EC 5.3.3.2) (Isopentenyl pyrophosphate isomerase 1) (IPP isomerase 1) (IPPI1)	227	2	2	10.6	65.1572	Link
Q9H0C8	ILKAP_HUMAN	ILKAP	Integrin-linked kinase-associated serine/threonine phosphatase 2C (ILKAP) (EC 3.1.3.16)	392	2	2	6.4	37.7313	Link
Q8TEX9	IPO4_HUMAN	IPO4 IMP4B RANBP4	Importin-4 (Imp4) (Importin-4b) (Imp4b) (Ran-binding protein 4) (RanBP4)	1081	4	4	6.4	27.3648	Link
O00410	IPO5_HUMAN	IPO5 KPNB3 RANBP5	Importin-5 (Imp5) (Importin subunit beta-3) (Karyopherin beta-3) (Ran-binding protein 5) (RanBP5)	1097	2	2	2.2	13.4829	Link
O95373	IPO7_HUMAN	IPO7 RANBP7	Importin-7 (Imp7) (Ran-binding protein 7) (RanBP7)	1038	5	5	5.6	35.623	Link
Q96P70	IPO9_HUMAN	IPO9 IMP9 KIAA1192 RANBP9 HSPC273	Importin-9 (Imp9) (Ran-binding protein 9) (RanBP9)	1041	4	4	4.8	28.4163	Link
Q9BY32	ITPA_HUMAN	ITPA C20orf37 My049 OK/SW-cl.9	Inosine triphosphate pyrophosphatase (ITPase) (Inosine triphosphatase) (EC 3.6.1.19) (Non-canonical purine NTP pyrophosphatase) (Non-standard purine NTP pyrophosphatase) (Nucleoside-triphosphate diphosphatase) (Nucleoside-triphosphate pyrophosphatase) (NTPase) (Putative oncogene protein hlc14-06-p)	194	3	3	23.2	114.361	Link
Q86V97	KBTB6_HUMAN	KBTBD6	Kelch repeat and BTB domain-containing protein 6	674	10	10	16	109.723	Link
Q8WVZ9	KBTB7_HUMAN	KBTBD7	Kelch repeat and BTB domain-containing protein 7	684	11	11	21.1	118.931	Link
Q96EK5	KBP_HUMAN	KIAA1279 KBP	KIF1-binding protein	621	3	3	4.3	35.7263	Link
P52294	IMA5_HUMAN	KPNA1 RCH2	Importin subunit alpha-5 (Karyopherin subunit alpha-1) (Nucleoprotein interactor 1) (NPI-1) (RAG cohort protein 2) (SRP1-beta) [Cleaved into: Importin subunit alpha-5, N-terminally processed]	538	6	4	11	82.4759	Link
O00505	IMA4_HUMAN	KPNA3 QIP2	Importin subunit alpha-4 (Importin alpha Q2) (Qip2) (Karyopherin subunit alpha-3) (SRP1-gamma)	521	6	6	14.4	85.1671	Link
O00629	IMA3_HUMAN	KPNA4 QIP1	Importin subunit alpha-3 (Importin alpha Q1) (Qip1) (Karyopherin subunit alpha-4)	521	5	5	11.7	70.9726	Link
O60684	IMA7_HUMAN	KPNA6 IPOA7	Importin subunit alpha-7 (Karyopherin subunit alpha-6)	536	7	5	13.6	96.581	Link
Q8N9T8	KRI1_HUMAN	KRI1	Protein KRI1 homolog	703	2	2	3.4	20.8613	Link
P18858	DNLI1_HUMAN	LIG1	DNA ligase 1 (EC 6.5.1.1) (DNA ligase I) (Polydeoxyribonucleotide synthase [ATP] 1)	919	3	3	5	24.1415	Link
P49916	DNLI3_HUMAN	LIG3	DNA ligase 3 (EC 6.5.1.1) (DNA ligase III) (Polydeoxyribonucleotide synthase [ATP] 3)	1009	3	3	3.9	21.9881	Link
P36776	LONM_HUMAN	LONP1 PRSS15	Lon protease homolog, mitochondrial (EC 3.4.21.-) (LONHs) (Lon protease-like protein) (LONP) (Mitochondrial ATP-dependent protease Lon) (Serine protease 15)	959	5	5	8.6	38.5576	Link
Q8N1G4	LRC47_HUMAN	LRRC47 KIAA1185	Leucine-rich repeat-containing protein 47	583	9	8	16.5	114.165	Link
Q13257	MD2L1_HUMAN	MAD2L1 MAD2	Mitotic spindle assembly checkpoint protein MAD2A (HsMAD2) (Mitotic arrest deficient 2-like protein 1) (MAD2-like protein 1)	205	2	2	12.7	72.1497	Link
Q15555	MARE2_HUMAN	MAPRE2 RP1	Microtubule-associated protein RP/EB family member 2 (APC-binding protein EB2) (End-binding protein 2) (EB2)	327	2	2	8.9	45.2315	Link
P49736	MCM2_HUMAN	MCM2 BM28 CCNL1 CDCL1 KIAA0030	DNA replication licensing factor MCM2 (EC 3.6.4.12) (Minichromosome maintenance protein 2 homolog) (Nuclear protein BM28)	904	3	3	4.6	24.5421	Link
P33991	MCM4_HUMAN	MCM4 CDC21	DNA replication licensing factor MCM4 (EC 3.6.4.12) (CDC21 homolog) (P1-CDC21)	863	20	20	25.3	171.387	Link
P40926	MDHM_HUMAN	MDH2	Malate dehydrogenase, mitochondrial (EC 1.1.1.37)	338	2	2	6.5	43.7594	Link
Q9NU22	MDN1_HUMAN	MDN1 KIAA0301	Midasin (MIDAS-containing protein)	5596	2	2	0.4	2.64308	Link
O60502	NCOAT_HUMAN	MGEA5 HEXC KIAA0679 MEA5	Bifunctional protein NCOAT (Meningioma-expressed antigen 5) (Nuclear cytoplasmic O-GlcNAcase and acetyltransferase) [Includes: Protein O-GlcNAcase (EC 3.2.1.169) (Glycoside hydrolase O-GlcNAcase) (Hexosaminidase C) (N-acetyl-beta-D-glucosaminidase) (N-acetyl-beta-glucosaminidase) (O-GlcNAcase) (OGA); Histone acetyltransferase (HAT) (EC 2.3.1.48)]	916	2	2	2.6	16.147	Link
Q99797	MIPEP_HUMAN	MIPEP MIP	Mitochondrial intermediate peptidase (MIP) (EC 3.4.24.59)	713	2	2	2.7	20.7443	Link
Q9BV20	MTNA_HUMAN	MRI1 MRDI UNQ6390/PRO21135	Methylthioribose-1-phosphate isomerase (M1Pi) (MTR-1-P isomerase) (EC 5.3.1.23) (Mediator of RhoA-dependent invasion) (S-methyl-5-thioribose-1-phosphate isomerase) (Translation initiation factor eIF-2B subunit alpha/beta/delta-like protein)	369	5	5	13.3	100.208	Link
Q9BYD1	RM13_HUMAN	MRPL13	39S ribosomal protein L13, mitochondrial (L13mt) (MRP-L13)	178	6	6	25.8	249.281	Link
Q9P015	RM15_HUMAN	MRPL15 HSPC145	39S ribosomal protein L15, mitochondrial (L15mt) (MRP-L15)	296	5	5	21.3	124.921	Link
P49406	RM19_HUMAN	MRPL19 KIAA0104 MRPL15	39S ribosomal protein L19, mitochondrial (L19mt) (MRP-L19) (39S ribosomal protein L15, mitochondrial) (L15mt) (MRP-L15)	292	2	2	6.5	50.653	Link
Q16540	RM23_HUMAN	MRPL23 L23MRP RPL23L	39S ribosomal protein L23, mitochondrial (L23mt) (MRP-L23) (L23 mitochondrial-related protein) (Ribosomal protein L23-like)	153	4	4	30.7	193.342	Link
Q96A35	RM24_HUMAN	MRPL24	39S ribosomal protein L24, mitochondrial (L24mt) (MRP-L24)	216	3	3	15.7	102.713	Link
Q13084	RM28_HUMAN	MRPL28 MAAT1	39S ribosomal protein L28, mitochondrial (L28mt) (MRP-L28) (Melanoma antigen p15) (Melanoma-associated antigen recognized by T-lymphocytes)	256	2	2	15.6	57.7761	Link
Q9BZE1	RM37_HUMAN	MRPL37 MRPL2 RPML2 HSPC235	39S ribosomal protein L37, mitochondrial (L37mt) (MRP-L37) (39S ribosomal protein L2, mitochondrial) (L2mt) (MRP-L2)	423	4	3	12.5	69.9323	Link
Q96DV4	RM38_HUMAN	MRPL38 HSPC262	39S ribosomal protein L38, mitochondrial (L38mt) (MRP-L38)	380	4	4	8.2	77.8457	Link
Q9BYD3	RM04_HUMAN	MRPL4 CDABP0091 CGI-28	39S ribosomal protein L4, mitochondrial (L4mt) (MRP-L4)	311	3	3	12.9	71.3377	Link
Q9H9J2	RM44_HUMAN	MRPL44	39S ribosomal protein L44, mitochondrial (L44mt) (MRP-L44) (EC 3.1.26.-)	332	2	2	8.4	44.5503	Link
Q9BRJ2	RM45_HUMAN	MRPL45	39S ribosomal protein L45, mitochondrial (L45mt) (MRP-L45)	306	3	3	9.2	72.5034	Link
Q9HD33	RM47_HUMAN	MRPL47 NCM1 CGI-204	39S ribosomal protein L47, mitochondrial (L47mt) (MRP-L47) (Nasopharyngeal carcinoma metastasis-related protein 1)	250	2	2	7.6	59.1627	Link
Q13405	RM49_HUMAN	MRPL49 C11orf4 NOF1 OK/SW-cl.67	39S ribosomal protein L49, mitochondrial (L49mt) (MRP-L49) (Neighbor of FAU) (NOF) (Protein NOF1)	166	2	2	16.3	89.1005	Link
Q9BYD2	RM09_HUMAN	MRPL9	39S ribosomal protein L9, mitochondrial (L9mt) (MRP-L9)	267	3	3	13.9	83.0937	Link
Q9NVS2	RT18A_HUMAN	MRPS18A	28S ribosomal protein S18a, mitochondrial (MRP-S18-a) (Mrps18a) (S18mt-a) (28S ribosomal protein S18-3, mitochondrial) (MRP-S18-3)	196	2	2	5.6	75.4627	Link
Q9Y676	RT18B_HUMAN	MRPS18B C6orf14 HSPC183 PTD017	28S ribosomal protein S18b, mitochondrial (MRP-S18-b) (Mrps18-b) (S18mt-b) (28S ribosomal protein S18-2, mitochondrial) (MRP-S18-2)	258	2	2	9.7	57.3282	Link
Q9Y3D9	RT23_HUMAN	MRPS23 CGI-138 HSPC329	28S ribosomal protein S23, mitochondrial (MRP-S23) (S23mt)	190	2	2	10.5	77.8457	Link
P82663	RT25_HUMAN	MRPS25 RPMS25	28S ribosomal protein S25, mitochondrial (MRP-S25) (S25mt)	173	2	2	14.5	85.4953	Link
Q9NP92	RT30_HUMAN	MRPS30 PDCD9 BM-047	28S ribosomal protein S30, mitochondrial (MRP-S30) (S30mt) (Programmed cell death protein 9)	439	4	4	11.4	67.3835	Link
Q92665	RT31_HUMAN	MRPS31 IMOGN38	28S ribosomal protein S31, mitochondrial (MRP-S31) (S31mt) (Imogen 38)	395	3	3	11.1	56.1672	Link
P82930	RT34_HUMAN	MRPS34	28S ribosomal protein S34, mitochondrial (MRP-S34) (S34mt)	218	2	2	7.3	67.8472	Link
P82675	RT05_HUMAN	MRPS5	28S ribosomal protein S5, mitochondrial (MRP-S5) (S5mt)	430	2	2	5.3	34.3969	Link
Q9Y2R9	RT07_HUMAN	MRPS7	28S ribosomal protein S7, mitochondrial (MRP-S7) (S7mt) (bMRP-27a) (bMRP27a)	242	2	2	10.3	61.1185	Link
P82933	RT09_HUMAN	MRPS9 RPMS9	28S ribosomal protein S9, mitochondrial (MRP-S9) (S9mt)	396	2	2	5.8	37.3502	Link
P43246	MSH2_HUMAN	MSH2	DNA mismatch repair protein Msh2 (hMSH2) (MutS protein homolog 2)	934	6	6	7.4	47.5076	Link
P52701	MSH6_HUMAN	MSH6 GTBP	DNA mismatch repair protein Msh6 (hMSH6) (G/T mismatch-binding protein) (GTBP) (GTMBP) (MutS-alpha 160 kDa subunit) (p160)	1360	7	7	7.3	38.0643	Link
O43347	MSI1H_HUMAN	MSI1	RNA-binding protein Musashi homolog 1 (Musashi-1)	362	2	2	6.9	40.8583	Link
Q96DH6	MSI2H_HUMAN	MSI2	RNA-binding protein Musashi homolog 2 (Musashi-2)	328	2	2	7	45.0936	Link
Q13330	MTA1_HUMAN	MTA1	Metastasis-associated protein MTA1	715	2	2	3.1	20.6863	Link
Q9UM54	MYO6_HUMAN	MYO6 KIAA0389	Unconventional myosin-VI (Unconventional myosin-6)	1294	7	6	7.7	40.0057	Link
Q9GZZ1	NAA50_HUMAN	NAA50 MAK3 NAT13 NAT5	N-alpha-acetyltransferase 50 (EC 2.3.1.-) (N-acetyltransferase 13) (N-acetyltransferase 5) (hNAT5) (N-acetyltransferase san homolog) (hSAN) (NatE catalytic subunit)	169	2	2	14.8	87.5189	Link
Q9NR45	SIAS_HUMAN	NANS SAS	Sialic acid synthase (N-acetylneuraminate synthase) (EC 2.5.1.56) (N-acetylneuraminate-9-phosphate synthase) (EC 2.5.1.57) (N-acetylneuraminic acid phosphate synthase) (N-acetylneuraminic acid synthase)	359	3	3	12	61.7995	Link
Q9H0A0	NAT10_HUMAN	NAT10 ALP KIAA1709	N-acetyltransferase 10 (EC 2.3.1.-)	1025	3	3	4.7	21.6449	Link
Q15021	CND1_HUMAN	NCAPD2 CAPD2 CNAP1 KIAA0159	Condensin complex subunit 1 (Chromosome condensation-related SMC-associated protein 1) (Chromosome-associated protein D2) (hCAP-D2) (Non-SMC condensin I complex subunit D2) (XCAP-D2 homolog)	1401	2	2	2.1	10.5572	Link
P52298	NCBP2_HUMAN	NCBP2 CBP20 PIG55	Nuclear cap-binding protein subunit 2 (20 kDa nuclear cap-binding protein) (Cell proliferation-inducing gene 55 protein) (NCBP 20 kDa subunit) (CBP20) (NCBP-interacting protein 1) (NIP1)	156	2	2	12.2	94.8121	Link
Q9Y2A7	NCKP1_HUMAN	NCKAP1 HEM2 KIAA0587 NAP1	Nck-associated protein 1 (NAP 1) (Membrane-associated protein HEM-2) (p125Nap1)	1128	2	2	2	13.1123	Link
Q92597	NDRG1_HUMAN	NDRG1 CAP43 DRG1 RTP	Protein NDRG1 (Differentiation-related gene 1 protein) (DRG-1) (N-myc downstream-regulated gene 1 protein) (Nickel-specific induction protein Cap43) (Reducing agents and tunicamycin-responsive protein) (RTP) (Rit42)	394	2	2	9.9	37.5398	Link
O95299	NDUAA_HUMAN	NDUFA10	NADH dehydrogenase [ubiquinone] 1 alpha subcomplex subunit 10, mitochondrial (Complex I-42kD) (CI-42kD) (NADH-ubiquinone oxidoreductase 42 kDa subunit)	355	2	2	6.5	41.6639	Link
O00483	NDUA4_HUMAN	NDUFA4	NADH dehydrogenase [ubiquinone] 1 alpha subcomplex subunit 4 (Complex I-MLRQ) (CI-MLRQ) (NADH-ubiquinone oxidoreductase MLRQ subunit)	81	2	2	27.2	182.601	Link
Q15843	NEDD8_HUMAN	NEDD8	NEDD8 (Neddylin) (Neural precursor cell expressed developmentally down-regulated protein 8) (NEDD-8) (Ubiquitin-like protein Nedd8)	81	3	3	34.6	273.902	Link
Q9Y2X3	NOP58_HUMAN	NOP58 NOL5 NOP5 HSPC120	Nucleolar protein 58 (Nucleolar protein 5)	529	4	4	7.8	55.9194	Link
P55786	PSA_HUMAN	NPEPPS PSA	Puromycin-sensitive aminopeptidase (PSA) (EC 3.4.11.14) (Cytosol alanyl aminopeptidase) (AAP-S)	919	6	6	7.7	48.283	Link
Q8TAT6	NPL4_HUMAN	NPLOC4 KIAA1499 NPL4	Nuclear protein localization protein 4 homolog (Protein NPL4)	608	2	2	4.8	24.3268	Link
O75607	NPM3_HUMAN	NPM3	Nucleoplasmin-3	178	2	2	8.4	83.0937	Link
P46459	NSF_HUMAN	NSF	Vesicle-fusing ATPase (EC 3.6.4.6) (N-ethylmaleimide-sensitive fusion protein) (NEM-sensitive fusion protein) (Vesicular-fusion protein NSF)	744	4	4	6	39.7599	Link
Q9UNZ2	NSF1C_HUMAN	NSFL1C UBXN2C	NSFL1 cofactor p47 (UBX domain-containing protein 2C) (p97 cofactor p47)	370	2	2	7.3	39.9748	Link
Q08J23	NSUN2_HUMAN	NSUN2 SAKI TRM4	tRNA (cytosine(34)-C(5))-methyltransferase (EC 2.1.1.203) (Myc-induced SUN domain-containing protein) (Misu) (NOL1/NOP2/Sun domain family member 2) (Substrate of AIM1/Aurora kinase B) (tRNA (cytosine-5-)-methyltransferase) (tRNA methyltransferase 4 homolog) (hTrm4)	767	12	11	21.5	115.703	Link
Q5TFE4	NT5D1_HUMAN	NT5DC1 NT5C2L1 LP2642	5'-nucleotidase domain-containing protein 1 (EC 3.1.3.-)	455	6	6	19.6	97.521	Link
Q9BSD7	NTPCR_HUMAN	NTPCR C1orf57	Cancer-related nucleoside-triphosphatase (NTPase) (EC 3.6.1.15) (Nucleoside triphosphate phosphohydrolase)	190	3	3	23.7	116.769	Link
P57740	NU107_HUMAN	NUP107	Nuclear pore complex protein Nup107 (107 kDa nucleoporin) (Nucleoporin Nup107)	925	2	2	2.7	15.9899	Link
Q8WUM0	NU133_HUMAN	NUP133	Nuclear pore complex protein Nup133 (133 kDa nucleoporin) (Nucleoporin Nup133)	1156	6	6	8	38.3841	Link
O75694	NU155_HUMAN	NUP155 KIAA0791	Nuclear pore complex protein Nup155 (155 kDa nucleoporin) (Nucleoporin Nup155)	1391	4	4	4.2	21.2663	Link
Q12769	NU160_HUMAN	NUP160 KIAA0197 NUP120	Nuclear pore complex protein Nup160 (160 kDa nucleoporin) (Nucleoporin Nup160)	1436	2	2	2.4	10.2999	Link
Q8NFH4	NUP37_HUMAN	NUP37	Nucleoporin Nup37 (p37) (Nup107-160 subcomplex subunit Nup37)	326	2	2	4	45.3702	Link
Q8N1F7	NUP93_HUMAN	NUP93 KIAA0095	Nuclear pore complex protein Nup93 (93 kDa nucleoporin) (Nucleoporin Nup93)	819	9	9	15	81.2675	Link
Q8N543	OGFD1_HUMAN	OGFOD1 KIAA1612 TPA1	Prolyl 3-hydroxylase OGFOD1 (EC 1.14.11.-) (2-oxoglutarate and iron-dependent oxygenase domain-containing protein 1) (Termination and polyadenylation 1 homolog)	542	2	2	6.8	27.2891	Link
Q9BXB4	OSB11_HUMAN	OSBPL11 ORP11 OSBP12	Oxysterol-binding protein-related protein 11 (ORP-11) (OSBP-related protein 11)	747	2	2	2.8	19.8001	Link
P55809	SCOT1_HUMAN	OXCT1 OXCT SCOT	Succinyl-CoA:3-ketoacid coenzyme A transferase 1, mitochondrial (EC 2.8.3.5) (3-oxoacid CoA-transferase 1) (Somatic-type succinyl-CoA:3-oxoacid CoA-transferase) (SCOT-s)	520	8	8	18.5	113.775	Link
P43034	LIS1_HUMAN	PAFAH1B1 LIS1 MDCR MDS PAFAHA	Platelet-activating factor acetylhydrolase IB subunit alpha (Lissencephaly-1 protein) (LIS-1) (PAF acetylhydrolase 45 kDa subunit) (PAF-AH 45 kDa subunit) (PAF-AH alpha) (PAFAH alpha)	410	2	2	6.6	36.0748	Link
O43252	PAPS1_HUMAN	PAPSS1 ATPSK1 PAPSS	Bifunctional 3'-phosphoadenosine 5'-phosphosulfate synthase 1 (PAPS synthase 1) (PAPSS 1) (Sulfurylase kinase 1) (SK 1) (SK1) [Includes: Sulfate adenylyltransferase (EC 2.7.7.4) (ATP-sulfurylase) (Sulfate adenylate transferase) (SAT); Adenylyl-sulfate kinase (EC 2.7.1.25) (3'-phosphoadenosine-5'-phosphosulfate synthase) (APS kinase) (Adenosine-5'-phosphosulfate 3'-phosphotransferase) (Adenylylsul…	624	5	5	8.2	59.2576	Link
P09874	PARP1_HUMAN	PARP1 ADPRT PPOL	Poly [ADP-ribose] polymerase 1 (PARP-1) (EC 2.4.2.30) (ADP-ribosyltransferase diphtheria toxin-like 1) (ARTD1) (NAD(+) ADP-ribosyltransferase 1) (ADPRT 1) (Poly[ADP-ribose] synthase 1)	1014	7	7	10.2	51.0527	Link
Q8WUM4	PDC6I_HUMAN	PDCD6IP AIP1 ALIX KIAA1375	Programmed cell death 6-interacting protein (PDCD6-interacting protein) (ALG-2-interacting protein 1) (ALG-2-interacting protein X) (Hp95)	868	7	7	10.3	59.6399	Link
Q6L8Q7	PDE12_HUMAN	PDE12	2',5'-phosphodiesterase 12 (2'-PDE) (2-PDE) (EC 3.1.4.-) (Mitochondrial deadenylase) (EC 3.1.13.4)	609	2	2	6.4	24.2868	Link
P08559	ODPA_HUMAN	PDHA1 PHE1A	Pyruvate dehydrogenase E1 component subunit alpha, somatic form, mitochondrial (EC 1.2.4.1) (PDHE1-A type I)	390	4	4	11.8	75.8497	Link
Q6P996	PDXD1_HUMAN	PDXDC1 KIAA0251	Pyridoxal-dependent decarboxylase domain-containing protein 1 (EC 4.1.1.-)	788	2	2	4.2	18.7699	Link
Q96GD0	PLPP_HUMAN	PDXP CIN PLP PLPP	Pyridoxal phosphate phosphatase (PLP phosphatase) (EC 3.1.3.3) (EC 3.1.3.74) (Chronophin)	296	4	4	22	99.9371	Link
P17858	K6PL_HUMAN	PFKL	6-phosphofructokinase, liver type (EC 2.7.1.11) (Phosphofructo-1-kinase isozyme B) (PFK-B) (Phosphofructokinase 1) (Phosphohexokinase)	780	10	10	17.2	94.8121	Link
P08237	K6PF_HUMAN	PFKM PFKX	6-phosphofructokinase, muscle type (EC 2.7.1.11) (Phosphofructo-1-kinase isozyme A) (PFK-A) (Phosphofructokinase-M) (Phosphofructokinase 1) (Phosphohexokinase)	780	3	3	5.3	28.4436	Link
P36871	PGM1_HUMAN	PGM1	Phosphoglucomutase-1 (PGM 1) (EC 5.4.2.2) (Glucose phosphomutase 1)	562	3	3	6.8	39.4769	Link
O95394	AGM1_HUMAN	PGM3 AGM1	Phosphoacetylglucosamine mutase (PAGM) (EC 5.4.2.3) (Acetylglucosamine phosphomutase) (N-acetylglucosamine-phosphate mutase) (Phosphoglucomutase-3) (PGM 3)	542	5	5	15.9	68.2227	Link
A6NDG6	PGP_HUMAN	PGP	Phosphoglycolate phosphatase (PGP) (PGPase) (EC 3.1.3.18) (EC 3.1.3.48)	321	2	2	9	46.0769	Link
Q8IWS0	PHF6_HUMAN	PHF6 KIAA1823	PHD finger protein 6 (PHD-like zinc finger protein)	365	2	2	6.3	40.5224	Link
Q5JRX3	PREP_HUMAN	PITRM1 KIAA1104 MP1	Presequence protease, mitochondrial (hPreP) (EC 3.4.24.-) (Pitrilysin metalloproteinase 1) (Metalloprotease 1) (hMP1)	1037	5	5	6.2	35.6574	Link
Q16512	PKN1_HUMAN	PKN1 PAK1 PKN PRK1 PRKCL1	Serine/threonine-protein kinase N1 (EC 2.7.11.13) (Protease-activated kinase 1) (PAK-1) (Protein kinase C-like 1) (Protein kinase C-like PKN) (Protein kinase PKN-alpha) (Protein-kinase C-related kinase 1) (Serine-threonine protein kinase N)	942	2	2	2.1	15.7014	Link
Q16513	PKN2_HUMAN	PKN2 PRK2 PRKCL2	Serine/threonine-protein kinase N2 (EC 2.7.11.13) (PKN gamma) (Protein kinase C-like 2) (Protein-kinase C-related kinase 2)	984	7	7	8.2	52.6092	Link
Q15149	PLEC_HUMAN	PLEC PLEC1	Plectin (PCN) (PLTN) (Hemidesmosomal protein 1) (HD1) (Plectin-1)	4684	3	3	0.6	4.73656	Link
O75439	MPPB_HUMAN	PMPCB MPPB	Mitochondrial-processing peptidase subunit beta (EC 3.4.24.64) (Beta-MPP) (P-52)	489	2	2	6.3	30.2468	Link
P28340	DPOD1_HUMAN	POLD1 POLD	DNA polymerase delta catalytic subunit (EC 2.7.7.7) (DNA polymerase subunit delta p125)	1107	3	3	4.9	20.0416	Link
P49005	DPOD2_HUMAN	POLD2	DNA polymerase delta subunit 2 (EC 2.7.7.7) (DNA polymerase delta subunit p50)	469	2	2	6.2	31.5366	Link
Q9BY77	PDIP3_HUMAN	POLDIP3 KIAA1649 PDIP46	Polymerase delta-interacting protein 3 (46 kDa DNA polymerase delta interaction protein) (p46) (S6K1 Aly/REF-like target) (SKAR)	421	4	4	15.2	70.2645	Link
P19387	RPB3_HUMAN	POLR2C A-152E5.7	DNA-directed RNA polymerase II subunit RPB3 (RNA polymerase II subunit 3) (RNA polymerase II subunit B3) (DNA-directed RNA polymerase II 33 kDa polypeptide) (RPB33) (DNA-directed RNA polymerase II subunit C) (RPB31)	275	2	2	11.6	53.7843	Link
O15355	PPM1G_HUMAN	PPM1G PPM1C	Protein phosphatase 1G (EC 3.1.3.16) (Protein phosphatase 1C) (Protein phosphatase 2C isoform gamma) (PP2C-gamma) (Protein phosphatase magnesium-dependent 1 gamma)	546	8	8	24.4	108.357	Link
O14974	MYPT1_HUMAN	PPP1R12A MBS MYPT1	Protein phosphatase 1 regulatory subunit 12A (Myosin phosphatase-targeting subunit 1) (Myosin phosphatase target subunit 1) (Protein phosphatase myosin-binding subunit)	1030	4	4	4.4	28.7198	Link
Q12972	PP1R8_HUMAN	PPP1R8 ARD1 NIPP1	Nuclear inhibitor of protein phosphatase 1 (NIPP-1) (Protein phosphatase 1 regulatory inhibitor subunit 8) [Includes: Activator of RNA decay (EC 3.1.4.-) (ARD-1)]	351	2	2	5.1	42.1387	Link
P30153	2AAA_HUMAN	PPP2R1A	Serine/threonine-protein phosphatase 2A 65 kDa regulatory subunit A alpha isoform (Medium tumor antigen-associated 61 kDa protein) (PP2A subunit A isoform PR65-alpha) (PP2A subunit A isoform R1-alpha)	589	6	6	13.4	75.3346	Link
Q9UPN7	PP6R1_HUMAN	PPP6R1 KIAA1115 PP6R1 SAPS1	Serine/threonine-protein phosphatase 6 regulatory subunit 1 (SAPS domain family member 1)	881	2	2	2.5	16.7885	Link
Q5H9R7	PP6R3_HUMAN	PPP6R3 C11orf23 KIAA1558 PP6R3 SAPL SAPS3	Serine/threonine-protein phosphatase 6 regulatory subunit 3 (SAPS domain family member 3) (Sporulation-induced transcript 4-associated protein SAPL)	873	4	4	5.8	33.8847	Link
O94906	PRP6_HUMAN	PRPF6 C20orf14	Pre-mRNA-processing factor 6 (Androgen receptor N-terminal domain-transactivating protein 1) (ANT-1) (PRP6 homolog) (U5 snRNP-associated 102 kDa protein) (U5-102 kDa protein)	941	2	2	3	15.7181	Link
P60891	PRPS1_HUMAN	PRPS1	Ribose-phosphate pyrophosphokinase 1 (EC 2.7.6.1) (PPRibP) (Phosphoribosyl pyrophosphate synthase I) (PRS-I)	318	9	8	17.9	209.302	Link
P11908	PRPS2_HUMAN	PRPS2	Ribose-phosphate pyrophosphokinase 2 (EC 2.7.6.1) (PPRibP) (Phosphoribosyl pyrophosphate synthase II) (PRS-II)	318	7	6	15.4	162.791	Link
Q14558	KPRA_HUMAN	PRPSAP1	Phosphoribosyl pyrophosphate synthase-associated protein 1 (PRPP synthase-associated protein 1) (39 kDa phosphoribosypyrophosphate synthase-associated protein) (PAP39)	356	2	2	7.3	41.5469	Link
O60256	KPRB_HUMAN	PRPSAP2	Phosphoribosyl pyrophosphate synthase-associated protein 2 (PRPP synthase-associated protein 2) (41 kDa phosphoribosypyrophosphate synthetase-associated protein) (PAP41)	369	2	2	9.8	40.0832	Link
P62191	PRS4_HUMAN	PSMC1	26S protease regulatory subunit 4 (P26s4) (26S proteasome AAA-ATPase subunit RPT2) (Proteasome 26S subunit ATPase 1)	440	2	2	7.5	33.6152	Link
P62195	PRS8_HUMAN	PSMC5 SUG1	26S protease regulatory subunit 8 (26S proteasome AAA-ATPase subunit RPT6) (Proteasome 26S subunit ATPase 5) (Proteasome subunit p45) (Thyroid hormone receptor-interacting protein 1) (TRIP1) (p45/SUG)	406	7	7	22.7	127.506	Link
Q13200	PSMD2_HUMAN	PSMD2 TRAP2	26S proteasome non-ATPase regulatory subunit 2 (26S proteasome regulatory subunit RPN1) (26S proteasome regulatory subunit S2) (26S proteasome subunit p97) (Protein 55.11) (Tumor necrosis factor type 1 receptor-associated protein 2)	908	6	6	8.1	48.8679	Link
O43242	PSMD3_HUMAN	PSMD3	26S proteasome non-ATPase regulatory subunit 3 (26S proteasome regulatory subunit RPN3) (26S proteasome regulatory subunit S3) (Proteasome subunit p58)	534	5	5	12	69.2448	Link
P51665	PSMD7_HUMAN	PSMD7 MOV34L	26S proteasome non-ATPase regulatory subunit 7 (26S proteasome regulatory subunit RPN8) (26S proteasome regulatory subunit S12) (Mov34 protein homolog) (Proteasome subunit p40)	324	2	2	11.1	45.6503	Link
O95456	PSMG1_HUMAN	PSMG1 C21LRP DSCR2 PAC1	Proteasome assembly chaperone 1 (PAC-1) (Chromosome 21 leucine-rich protein) (C21-LRP) (Down syndrome critical region protein 2)	288	3	3	13.9	77.0348	Link
Q96EY7	PTCD3_HUMAN	PTCD3 MRPS39 TRG15	Pentatricopeptide repeat domain-containing protein 3, mitochondrial (28S ribosomal protein S39, mitochondrial) (MRP-S39) (Transformation-related gene 15 protein) (TRG-15)	689	2	2	3.5	21.4669	Link
P11216	PYGB_HUMAN	PYGB	Glycogen phosphorylase, brain form (EC 2.4.1.1)	843	2	2	3.3	17.5453	Link
P06737	PYGL_HUMAN	PYGL	Glycogen phosphorylase, liver form (EC 2.4.1.1)	847	7	7	9.4	61.1185	Link
P46060	RAGP1_HUMAN	RANGAP1 KIAA1835 SD	Ran GTPase-activating protein 1 (RanGAP1)	587	2	2	4.6	25.1971	Link
Q96PK6	RBM14_HUMAN	RBM14 SIP	RNA-binding protein 14 (Paraspeckle protein 2) (PSP2) (RNA-binding motif protein 14) (RRM-containing coactivator activator/modulator) (Synaptotagmin-interacting protein) (SYT-interacting protein)	669	5	5	9	55.2716	Link
Q9BWF3	RBM4_HUMAN	RBM4 RBM4A	RNA-binding protein 4 (Lark homolog) (hLark) (RNA-binding motif protein 4) (RNA-binding motif protein 4a)	364	3	3	14.8	60.9506	Link
P18754	RCC1_HUMAN	RCC1 CHC1	Regulator of chromosome condensation (Cell cycle regulatory protein) (Chromosome condensation protein 1)	421	8	7	20.9	140.529	Link
P46063	RECQ1_HUMAN	RECQL RECQ1 RECQL1	ATP-dependent DNA helicase Q1 (EC 3.6.4.12) (DNA helicase, RecQ-like type 1) (RecQ1) (DNA-dependent ATPase Q1) (RecQ protein-like 1)	649	4	4	7.6	45.5799	Link
P35251	RFC1_HUMAN	RFC1 RFC140	Replication factor C subunit 1 (Activator 1 140 kDa subunit) (A1 140 kDa subunit) (Activator 1 large subunit) (Activator 1 subunit 1) (DNA-binding protein PO-GA) (Replication factor C 140 kDa subunit) (RF-C 140 kDa subunit) (RFC140) (Replication factor C large subunit)	1148	2	2	2	12.8839	Link
P27635	RL10_HUMAN	RPL10 DXS648E QM	60S ribosomal protein L10 (Laminin receptor homolog) (Protein QM) (Tumor suppressor QM)	214	6	6	29.4	207.346	Link
P84098	RL19_HUMAN	RPL19	60S ribosomal protein L19	196	7	5	17.9	264.119	Link
P61254	RL26_HUMAN	RPL26	60S ribosomal protein L26	145	7	5	27.6	357.017	Link
P46779	RL28_HUMAN	RPL28	60S ribosomal protein L28	137	8	4	27.7	431.845	Link
Q9Y3U8	RL36_HUMAN	RPL36	60S ribosomal protein L36	105	2	2	20	140.864	Link
P61513	RL37A_HUMAN	RPL37A	60S ribosomal protein L37a	92	6	4	51.1	482.305	Link
P63173	RL38_HUMAN	RPL38	60S ribosomal protein L38	70	4	3	45.7	422.591	Link
P62841	RS15_HUMAN	RPS15 RIG	40S ribosomal protein S15 (RIG protein)	145	4	4	26.9	204.009	Link
Q71UM5	RS27L_HUMAN	RPS27L	40S ribosomal protein S27-like	84	3	3	29.8	264.119	Link
Q9Y3Z3	SAMH1_HUMAN	SAMHD1 MOP5	Deoxynucleoside triphosphate triphosphohydrolase SAMHD1 (dNTPase) (EC 3.1.5.-) (Dendritic cell-derived IFNG-induced protein) (DCIP) (Monocyte protein 5) (MOP-5) (SAM domain and HD domain-containing protein 1)	626	2	2	3.7	23.6273	Link
Q9BRK5	CAB45_HUMAN	SDF4 CAB45 PSEC0034	45 kDa calcium-binding protein (Cab45) (Stromal cell-derived factor 4) (SDF-4)	362	4	4	18	81.7165	Link
P31040	SDHA_HUMAN	SDHA SDH2 SDHF	Succinate dehydrogenase [ubiquinone] flavoprotein subunit, mitochondrial (EC 1.3.5.1) (Flavoprotein subunit of complex II) (Fp)	664	3	3	5.4	33.4127	Link
Q15436	SC23A_HUMAN	SEC23A	Protein transport protein Sec23A (SEC23-related protein A)	765	2	2	3.5	19.3342	Link
Q15437	SC23B_HUMAN	SEC23B	Protein transport protein Sec23B (SEC23-related protein B)	767	6	6	9.6	57.8514	Link
Q9Y6Y8	S23IP_HUMAN	SEC23IP MSTP053	SEC23-interacting protein (p125)	1000	3	2	2.2	22.186	Link
P53992	SC24C_HUMAN	SEC24C KIAA0079	Protein transport protein Sec24C (SEC24-related protein C)	1094	2	2	2.8	13.5198	Link
O94979	SC31A_HUMAN	SEC31A KIAA0905 SEC31L1 HSPC275 HSPC334	Protein transport protein Sec31A (ABP125) (ABP130) (SEC31-like protein 1) (SEC31-related protein A) (Web1-like protein)	1220	2	2	2	12.1235	Link
Q9UHD8	SEPT9_HUMAN	SEPT9 KIAA0991 MSF	Septin-9 (MLL septin-like fusion protein MSF-A) (MLL septin-like fusion protein) (Ovarian/Breast septin) (Ov/Br septin) (Septin D1)	586	2	2	3.2	25.2401	Link
P34896	GLYC_HUMAN	SHMT1	Serine hydroxymethyltransferase, cytosolic (SHMT) (EC 2.1.2.1) (Glycine hydroxymethyltransferase) (Serine methylase)	483	2	2	5.4	30.6225	Link
P42285	SK2L2_HUMAN	SKIV2L2 KIAA0052 Mtr4	Superkiller viralicidic activity 2-like 2 (EC 3.6.4.13) (ATP-dependent RNA helicase SKIV2L2) (TRAMP-like complex helicase)	1042	3	3	4.7	21.2918	Link
P53007	TXTP_HUMAN	SLC25A1 SLC20A3	Tricarboxylate transport protein, mitochondrial (Citrate transport protein) (CTP) (Solute carrier family 25 member 1) (Tricarboxylate carrier protein)	311	4	4	13.8	95.117	Link
Q9UJS0	CMC2_HUMAN	SLC25A13 ARALAR2	Calcium-binding mitochondrial carrier protein Aralar2 (Citrin) (Mitochondrial aspartate glutamate carrier 2) (Solute carrier family 25 member 13)	675	2	2	3.7	21.9121	Link
P05141	ADT2_HUMAN	SLC25A5 ANT2	ADP/ATP translocase 2 (ADP,ATP carrier protein 2) (ADP,ATP carrier protein, fibroblast isoform) (Adenine nucleotide translocator 2) (ANT 2) (Solute carrier family 25 member 5) [Cleaved into: ADP/ATP translocase 2, N-terminally processed]	298	3	3	11.1	74.4498	Link
P12236	ADT3_HUMAN	SLC25A6 ANT3 CDABP0051	ADP/ATP translocase 3 (ADP,ATP carrier protein 3) (ADP,ATP carrier protein, isoform T2) (ANT 2) (Adenine nucleotide translocator 3) (ANT 3) (Solute carrier family 25 member 6) [Cleaved into: ADP/ATP translocase 3, N-terminally processed]	298	4	4	14.8	99.2664	Link
Q7Z7L1	SLN11_HUMAN	SLFN11	Schlafen family member 11	901	3	3	4.6	24.6238	Link
Q9H2G2	SLK_HUMAN	SLK KIAA0204 STK2	STE20-like serine/threonine-protein kinase (STE20-like kinase) (hSLK) (EC 2.7.11.1) (CTCL tumor antigen se20-9) (STE20-related serine/threonine-protein kinase) (STE20-related kinase) (Serine/threonine-protein kinase 2)	1235	4	4	4.2	23.9525	Link
O60264	SMCA5_HUMAN	SMARCA5 SNF2H WCRF135	SWI/SNF-related matrix-associated actin-dependent regulator of chromatin subfamily A member 5 (SWI/SNF-related matrix-associated actin-dependent regulator of chromatin A5) (EC 3.6.4.-) (Sucrose nonfermenting protein 2 homolog) (hSNF2H)	1052	4	4	4.7	28.1192	Link
Q14683	SMC1A_HUMAN	SMC1A DXS423E KIAA0178 SB1.8 SMC1 SMC1L1	Structural maintenance of chromosomes protein 1A (SMC protein 1A) (SMC-1-alpha) (SMC-1A) (Sb1.8)	1233	2	2	2.5	11.9957	Link
Q9UQE7	SMC3_HUMAN	SMC3 BAM BMH CSPG6 SMC3L1	Structural maintenance of chromosomes protein 3 (SMC protein 3) (SMC-3) (Basement membrane-associated chondroitin proteoglycan) (Bamacan) (Chondroitin sulfate proteoglycan 6) (Chromosome-associated polypeptide) (hCAP)	1217	2	2	2	12.1534	Link
A6NHR9	SMHD1_HUMAN	SMCHD1 KIAA0650	Structural maintenance of chromosomes flexible hinge domain-containing protein 1 (SMC hinge domain-containing protein 1)	2005	2	2	1.2	7.3769	Link
P52788	SPSY_HUMAN	SMS	Spermine synthase (SPMSY) (EC 2.5.1.22) (Spermidine aminopropyltransferase)	366	2	2	13.4	40.4117	Link
Q2TAY7	SMU1_HUMAN	SMU1	WD40 repeat-containing protein SMU1 (Smu-1 suppressor of mec-8 and unc-52 protein homolog) [Cleaved into: WD40 repeat-containing protein SMU1, N-terminally processed]	513	5	5	14.6	72.0794	Link
Q7KZF4	SND1_HUMAN	SND1 TDRD11	Staphylococcal nuclease domain-containing protein 1 (100 kDa coactivator) (EBNA2 coactivator p100) (Tudor domain-containing protein 11) (p100 co-activator)	910	4	4	6.5	32.507	Link
Q9UHB9	SRP68_HUMAN	SRP68	Signal recognition particle subunit SRP68 (SRP68) (Signal recognition particle 68 kDa protein)	627	7	7	15	82.5636	Link
O76094	SRP72_HUMAN	SRP72	Signal recognition particle subunit SRP72 (SRP72) (Signal recognition particle 72 kDa protein)	671	4	4	7.6	44.0855	Link
P78362	SRPK2_HUMAN	SRPK2	SRSF protein kinase 2 (EC 2.7.11.1) (SFRS protein kinase 2) (Serine/arginine-rich protein-specific kinase 2) (SR-protein-specific kinase 2) [Cleaved into: SRSF protein kinase 2 N-terminal; SRSF protein kinase 2 C-terminal]	688	2	2	3.3	21.4981	Link
O75494	SRS10_HUMAN	SRSF10 FUSIP1 FUSIP2 SFRS13A TASR	Serine/arginine-rich splicing factor 10 (40 kDa SR-repressor protein) (SRrp40) (FUS-interacting serine-arginine-rich protein 1) (Splicing factor SRp38) (Splicing factor, arginine/serine-rich 13A) (TLS-associated protein with Ser-Arg repeats) (TASR) (TLS-associated protein with SR repeats) (TLS-associated serine-arginine protein) (TLS-associated SR protein)	262	2	2	8.4	56.453	Link
O95793	STAU1_HUMAN	STAU1 STAU	Double-stranded RNA-binding protein Staufen homolog 1	577	4	4	8.7	51.2675	Link
Q9P2R7	SUCB1_HUMAN	SUCLA2	Succinyl-CoA ligase [ADP-forming] subunit beta, mitochondrial (EC 6.2.1.5) (ATP-specific succinyl-CoA synthetase subunit beta) (Renal carcinoma antigen NY-REN-39) (Succinyl-CoA synthetase beta-A chain) (SCS-betaA)	463	5	5	13	79.8633	Link
Q9Y2Z0	SUGT1_HUMAN	SUGT1	Suppressor of G2 allele of SKP1 homolog (Protein 40-6-3) (Sgt1)	365	7	7	21.1	141.829	Link
Q8IYB8	SUV3_HUMAN	SUPV3L1 SUV3	ATP-dependent RNA helicase SUPV3L1, mitochondrial (EC 3.6.4.13) (Suppressor of var1 3-like protein 1) (SUV3-like protein 1)	786	2	2	3.1	18.8177	Link
Q9BSH4	TACO1_HUMAN	TACO1 CCDC44 PRO0477	Translational activator of cytochrome c oxidase 1 (Coiled-coil domain-containing protein 44) (Translational activator of mitochondrially-encoded cytochrome c oxidase I)	297	3	3	16.5	74.7004	Link
Q15369	ELOC_HUMAN	TCEB1	Transcription elongation factor B polypeptide 1 (Elongin 15 kDa subunit) (Elongin-C) (EloC) (RNA polymerase II transcription factor SIII subunit C) (SIII p15)	112	2	2	28.6	132.06	Link
Q14241	ELOA1_HUMAN	TCEB3 MSTP059	Transcription elongation factor B polypeptide 3 (Elongin 110 kDa subunit) (Elongin-A) (EloA) (RNA polymerase II transcription factor SIII subunit A1) (SIII p110)	798	3	2	3.4	27.802	Link
Q9NZ01	TECR_HUMAN	TECR GPSN2 SC2	Very-long-chain enoyl-CoA reductase (EC 1.3.1.93) (Synaptic glycoprotein SC2) (Trans-2,3-enoyl-CoA reductase) (TER)	308	2	2	7.1	48.0217	Link
Q9UGI8	TES_HUMAN	TES	Testin (TESS)	421	2	2	8.6	35.1323	Link
Q86W42	THOC6_HUMAN	THOC6 WDR58 PSEC0006	THO complex subunit 6 homolog (Functional spliceosome-associated protein 35) (fSAP35) (WD repeat-containing protein 58)	341	2	2	7.3	43.3744	Link
O43615	TIM44_HUMAN	TIMM44 MIMT44 TIM44	Mitochondrial import inner membrane translocase subunit TIM44	452	3	3	8.4	49.0841	Link
P11388	TOP2A_HUMAN	TOP2A TOP2	DNA topoisomerase 2-alpha (EC 5.99.1.3) (DNA topoisomerase II, alpha isozyme)	1531	5	5	4	24.152	Link
P04637	P53_HUMAN	TP53 P53	Cellular tumor antigen p53 (Antigen NY-CO-13) (Phosphoprotein p53) (Tumor suppressor p53)	393	3	3	10.7	56.453	Link
O14545	TRAD1_HUMAN	TRAFD1 FLN29	TRAF-type zinc finger domain-containing protein 1 (Protein FLN29)	582	3	3	3.8	38.1203	Link
Q15645	PCH2_HUMAN	TRIP13 PCH2	Pachytene checkpoint protein 2 homolog (Human papillomavirus type 16 E1 protein-binding protein) (16E1-BP) (HPV16 E1 protein-binding protein) (Thyroid hormone receptor interactor 13) (Thyroid receptor-interacting protein 13) (TR-interacting protein 13) (TRIP-13)	432	2	2	5.1	34.2377	Link
P10155	RO60_HUMAN	TROVE2 RO60 SSA2	60 kDa SS-A/Ro ribonucleoprotein (60 kDa Ro protein) (60 kDa ribonucleoprotein Ro) (RoRNP) (Ro 60 kDa autoantigen) (Sjoegren syndrome antigen A2) (Sjoegren syndrome type A antigen) (SS-A) (TROVE domain family member 2)	538	2	2	3.9	27.492	Link
P43897	EFTS_HUMAN	TSFM	Elongation factor Ts, mitochondrial (EF-Ts) (EF-TsMt)	325	2	2	7.7	45.5098	Link
Q14166	TTL12_HUMAN	TTLL12 KIAA0153	Tubulin--tyrosine ligase-like protein 12	644	8	8	18.3	91.8676	Link
Q9NY65	TBA8_HUMAN	TUBA8 TUBAL2	Tubulin alpha-8 chain (Alpha-tubulin 8) (Tubulin alpha chain-like 2)	449	57	18	30.5	938.83	Link
A6NHL2	TBAL3_HUMAN	TUBAL3	Tubulin alpha chain-like 3	446	35	5	10.3	580.352	Link
P23258	TBG1_HUMAN	TUBG1 TUBG	Tubulin gamma-1 chain (Gamma-1-tubulin) (Gamma-tubulin complex component 1) (GCP-1)	451	4	4	15.1	65.5906	Link
Q9BRA2	TXD17_HUMAN	TXNDC17 TXNL5	Thioredoxin domain-containing protein 17 (14 kDa thioredoxin-related protein) (TRP14) (Protein 42-9-9) (Thioredoxin-like protein 5)	123	4	4	26.8	240.499	Link
O14530	TXND9_HUMAN	TXNDC9 APACD	Thioredoxin domain-containing protein 9 (ATP-binding protein associated with cell differentiation) (Protein 1-4)	226	2	2	8.8	65.4455	Link
Q16881	TRXR1_HUMAN	TXNRD1 GRIM12 KDRF	Thioredoxin reductase 1, cytoplasmic (TR) (EC 1.8.1.9) (Gene associated with retinoic and interferon-induced mortality 12 protein) (GRIM-12) (Gene associated with retinoic and IFN-induced mortality 12 protein) (KM-102-derived reductase-like factor) (Thioredoxin reductase TR1)	649	5	5	14	56.9749	Link
Q01081	U2AF1_HUMAN	U2AF1 U2AF35 U2AFBP FP793	Splicing factor U2AF 35 kDa subunit (U2 auxiliary factor 35 kDa subunit) (U2 small nuclear RNA auxiliary factor 1) (U2 snRNP auxiliary factor small subunit)	240	7	4	16.2	215.698	Link
P61081	UBC12_HUMAN	UBE2M UBC12	NEDD8-conjugating enzyme Ubc12 (EC 6.3.2.-) (NEDD8 carrier protein) (NEDD8 protein ligase) (Ubiquitin-conjugating enzyme E2 M)	183	2	2	11.5	80.8234	Link
Q5T4S7	UBR4_HUMAN	UBR4 KIAA0462 KIAA1307 RBAF600 ZUBR1	E3 ubiquitin-protein ligase UBR4 (EC 6.3.2.-) (600 kDa retinoblastoma protein-associated factor) (N-recognin-4) (Retinoblastoma-associated factor of 600 kDa) (RBAF600) (p600) (Zinc finger UBR1-type protein 1)	5183	3	3	0.7	4.28054	Link
Q9Y5K5	UCHL5_HUMAN	UCHL5 UCH37 AD-019 CGI-70	Ubiquitin carboxyl-terminal hydrolase isozyme L5 (UCH-L5) (EC 3.4.19.12) (Ubiquitin C-terminal hydrolase UCH37) (Ubiquitin thioesterase L5)	329	3	3	11.2	67.4347	Link
O60701	UGDH_HUMAN	UGDH	UDP-glucose 6-dehydrogenase (UDP-Glc dehydrogenase) (UDP-GlcDH) (UDPGDH) (EC 1.1.1.22)	494	4	4	11.3	59.8813	Link
Q92900	RENT1_HUMAN	UPF1 KIAA0221 RENT1	Regulator of nonsense transcripts 1 (EC 3.6.4.-) (ATP-dependent helicase RENT1) (Nonsense mRNA reducing factor 1) (NORF1) (Up-frameshift suppressor 1 homolog) (hUpf1)	1129	9	9	11.1	58.9531	Link
P22695	QCR2_HUMAN	UQCRC2	Cytochrome b-c1 complex subunit 2, mitochondrial (Complex III subunit 2) (Core protein II) (Ubiquinol-cytochrome-c reductase complex core protein 2)	453	2	2	7.7	32.6505	Link
P51784	UBP11_HUMAN	USP11 UHX1	Ubiquitin carboxyl-terminal hydrolase 11 (EC 3.4.19.12) (Deubiquitinating enzyme 11) (Ubiquitin thioesterase 11) (Ubiquitin-specific-processing protease 11)	963	2	2	2.1	15.359	Link
P54578	UBP14_HUMAN	USP14 TGT	Ubiquitin carboxyl-terminal hydrolase 14 (EC 3.4.19.12) (Deubiquitinating enzyme 14) (Ubiquitin thioesterase 14) (Ubiquitin-specific-processing protease 14)	494	4	4	15.4	59.8813	Link
P45974	UBP5_HUMAN	USP5 ISOT	Ubiquitin carboxyl-terminal hydrolase 5 (EC 3.4.19.12) (Deubiquitinating enzyme 5) (Isopeptidase T) (Ubiquitin thioesterase 5) (Ubiquitin-specific-processing protease 5)	858	10	10	16.3	86.1928	Link
Q93009	UBP7_HUMAN	USP7 HAUSP	Ubiquitin carboxyl-terminal hydrolase 7 (EC 3.4.19.12) (Deubiquitinating enzyme 7) (Herpesvirus-associated ubiquitin-specific protease) (Ubiquitin thioesterase 7) (Ubiquitin-specific-processing protease 7)	1102	7	7	9.3	46.9759	Link
Q93008	USP9X_HUMAN	USP9X DFFRX FAM USP9	Probable ubiquitin carboxyl-terminal hydrolase FAF-X (EC 3.4.19.12) (Deubiquitinating enzyme FAF-X) (Fat facets in mammals) (hFAM) (Fat facets protein-related, X-linked) (Ubiquitin thioesterase FAF-X) (Ubiquitin-specific protease 9, X chromosome) (Ubiquitin-specific-processing protease FAF-X)	2570	4	4	2.4	11.6142	Link
O75436	VP26A_HUMAN	VPS26A VPS26	Vacuolar protein sorting-associated protein 26A (Vesicle protein sorting 26A) (hVPS26)	327	3	3	12.2	67.8472	Link
O75083	WDR1_HUMAN	WDR1	WD repeat-containing protein 1 (Actin-interacting protein 1) (AIP1) (NORI-1)	606	6	6	12.9	73.2212	Link
Q9HAD4	WDR41_HUMAN	WDR41 MSTP048	WD repeat-containing protein 41	459	2	2	4.4	32.2237	Link
Q5MNZ6	WIPI3_HUMAN	WDR45B WDR45L WIPI3	WD repeat domain phosphoinositide-interacting protein 3 (WIPI-3) (WD repeat-containing protein 45-like) (WDR45-like protein) (WD repeat-containing protein 45B) (WIPI49-like protein)	344	2	2	4.1	42.9962	Link
Q9GZS3	WDR61_HUMAN	WDR61	WD repeat-containing protein 61 (Meiotic recombination REC14 protein homolog) (SKI8 homolog) (Ski8) [Cleaved into: WD repeat-containing protein 61, N-terminally processed]	305	4	4	28.2	96.9881	Link
O43592	XPOT_HUMAN	XPOT	Exportin-T (Exportin(tRNA)) (tRNA exportin)	962	2	2	2.3	15.3749	Link
Q9H6S0	YTDC2_HUMAN	YTHDC2	Probable ATP-dependent RNA helicase YTHDC2 (EC 3.6.4.13)	1430	4	4	3.5	20.6863	Link
P25490	TYY1_HUMAN	YY1 INO80S	Transcriptional repressor protein YY1 (Delta transcription factor) (INO80 complex subunit S) (NF-E1) (Yin and yang 1) (YY-1)	414	4	3	10.1	71.4526	Link
Q7Z2W4	ZCCHV_HUMAN	ZC3HAV1 ZC3HDC2 PRO1677	Zinc finger CCCH-type antiviral protein 1 (ADP-ribosyltransferase diphtheria toxin-like 13) (ARTD13) (Zinc finger CCCH domain-containing protein 2) (Zinc finger antiviral protein) (ZAP)	902	5	5	8.1	40.9941	Link

## Sheet: 2) CRAPome Comparisons
Background subtracted 3XFlag-HeV-M AP-MS				HEK293 Flp-In T-Rex M2 Flag agarose AP-MS background spectra in CRAPome 1.1																						CC Name	Protocol ID	Protocol Name	Organism	Cell/tissue type	Cell/tissue subtype	Drug treatment	Subcellular fractionation	Epitope tag	Control protein	AP steps	Affinity approach 1	Affinity support 1	Affinity approach 2	Affinity support 2	Fractionation	Instrument type	Associated Files
Uniprot AC	Gene name	Spectra	Average Spectra	CC10	CC11	CC14	CC15	CC17	CC18	CC19	CC203	CC206	CC21	CC23	CC24	CC31	CC32	CC33	CC62	CC63	CC64	CC65	CC66	CC67		CC10	26	293 Flp-In FLAG agarose LTQ - AA	human	HEK293	HEK293 Flp-In T-REx	none	total cell lysate	FLAG	tag alone	single	M2 anti-FLAG	agarose	--	--	1D LC-MS	LTQ	1700_controlIR
Q9NY65	TUBA8	57	13.2381	36	19	30	23	10	4	1	7	21	53	8	6	29	10	7	0	4	5	1	4	0		CC11	26	293 Flp-In FLAG agarose LTQ - AA	human	HEK293	HEK293 Flp-In T-REx	none	total cell lysate	FLAG	tag alone	single	M2 anti-FLAG	agarose	--	--	1D LC-MS	LTQ	1701_controlnoIR
A6NHL2	TUBAL3	35	1.61905	6	9	7	0	0	0	1	0	1	0	1	0	2	1	1	0	3	1	0	1	0		CC14	26	293 Flp-In FLAG agarose LTQ - AA	human	HEK293	HEK293 Flp-In T-REx	none	total cell lysate	FLAG	tag alone	single	M2 anti-FLAG	agarose	--	--	1D LC-MS	LTQ	1821_control
P33991	MCM4	20	0.285714	1	0	1	3	0	0	0	0	0	1	0	0	0	0	0	0	0	0	0	0	0		CC15	26	293 Flp-In FLAG agarose LTQ - AA	human	HEK293	HEK293 Flp-In T-REx	none	total cell lysate	FLAG	tag alone	single	M2 anti-FLAG	agarose	--	--	1D LC-MS	LTQ	1842_controlwithoutIR
P68032	ACTC1	14	42.0952	34	22	142	90	43	14	0	18	10	163	3	0	35	90	63	27	39	26	9	29	27		CC17	25	293 Flp-In FLAG agarose LTQ - MM	human	HEK293	--	none	total cell lysate	FLAG	tag alone	single	M2 anti-FLAG	agarose	--	--	1D LC-MS	LTQ	2055_MM_FRTFlag_20090402
P68133	ACTA1	14	42.0952	34	22	142	90	43	14	0	18	10	163	3	0	35	90	63	27	39	26	9	29	27		CC18	25	293 Flp-In FLAG agarose LTQ - MM	human	HEK293	--	none	total cell lysate	FLAG	tag alone	single	M2 anti-FLAG	agarose	--	--	1D LC-MS	LTQ	2058_MM_FRTFLAGb_20090403
P49588	AARS	14	0.0952381	0	0	0	2	0	0	0	0	0	0	0	0	0	0	0	0	0	0	0	0	0		CC19	26	293 Flp-In FLAG agarose LTQ - AA	human	HEK293	HEK293 Flp-In T-REx	none	total cell lysate	FLAG	tag alone	single	M2 anti-FLAG	agarose	--	--	1D LC-MS	LTQ	2122_Flp0IR
Q7Z6Z7	HUWE1	13	0	0	0	0	0	0	0	0	0	0	0	0	0	0	0	0	0	0	0	0	0	0		CC21	26	293 Flp-In FLAG agarose LTQ - AA	human	HEK293	HEK293 Flp-In T-REx	none	total cell lysate	FLAG	tag alone	single	M2 anti-FLAG	agarose	--	--	1D LC-MS	LTQ	2267_flagcontroln1
P63267	ACTG2	13	34.9048	28	20	113	75	36	14	0	16	8	85	3	0	33	90	59	27	39	26	8	26	27		CC23	26	293 Flp-In FLAG agarose LTQ - AA	human	HEK293	HEK293 Flp-In T-REx	none	total cell lysate	FLAG	tag alone	single	M2 anti-FLAG	agarose	--	--	1D LC-MS	LTQ	2286_controlNoIR_090428095323
P62736	ACTA2	13	34.9048	28	20	113	75	36	14	0	16	8	85	3	0	33	90	59	27	39	26	8	26	27		CC24	26	293 Flp-In FLAG agarose LTQ - AA	human	HEK293	HEK293 Flp-In T-REx	none	total cell lysate	FLAG	tag alone	single	M2 anti-FLAG	agarose	--	--	1D LC-MS	LTQ	2314_controlIR_090501093810
Q08J23	NSUN2	12	0.380952	0	0	1	0	0	0	0	0	2	0	0	1	0	4	0	0	0	0	0	0	0		CC31	26	293 Flp-In FLAG agarose LTQ - AA	human	HEK293	HEK293 Flp-In T-REx	none	total cell lysate	FLAG	tag alone	single	M2 anti-FLAG	agarose	--	--	1D LC-MS	LTQ	870_AA_160708_control
Q9NSD9	FARSB	12	0.047619	0	0	0	1	0	0	0	0	0	0	0	0	0	0	0	0	0	0	0	0	0		CC32	26	293 Flp-In FLAG agarose LTQ - AA	human	HEK293	HEK293 Flp-In T-REx	none	total cell lysate	FLAG	tag alone	single	M2 anti-FLAG	agarose	--	--	1D LC-MS	LTQ	902_controlIR240708
Q8WVZ9	KBTBD7	11	0	0	0	0	0	0	0	0	0	0	0	0	0	0	0	0	0	0	0	0	0	0		CC33	26	293 Flp-In FLAG agarose LTQ - AA	human	HEK293	HEK293 Flp-In T-REx	none	total cell lysate	FLAG	tag alone	single	M2 anti-FLAG	agarose	--	--	1D LC-MS	LTQ	941_ControlIR010808
P31939	ATIC	11	0.238095	0	0	4	1	0	0	0	0	0	0	0	0	0	0	0	0	0	0	0	0	0		CC62	40	293 Flp-In FLAG agarose Orbitrap - MudPIT WD	human	HEK293	HEK293 Flp-In T-REx	none	total cell lysate	FLAG	tag alone	single	M2 anti-FLAG	agarose	--	--	MudPIT	LTQ-Orbitrap	Wade_flag_step01|Wade_flag_step02|Wade_flag_step03|Wade_flag_step04|Wade_flag_step05
P45974	USP5	10	0	0	0	0	0	0	0	0	0	0	0	0	0	0	0	0	0	0	0	0	0	0		CC63	46	293 Flp-In FLAG agarose Orbitrap - RPRP WD	human	HEK293	HEK293 Flp-In T-REx	none	total cell lysate	FLAG	tag alone	single	M2 anti-FLAG	agarose	--	--	RP-RP	LTQ-Orbitrap	WD_Flag_10PCT_ORB_03262010|WD_Flag_15PCT_ORB_03262010|WD_Flag_20PCT_ORB_03262010|WD_Flag_50PCT_ORB_03262010|WD_Flag_5PCT_ORB_03262010
P17858	PFKL	10	0	0	0	0	0	0	0	0	0	0	0	0	0	0	0	0	0	0	0	0	0	0		CC64	42	293 Flp-In FLAG agarose LTQ - GeLC WD	human	HEK293	HEK293 Flp-In T-REx	none	total cell lysate	FLAG	tag alone	single	M2 anti-FLAG	agarose	--	--	GeLC	LTQ	WD_FLAG_ingeldig11and12_02212010|WD_FLAG_ingeldig13and14_02212010|WD_FLAG_ingeldig15and16_02212010|WD_FLAG_ingeldig17and18_02212010|WD_FLAG_ingeldig19and20_02212010|WD_FLAG_ingeldig1and2_02212010|WD_FLAG_ingeldig21and22_02212010|WD_FLAG_ingeldig23_02212010|WD_FLAG_ingeldig3and4_02212010|WD_FLAG_ingeldig5and6_02212010|WD_FLAG_INGELDIG7and8_02212010|WD_FLAG_ingeldig9and10_02212010
Q86V97	KBTBD6	10	0	0	0	0	0	0	0	0	0	0	0	0	0	0	0	0	0	0	0	0	0	0		CC65	44	293 Flp-In FLAG agarose LTQ - NF WD	human	HEK293	HEK293 Flp-In T-REx	none	total cell lysate	FLAG	tag alone	single	M2 anti-FLAG	agarose	--	--	1D LC-MS	LTQ	WD_FLAG_NF_03022010
Q16658	FSCN1	10	0	0	0	0	0	0	0	0	0	0	0	0	0	0	0	0	0	0	0	0	0	0		CC66	45	293 Flp-In FLAG agarose Orbitrap - NF WD	human	HEK293	HEK293 Flp-In T-REx	none	total cell lysate	FLAG	tag alone	single	M2 anti-FLAG	agarose	--	--	1D LC-MS	LTQ-Orbitrap	WD_Flag_NF_03102010
Q92900	UPF1	9	0.428571	1	3	0	0	0	0	0	0	0	1	0	0	1	3	0	0	0	0	0	0	0		CC67	41	293 Flp-In FLAG agarose LTQ - RPRP WD	human	HEK293	HEK293 Flp-In T-REx	none	total cell lysate	FLAG	tag alone	single	M2 anti-FLAG	agarose	--	--	RP-RP	LTQ	WDFlag10pct03082010|WDFlag15pct03082010|WDFlag20pct03082010|WDFlag50pct03082010|WDFlag5pct03082010|WDFlagFT03082010
P60891	PRPS1	9	4.71429	12	5	4	17	0	0	2	0	32	2	0	0	10	4	11	0	0	0	0	0	0		CC203	48	293 Flp-In FLAG agarose LTQ	human	HEK293	HEK293 Flp-In T-REx	none	total cell lysate	FLAG	tag alone	single	M2 anti-FLAG	agarose	--	--	1D LC-MS	LTQ	UC_7868_FlagCtrl_brB_BGB-20091218
Q8N1F7	NUP93	9	0	0	0	0	0	0	0	0	0	0	0	0	0	0	0	0	0	0	0	0	0	0		CC206	48	293 Flp-In FLAG agarose LTQ	human	HEK293	HEK293 Flp-In T-REx	none	total cell lysate	FLAG	tag alone	single	M2 anti-FLAG	agarose	--	--	1D LC-MS	LTQ	UC_7886_FlagCtrl_clV1_br_d_293Flp_2nd_ZL_20091221
Q8N1G4	LRRC47	9	0	0	0	0	0	0	0	0	0	0	0	0	0	0	0	0	0	0	0	0	0	0
P13804	ETFA	9	0.285714	0	0	3	3	0	0	0	0	0	0	0	0	0	0	0	0	0	0	0	0	0
P05198	EIF2S1	9	0.809524	1	2	1	0	0	0	2	1	7	0	0	0	0	2	0	0	1	0	0	0	0
P35606	COPB2	9	0.238095	4	1	0	0	0	0	0	0	0	0	0	0	0	0	0	0	0	0	0	0	0
P17655	CAPN2	9	0.047619	0	0	0	1	0	0	0	0	0	0	0	0	0	0	0	0	0	0	0	0	0
P61204	ARF3	9	0.190476	0	0	3	1	0	0	0	0	0	0	0	0	0	0	0	0	0	0	0	0	0
P84077	ARF1	9	0.190476	0	0	3	1	0	0	0	0	0	0	0	0	0	0	0	0	0	0	0	0	0
Q14166	TTLL12	8	0	0	0	0	0	0	0	0	0	0	0	0	0	0	0	0	0	0	0	0	0	0
P46779	RPL28	8	1.57143	5	1	0	0	0	0	0	0	0	0	0	0	2	9	13	0	1	0	0	2	0
P18754	RCC1	8	0.0952381	0	0	0	0	0	0	0	0	0	1	0	0	1	0	0	0	0	0	0	0	0
O15355	PPM1G	8	0	0	0	0	0	0	0	0	0	0	0	0	0	0	0	0	0	0	0	0	0	0
P55809	OXCT1	8	0	0	0	0	0	0	0	0	0	0	0	0	0	0	0	0	0	0	0	0	0	0
P38919	EIF4A3	8	0.714286	0	0	1	4	3	0	0	0	1	2	0	0	1	2	1	0	0	0	0	0	0
P55060	CSE1L	8	0.619048	1	0	5	4	0	0	0	1	0	2	0	0	0	0	0	0	0	0	0	0	0
P61221	ABCE1	8	0.142857	0	0	1	0	0	0	0	0	0	2	0	0	0	0	0	0	0	0	0	0	0
Q93009	USP7	7	0.142857	0	0	1	0	0	0	0	0	0	1	0	0	0	1	0	0	0	0	0	0	0
Q01081	U2AF1	7	0.333333	2	0	0	0	0	0	0	0	0	0	0	0	0	5	0	0	0	0	0	0	0
Q9Y2Z0	SUGT1	7	0	0	0	0	0	0	0	0	0	0	0	0	0	0	0	0	0	0	0	0	0	0
Q9UHB9	SRP68	7	0.0952381	0	0	2	0	0	0	0	0	0	0	0	0	0	0	0	0	0	0	0	0	0
P61254	RPL26	7	4.47619	13	5	6	0	0	0	2	0	13	0	0	1	9	19	20	0	3	0	0	2	1
P84098	RPL19	7	3.85714	6	5	4	5	1	0	2	0	1	2	2	5	7	11	25	1	1	0	0	1	2
P06737	PYGL	7	0.047619	0	0	0	1	0	0	0	0	0	0	0	0	0	0	0	0	0	0	0	0	0
P62195	PSMC5	7	0.904762	4	0	3	2	0	0	0	0	6	3	0	0	1	0	0	0	0	0	0	0	0
P11908	PRPS2	7	3.80952	8	3	4	12	0	0	2	0	32	2	0	0	7	3	7	0	0	0	0	0	0
Q16513	PKN2	7	0	0	0	0	0	0	0	0	0	0	0	0	0	0	0	0	0	0	0	0	0	0
Q8WUM4	PDCD6IP	7	0	0	0	0	0	0	0	0	0	0	0	0	0	0	0	0	0	0	0	0	0	0
P09874	PARP1	7	8.85714	21	7	6	6	5	1	0	0	17	64	0	0	40	4	13	0	2	0	0	0	0
Q9UM54	MYO6	7	1.28571	0	0	0	1	0	0	0	0	0	23	0	0	0	0	2	0	1	0	0	0	0
P52701	MSH6	7	0	0	0	0	0	0	0	0	0	0	0	0	0	0	0	0	0	0	0	0	0	0
O60684	KPNA6	7	0.047619	0	0	0	1	0	0	0	0	0	0	0	0	0	0	0	0	0	0	0	0	0
P49915	GMPS	7	0	0	0	0	0	0	0	0	0	0	0	0	0	0	0	0	0	0	0	0	0	0
P39748	FEN1	7	0.047619	0	0	1	0	0	0	0	0	0	0	0	0	0	0	0	0	0	0	0	0	0
P26358	DNMT1	7	0	0	0	0	0	0	0	0	0	0	0	0	0	0	0	0	0	0	0	0	0	0
O60884	DNAJA2	7	0.952381	7	1	2	4	0	0	0	0	3	2	0	0	1	0	0	0	0	0	0	0	0
P53618	COPB1	7	0.0952381	2	0	0	0	0	0	0	0	0	0	0	0	0	0	0	0	0	0	0	0	0
P27824	CANX	7	1.52381	1	3	12	8	0	0	0	0	0	5	0	0	0	1	2	0	0	0	0	0	0
P18085	ARF4	7	0	0	0	0	0	0	0	0	0	0	0	0	0	0	0	0	0	0	0	0	0	0
P11310	ACADM	7	0.047619	0	0	1	0	0	0	0	0	0	0	0	0	0	0	0	0	0	0	0	0	0
O75083	WDR1	6	0.142857	0	0	2	1	0	0	0	0	0	0	0	0	0	0	0	0	0	0	0	0	0
Q15437	SEC23B	6	0.047619	0	0	1	0	0	0	0	0	0	0	0	0	0	0	0	0	0	0	0	0	0
P61513	RPL37A	6	0.952381	0	0	0	0	0	0	0	0	0	0	1	0	0	7	12	0	0	0	0	0	0
P27635	RPL10	6	3.61905	7	5	3	3	3	0	0	0	3	5	4	3	6	29	2	0	2	0	0	1	0
Q13200	PSMD2	6	1	9	3	0	0	0	0	0	0	7	0	0	0	0	0	2	0	0	0	0	0	0
P30153	PPP2R1A	6	0.380952	1	0	6	0	0	0	0	0	0	0	0	0	0	1	0	0	0	0	0	0	0
Q8WUM0	NUP133	6	0	0	0	0	0	0	0	0	0	0	0	0	0	0	0	0	0	0	0	0	0	0
Q5TFE4	NT5DC1	6	0	0	0	0	0	0	0	0	0	0	0	0	0	0	0	0	0	0	0	0	0	0
P55786	NPEPPS	6	0.0952381	0	0	1	1	0	0	0	0	0	0	0	0	0	0	0	0	0	0	0	0	0
P43246	MSH2	6	0	0	0	0	0	0	0	0	0	0	0	0	0	0	0	0	0	0	0	0	0	0
Q9BYD1	MRPL13	6	0	0	0	0	0	0	0	0	0	0	0	0	0	0	0	0	0	0	0	0	0	0
O00505	KPNA3	6	0	0	0	0	0	0	0	0	0	0	0	0	0	0	0	0	0	0	0	0	0	0
P52294	KPNA1	6	0	0	0	0	0	0	0	0	0	0	0	0	0	0	0	0	0	0	0	0	0	0
P41250	GARS	6	0.190476	0	0	3	1	0	0	0	0	0	0	0	0	0	0	0	0	0	0	0	0	0
Q9Y678	COPG	6	0	0	0	0	0	0	0	0	0	0	0	0	0	0	0	0	0	0	0	0	0	0
O75153	KIAA0664	6	0	0	0	0	0	0	0	0	0	0	0	0	0	0	0	0	0	0	0	0	0	0
O14617	AP3D1	6	0.142857	2	0	0	0	0	0	0	0	1	0	0	0	0	0	0	0	0	0	0	0	0
Q9BXS5	AP1M1	6	0.047619	0	1	0	0	0	0	0	0	0	0	0	0	0	0	0	0	0	0	0	0	0
P35573	AGL	6	0	0	0	0	0	0	0	0	0	0	0	0	0	0	0	0	0	0	0	0	0	0
P55265	ADAR	6	0.238095	0	0	0	0	0	0	0	0	1	0	0	0	0	2	2	0	0	0	0	0	0
Q5JTZ9	AARS2	6	0.047619	0	0	0	0	1	0	0	0	0	0	0	0	0	0	0	0	0	0	0	0	0
Q7Z2W4	ZC3HAV1	5	0.190476	0	0	0	0	0	0	0	0	1	0	0	0	0	3	0	0	0	0	0	0	0
Q16881	TXNRD1	5	0	0	0	0	0	0	0	0	0	0	0	0	0	0	0	0	0	0	0	0	0	0
P11388	TOP2A	5	3.7619	0	0	0	0	5	0	0	0	0	14	0	0	47	12	1	0	0	0	0	0	0
Q9P2R7	SUCLA2	5	0	0	0	0	0	0	0	0	0	0	0	0	0	0	0	0	0	0	0	0	0	0
Q2TAY7	SMU1	5	0.0952381	0	0	0	0	2	0	0	0	0	0	0	0	0	0	0	0	0	0	0	0	0
Q96PK6	RBM14	5	0.904762	0	0	0	0	0	0	0	0	0	0	0	0	0	9	8	0	1	0	0	0	1
O43242	PSMD3	5	0.285714	0	3	0	0	0	0	0	0	2	0	0	0	1	0	0	0	0	0	0	0	0
Q5JRX3	PITRM1	5	0	0	0	0	0	0	0	0	0	0	0	0	0	0	0	0	0	0	0	0	0	0
O95394	PGM3	5	0	0	0	0	0	0	0	0	0	0	0	0	0	0	0	0	0	0	0	0	0	0
O43252	PAPSS1	5	0	0	0	0	0	0	0	0	0	0	0	0	0	0	0	0	0	0	0	0	0	0
Q9P015	MRPL15	5	0	0	0	0	0	0	0	0	0	0	0	0	0	0	0	0	0	0	0	0	0	0
Q9BV20	MRI1	5	0	0	0	0	0	0	0	0	0	0	0	0	0	0	0	0	0	0	0	0	0	0
P36776	LONP1	5	0.47619	2	0	4	3	0	0	0	0	0	1	0	0	0	0	0	0	0	0	0	0	0
O00629	KPNA4	5	0.0952381	1	0	0	1	0	0	0	0	0	0	0	0	0	0	0	0	0	0	0	0	0
O95373	IPO7	5	0.142857	0	0	3	0	0	0	0	0	0	0	0	0	0	0	0	0	0	0	0	0	0
Q14197	ICT1	5	0	0	0	0	0	0	0	0	0	0	0	0	0	0	0	0	0	0	0	0	0	0
P51570	GALK1	5	0	0	0	0	0	0	0	0	0	0	0	0	0	0	0	0	0	0	0	0	0	0
Q7L576	CYFIP1	5	0.047619	0	0	0	0	0	0	0	0	1	0	0	0	0	0	0	0	0	0	0	0	0
Q99829	CPNE1;RBM1	5	0.047619	0	0	1	0	0	0	0	0	0	0	0	0	0	0	0	0	0	0	0	0	0
P12277	CKB	5	3.28571	3	0	23	19	0	0	0	0	0	16	0	0	1	5	2	0	0	0	0	0	0
O43684	BUB3	5	0.142857	0	0	1	2	0	0	0	0	0	0	0	0	0	0	0	0	0	0	0	0	0
P48444	ARCN1	5	0	0	0	0	0	0	0	0	0	0	0	0	0	0	0	0	0	0	0	0	0	0
P30566	ADSL	5	0	0	0	0	0	0	0	0	0	0	0	0	0	0	0	0	0	0	0	0	0	0
Q9BWD1	ACAT2	5	0	0	0	0	0	0	0	0	0	0	0	0	0	0	0	0	0	0	0	0	0	0
P25490	YY1	4	0	0	0	0	0	0	0	0	0	0	0	0	0	0	0	0	0	0	0	0	0	0
Q9H6S0	YTHDC2	4	0.047619	0	0	0	0	0	0	0	0	0	0	0	0	0	0	1	0	0	0	0	0	0
Q9GZS3	WDR61	4	0.333333	2	0	2	2	0	0	0	0	0	0	0	0	1	0	0	0	0	0	0	0	0
Q93008	USP9X	4	0	0	0	0	0	0	0	0	0	0	0	0	0	0	0	0	0	0	0	0	0	0
P54578	USP14	4	0.190476	0	0	2	2	0	0	0	0	0	0	0	0	0	0	0	0	0	0	0	0	0
O60701	UGDH	4	0	0	0	0	0	0	0	0	0	0	0	0	0	0	0	0	0	0	0	0	0	0
Q9BRA2	TXNDC17	4	0	0	0	0	0	0	0	0	0	0	0	0	0	0	0	0	0	0	0	0	0	0
P23258	TUBG1	4	0.380952	1	0	3	2	0	0	0	0	2	0	0	0	0	0	0	0	0	0	0	0	0
O95793	STAU1	4	1.09524	3	0	0	0	1	0	0	0	4	0	0	2	0	10	3	0	0	0	0	0	0
O76094	SRP72	4	0.142857	0	0	0	0	0	0	0	0	0	0	0	0	0	0	3	0	0	0	0	0	0
Q7KZF4	SND1	4	1.14286	4	0	7	5	0	0	0	0	0	1	0	0	0	6	1	0	0	0	0	0	0
O60264	SMARCA5	4	0.333333	0	0	0	0	0	0	0	0	0	5	0	0	2	0	0	0	0	0	0	0	0
Q9H2G2	SLK	4	0	0	0	0	0	0	0	0	0	0	0	0	0	0	0	0	0	0	0	0	0	0
P12236	SLC25A6	4	2.85714	7	1	7	29	2	2	0	0	0	0	2	1	5	0	1	0	1	0	0	2	0
P53007	SLC25A1	4	0	0	0	0	0	0	0	0	0	0	0	0	0	0	0	0	0	0	0	0	0	0
Q9BRK5	SDF4	4	0.047619	0	0	0	0	0	0	0	0	0	0	0	0	0	0	0	0	1	0	0	0	0
P62841	RPS15	4	3.80952	10	1	10	4	0	0	0	0	4	8	0	0	8	25	10	0	0	0	0	0	0
P63173	RPL38	4	0.190476	0	0	0	0	0	0	0	0	1	0	0	0	0	0	3	0	0	0	0	0	0
P46063	RECQL	4	0	0	0	0	0	0	0	0	0	0	0	0	0	0	0	0	0	0	0	0	0	0
Q5H9R7	PPP6R3	4	0.047619	1	0	0	0	0	0	0	0	0	0	0	0	0	0	0	0	0	0	0	0	0
O14974	PPP1R12A	4	2.2381	0	0	32	6	0	0	0	0	0	9	0	0	0	0	0	0	0	0	0	0	0
Q9BY77	POLDIP3	4	0.0952381	0	0	0	0	0	0	0	0	0	0	0	0	0	2	0	0	0	0	0	0	0
Q96GD0	PDXP	4	0	0	0	0	0	0	0	0	0	0	0	0	0	0	0	0	0	0	0	0	0	0
P08559	PDHA1	4	0.428571	0	2	0	5	0	0	0	0	0	2	0	0	0	0	0	0	0	0	0	0	0
O75694	NUP155	4	0	0	0	0	0	0	0	0	0	0	0	0	0	0	0	0	0	0	0	0	0	0
P46459	NSF	4	0.047619	0	1	0	0	0	0	0	0	0	0	0	0	0	0	0	0	0	0	0	0	0
Q9Y2X3	NOP58	4	0.190476	0	0	3	0	0	0	0	0	0	0	0	0	0	1	0	0	0	0	0	0	0
Q9NP92	MRPS30	4	0.047619	0	0	0	0	0	0	0	0	0	0	0	0	0	1	0	0	0	0	0	0	0
Q96DV4	MRPL38	4	0.0952381	0	0	0	0	0	0	0	0	0	0	0	0	0	0	2	0	0	0	0	0	0
Q9BZE1	MRPL37	4	0	0	0	0	0	0	0	0	0	0	0	0	0	0	0	0	0	0	0	0	0	0
Q16540	MRPL23	4	0.047619	1	0	0	0	0	0	0	0	0	0	0	0	0	0	0	0	0	0	0	0	0
Q96P70	IPO9	4	0	0	0	0	0	0	0	0	0	0	0	0	0	0	0	0	0	0	0	0	0	0
Q8TEX9	IPO4	4	0	0	0	0	0	0	0	0	0	0	0	0	0	0	0	0	0	0	0	0	0	0
P19367	HK1	4	0	0	0	0	0	0	0	0	0	0	0	0	0	0	0	0	0	0	0	0	0	0
Q5QNW6	HIST2H2BF	4	18.0476	33	13	11	10	17	5	0	1	0	116	0	0	104	45	16	0	3	3	0	2	0
Q99877	HIST1H2BN	4	18.0476	33	13	11	10	17	5	0	1	0	116	0	0	104	45	16	0	3	3	0	2	0
Q99879	HIST1H2BM	4	18.0476	33	13	11	10	17	5	0	1	0	116	0	0	104	45	16	0	3	3	0	2	0
Q99880	HIST1H2BL	4	17.9048	33	13	11	10	17	5	0	1	0	116	0	0	103	45	14	0	3	3	0	2	0
O60814	HIST1H2BK	4	18.0476	33	13	11	10	17	5	0	1	0	116	0	0	104	45	16	0	3	3	0	2	0
Q93079	HIST1H2BH	4	18.0476	33	13	11	10	17	5	0	1	0	116	0	0	104	45	16	0	3	3	0	2	0
P58876	HIST1H2BD	4	18.0476	33	13	11	10	17	5	0	1	0	116	0	0	104	45	16	0	3	3	0	2	0
P62807	HIST1H2BC;	4	18.0476	33	13	11	10	17	5	0	1	0	116	0	0	104	45	16	0	3	3	0	2	0
Q9Y450	HBS1L	4	0	0	0	0	0	0	0	0	0	0	0	0	0	0	0	0	0	0	0	0	0	0
P57053	HIST1H2BK	4	18.0476	33	13	11	10	17	5	0	1	0	116	0	0	104	45	16	0	3	3	0	2	0
Q92616	GCN1L1	4	0.47619	3	0	2	2	0	0	0	2	1	0	0	0	0	0	0	0	0	0	0	0	0
Q96I24	FUBP3	4	0	0	0	0	0	0	0	0	0	0	0	0	0	0	0	0	0	0	0	0	0	0
Q13451	FKBP5	4	0	0	0	0	0	0	0	0	0	0	0	0	0	0	0	0	0	0	0	0	0	0
Q9Y285	FARSA	4	0	0	0	0	0	0	0	0	0	0	0	0	0	0	0	0	0	0	0	0	0	0
P09104	ENO2	4	0.619048	1	1	5	5	0	0	0	0	0	1	0	0	0	0	0	0	0	0	0	0	0
Q9BQ52	ELAC2	4	0	0	0	0	0	0	0	0	0	0	0	0	0	0	0	0	0	0	0	0	0	0
Q9Y262	EIF3L	4	1.28571	8	2	1	2	0	0	0	0	13	0	0	0	0	1	0	0	0	0	0	0	0
O15371	EIF3D	4	0.333333	0	0	0	0	0	0	0	0	5	0	0	0	0	2	0	0	0	0	0	0	0
P47813	EIF1AX	4	0	0	0	0	0	0	0	0	0	0	0	0	0	0	0	0	0	0	0	0	0	0
Q6P158	DHX57	4	0	0	0	0	0	0	0	0	0	0	0	0	0	0	0	0	0	0	0	0	0	0
Q7L014	DDX46	4	0.238095	0	0	0	0	0	0	0	0	4	0	0	0	0	0	0	0	0	0	0	0	1
Q9UJU6	DBNL	4	0	0	0	0	0	0	0	0	0	0	0	0	0	0	0	0	0	0	0	0	0	0
Q13616	CUL1	4	0	0	0	0	0	0	0	0	0	0	0	0	0	0	0	0	0	0	0	0	0	0
P56545	CTBP2	4	0	0	0	0	0	0	0	0	0	0	0	0	0	0	0	0	0	0	0	0	0	0
P29373	CRABP2	4	0	0	0	0	0	0	0	0	0	0	0	0	0	0	0	0	0	0	0	0	0	0
P53004	BLVRA	4	0	0	0	0	0	0	0	0	0	0	0	0	0	0	0	0	0	0	0	0	0	0
P05023	ATP1A1	4	0.619048	4	0	5	3	0	0	0	0	0	0	1	0	0	0	0	0	0	0	0	0	0
Q8IZ83	ALDH16A1	4	0	0	0	0	0	0	0	0	0	0	0	0	0	0	0	0	0	0	0	0	0	0
O75436	VPS26A	3	0	0	0	0	0	0	0	0	0	0	0	0	0	0	0	0	0	0	0	0	0	0
Q9Y5K5	UCHL5	3	0	0	0	0	0	0	0	0	0	0	0	0	0	0	0	0	0	0	0	0	0	0
Q5T4S7	UBR4	3	0	0	0	0	0	0	0	0	0	0	0	0	0	0	0	0	0	0	0	0	0	0
O14545	TRAFD1	3	0	0	0	0	0	0	0	0	0	0	0	0	0	0	0	0	0	0	0	0	0	0
P04637	TP53	3	0.142857	0	0	0	0	0	0	0	0	0	0	0	0	3	0	0	0	0	0	0	0	0
O43615	TIMM44	3	0	0	0	0	0	0	0	0	0	0	0	0	0	0	0	0	0	0	0	0	0	0
Q14241	TCEB3	3	0	0	0	0	0	0	0	0	0	0	0	0	0	0	0	0	0	0	0	0	0	0
Q9BSH4	TACO1	3	0	0	0	0	0	0	0	0	0	0	0	0	0	0	0	0	0	0	0	0	0	0
Q7Z7L1	SLFN11	3	0	0	0	0	0	0	0	0	0	0	0	0	0	0	0	0	0	0	0	0	0	0
P05141	SLC25A5	3	3.38095	8	4	7	31	3	2	0	0	0	0	4	1	5	0	1	0	1	1	1	2	0
P42285	SKIV2L2	3	0.333333	2	0	0	2	0	0	0	0	0	0	0	0	0	2	1	0	0	0	0	0	0
Q9Y6Y8	SEC23IP	3	0	0	0	0	0	0	0	0	0	0	0	0	0	0	0	0	0	0	0	0	0	0
P31040	SDHA	3	0.0952381	0	0	1	1	0	0	0	0	0	0	0	0	0	0	0	0	0	0	0	0	0
Q71UM5	RPS27L	3	1.09524	0	2	1	0	1	0	0	0	2	2	1	1	1	6	4	0	1	1	0	0	0
Q9BWF3	RBM4	3	0	0	0	0	0	0	0	0	0	0	0	0	0	0	0	0	0	0	0	0	0	0
O95456	PSMG1	3	0	0	0	0	0	0	0	0	0	0	0	0	0	0	0	0	0	0	0	0	0	0
P28340	POLD1	3	0	0	0	0	0	0	0	0	0	0	0	0	0	0	0	0	0	0	0	0	0	0
Q15149	PLEC	3	0.238095	0	1	0	2	0	0	0	0	0	0	0	0	0	0	0	2	0	0	0	0	0
P36871	PGM1	3	0	0	0	0	0	0	0	0	0	0	0	0	0	0	0	0	0	0	0	0	0	0
P08237	PFKM	3	0	0	0	0	0	0	0	0	0	0	0	0	0	0	0	0	0	0	0	0	0	0
Q9BSD7	NTPCR	3	0	0	0	0	0	0	0	0	0	0	0	0	0	0	0	0	0	0	0	0	0	0
Q15843	NEDD8	3	0	0	0	0	0	0	0	0	0	0	0	0	0	0	0	0	0	0	0	0	0	0
Q9H0A0	NAT10	3	0	0	0	0	0	0	0	0	0	0	0	0	0	0	0	0	0	0	0	0	0	0
Q9NR45	NANS	3	0	0	0	0	0	0	0	0	0	0	0	0	0	0	0	0	0	0	0	0	0	0
Q92665	MRPS31	3	0.190476	1	0	1	0	0	0	0	0	0	0	0	0	0	0	2	0	0	0	0	0	0
Q9BYD2	MRPL9	3	0	0	0	0	0	0	0	0	0	0	0	0	0	0	0	0	0	0	0	0	0	0
Q9BRJ2	MRPL45	3	0	0	0	0	0	0	0	0	0	0	0	0	0	0	0	0	0	0	0	0	0	0
Q9BYD3	MRPL4	3	0	0	0	0	0	0	0	0	0	0	0	0	0	0	0	0	0	0	0	0	0	0
Q96A35	MRPL24	3	0	0	0	0	0	0	0	0	0	0	0	0	0	0	0	0	0	0	0	0	0	0
P49736	MCM2	3	0.047619	0	0	1	0	0	0	0	0	0	0	0	0	0	0	0	0	0	0	0	0	0
P49916	LIG3	3	0	0	0	0	0	0	0	0	0	0	0	0	0	0	0	0	0	0	0	0	0	0
P18858	LIG1	3	0	0	0	0	0	0	0	0	0	0	0	0	0	0	0	0	0	0	0	0	0	0
Q96EK5	KIAA1279	3	0	0	0	0	0	0	0	0	0	0	0	0	0	0	0	0	0	0	0	0	0	0
Q9BY32	ITPA	3	0	0	0	0	0	0	0	0	0	0	0	0	0	0	0	0	0	0	0	0	0	0
P50213	IDH3A	3	0.190476	0	0	3	1	0	0	0	0	0	0	0	0	0	0	0	0	0	0	0	0	0
Q9Y547	HSPB11	3	0	0	0	0	0	0	0	0	0	0	0	0	0	0	0	0	0	0	0	0	0	0
P62805	HIST1H4A;H	3	22	23	10	7	11	16	5	0	0	0	132	1	2	156	82	9	1	2	1	0	3	1
Q92769	HDAC2	3	0.47619	1	1	0	1	1	0	0	0	1	4	0	1	0	0	0	0	0	0	0	0	0
Q13547	HDAC1	3	0.52381	2	2	0	0	1	0	0	0	1	4	0	1	0	0	0	0	0	0	0	0	0
P78417	GSTO1	3	0.047619	0	0	0	0	0	0	0	0	0	1	0	0	0	0	0	0	0	0	0	0	0
P49448	GLUD2	3	0	0	0	0	0	0	0	0	0	0	0	0	0	0	0	0	0	0	0	0	0	0
P00367	GLUD1	3	0.047619	1	0	0	0	0	0	0	0	0	0	0	0	0	0	0	0	0	0	0	0	0
Q96RP9	GFM1	3	0	0	0	0	0	0	0	0	0	0	0	0	0	0	0	0	0	0	0	0	0	0
Q8TAE8	GADD45GIP1	3	0	0	0	0	0	0	0	0	0	0	0	0	0	0	0	0	0	0	0	0	0	0
P10768	ESD	3	0	0	0	0	0	0	0	0	0	0	0	0	0	0	0	0	0	0	0	0	0	0
Q9BS26	ERP44	3	0	0	0	0	0	0	0	0	0	0	0	0	0	0	0	0	0	0	0	0	0	0
Q9Y2J2	EPB41L3	3	0.380952	2	1	1	0	0	0	0	0	0	0	0	2	0	1	0	0	0	0	0	0	1
Q9HC35	EML4	3	0	0	0	0	0	0	0	0	0	0	0	0	0	0	0	0	0	0	0	0	0	0
O75821	EIF3G	3	0.619048	3	4	0	0	0	0	0	0	4	0	0	0	0	2	0	0	0	0	0	0	0
Q13144	EIF2B5	3	0	0	0	0	0	0	0	0	0	0	0	0	0	0	0	0	0	0	0	0	0	0
P19525	EIF2AK2	3	0	0	0	0	0	0	0	0	0	0	0	0	0	0	0	0	0	0	0	0	0	0
Q9BY44	EIF2A	3	0	0	0	0	0	0	0	0	0	0	0	0	0	0	0	0	0	0	0	0	0	0
P30084	ECHS1	3	0.047619	0	0	0	0	0	0	0	0	0	0	0	0	0	1	0	0	0	0	0	0	0
Q16555	DPYSL2	3	0	0	0	0	0	0	0	0	0	0	0	0	0	0	0	0	0	0	0	0	0	0
O60762	DPM1	3	0	0	0	0	0	0	0	0	0	0	0	0	0	0	0	0	0	0	0	0	0	0
Q9UBS4	DNAJB11	3	0.047619	0	0	0	0	0	0	0	0	1	0	0	0	0	0	0	0	0	0	0	0	0
Q9Y2L1	DIS3	3	0	0	0	0	0	0	0	0	0	0	0	0	0	0	0	0	0	0	0	0	0	0
Q9UPY3	DICER1	3	0	0	0	0	0	0	0	0	0	0	0	0	0	0	0	0	0	0	0	0	0	0
P35659	DEK	3	0.142857	0	0	0	0	3	0	0	0	0	0	0	0	0	0	0	0	0	0	0	0	0
P61962	DCAF7	3	0	0	0	0	0	0	0	0	0	0	0	0	0	0	0	0	0	0	0	0	0	0
Q6PI48	DARS2	3	0	0	0	0	0	0	0	0	0	0	0	0	0	0	0	0	0	0	0	0	0	0
P51398	DAP3	3	0.428571	3	1	0	0	0	0	0	0	0	0	0	0	0	0	5	0	0	0	0	0	0
Q13618	CUL3	3	0	0	0	0	0	0	0	0	0	0	0	0	0	0	0	0	0	0	0	0	0	0
P41240	CSK	3	0	0	0	0	0	0	0	0	0	0	0	0	0	0	0	0	0	0	0	0	0	0
O75131	CPNE3	3	0	0	0	0	0	0	0	0	0	0	0	0	0	0	0	0	0	0	0	0	0	0
P09543	CNP	3	0	0	0	0	0	0	0	0	0	0	0	0	0	0	0	0	0	0	0	0	0	0
Q9Y696	CLIC4	3	0	0	0	0	0	0	0	0	0	0	0	0	0	0	0	0	0	0	0	0	0	0
Q14839	CHD4	3	0.47619	4	3	1	2	0	0	0	0	0	0	0	0	0	0	0	0	0	0	0	0	0
Q96JM3	ZNF828	3	0	0	0	0	0	0	0	0	0	0	0	0	0	0	0	0	0	0	0	0	0	0
P30042	C21orf33	3	0	0	0	0	0	0	0	0	0	0	0	0	0	0	0	0	0	0	0	0	0	0
P06576	ATP5B	3	5.85714	24	6	29	20	12	2	0	3	0	15	0	0	1	4	6	0	0	0	0	1	0
Q9NX46	ADPRHL2	3	0	0	0	0	0	0	0	0	0	0	0	0	0	0	0	0	0	0	0	0	0	0
Q9H3P7	ACBD3	3	0	0	0	0	0	0	0	0	0	0	0	0	0	0	0	0	0	0	0	0	0	0
O43592	XPOT	2	0	0	0	0	0	0	0	0	0	0	0	0	0	0	0	0	0	0	0	0	0	0
Q5MNZ6	WDR45L	2	0	0	0	0	0	0	0	0	0	0	0	0	0	0	0	0	0	0	0	0	0	0
Q9HAD4	WDR41	2	0	0	0	0	0	0	0	0	0	0	0	0	0	0	0	0	0	0	0	0	0	0
P51784	USP11	2	0	0	0	0	0	0	0	0	0	0	0	0	0	0	0	0	0	0	0	0	0	0
P22695	UQCRC2	2	0	0	0	0	0	0	0	0	0	0	0	0	0	0	0	0	0	0	0	0	0	0
P61081	UBE2M	2	0.0952381	0	0	0	2	0	0	0	0	0	0	0	0	0	0	0	0	0	0	0	0	0
O14530	TXNDC9	2	0	0	0	0	0	0	0	0	0	0	0	0	0	0	0	0	0	0	0	0	0	0
P43897	TSFM	2	0	0	0	0	0	0	0	0	0	0	0	0	0	0	0	0	0	0	0	0	0	0
P10155	TROVE2	2	0	0	0	0	0	0	0	0	0	0	0	0	0	0	0	0	0	0	0	0	0	0
Q15645	TRIP13	2	0	0	0	0	0	0	0	0	0	0	0	0	0	0	0	0	0	0	0	0	0	0
Q86W42	THOC6	2	0.142857	0	0	2	0	0	0	0	0	0	1	0	0	0	0	0	0	0	0	0	0	0
Q9UGI8	TES	2	0.047619	0	0	0	1	0	0	0	0	0	0	0	0	0	0	0	0	0	0	0	0	0
Q9NZ01	TECR	2	0.142857	0	1	0	2	0	0	0	0	0	0	0	0	0	0	0	0	0	0	0	0	0
Q15369	TCEB1	2	0	0	0	0	0	0	0	0	0	0	0	0	0	0	0	0	0	0	0	0	0	0
Q8IYB8	SUPV3L1	2	0	0	0	0	0	0	0	0	0	0	0	0	0	0	0	0	0	0	0	0	0	0
O75494	SRSF10	2	0.380952	2	0	2	1	1	0	0	0	0	0	0	0	0	0	1	0	1	0	0	0	0
P78362	SRPK2	2	0.0952381	1	0	0	0	0	0	0	0	0	0	0	0	0	0	0	0	1	0	0	0	0
P52788	SMS	2	0	0	0	0	0	0	0	0	0	0	0	0	0	0	0	0	0	0	0	0	0	0
A6NHR9	SMCHD1	2	0.285714	5	0	0	0	0	0	0	0	0	0	1	0	0	0	0	0	0	0	0	0	0
Q9UQE7	SMC3	2	0.047619	0	0	0	0	0	0	0	0	1	0	0	0	0	0	0	0	0	0	0	0	0
Q14683	SMC1A	2	0.142857	1	1	1	0	0	0	0	0	0	0	0	0	0	0	0	0	0	0	0	0	0
Q9UJS0	SLC25A13	2	0	0	0	0	0	0	0	0	0	0	0	0	0	0	0	0	0	0	0	0	0	0
P34896	SHMT1	2	0.190476	0	0	2	2	0	0	0	0	0	0	0	0	0	0	0	0	0	0	0	0	0
Q9UHD8	SEPT9	2	0	0	0	0	0	0	0	0	0	0	0	0	0	0	0	0	0	0	0	0	0	0
O94979	SEC31A	2	0	0	0	0	0	0	0	0	0	0	0	0	0	0	0	0	0	0	0	0	0	0
P53992	SEC24C	2	0	0	0	0	0	0	0	0	0	0	0	0	0	0	0	0	0	0	0	0	0	0
Q15436	SEC23A	2	0.047619	0	0	1	0	0	0	0	0	0	0	0	0	0	0	0	0	0	0	0	0	0
Q9Y3Z3	SAMHD1	2	0	0	0	0	0	0	0	0	0	0	0	0	0	0	0	0	0	0	0	0	0	0
Q9Y3U8	RPL36	2	1.95238	2	3	1	1	0	0	2	0	1	1	1	3	5	9	6	0	3	0	0	2	1
P35251	RFC1	2	0.047619	0	0	0	0	0	0	0	0	1	0	0	0	0	0	0	0	0	0	0	0	0
P46060	RANGAP1	2	0.142857	0	0	2	0	0	0	0	0	0	0	0	0	0	0	0	0	1	0	0	0	0
P11216	PYGB	2	0.047619	0	0	0	0	0	0	0	0	0	1	0	0	0	0	0	0	0	0	0	0	0
Q96EY7	PTCD3	2	0.142857	0	0	0	1	0	0	0	0	0	0	0	0	0	0	2	0	0	0	0	0	0
P51665	PSMD7	2	0.619048	2	0	4	3	0	0	0	0	4	0	0	0	0	0	0	0	0	0	0	0	0
P62191	PSMC1	2	0.571429	2	1	3	2	0	0	0	0	4	0	0	0	0	0	0	0	0	0	0	0	0
O60256	PRPSAP2	2	4.42857	17	1	6	13	2	0	0	0	26	4	0	0	1	16	7	0	0	0	0	0	0
Q14558	PRPSAP1	2	1.42857	6	0	0	4	0	0	0	0	13	0	0	0	4	2	1	0	0	0	0	0	0
O94906	PRPF6	2	0.428571	1	2	0	0	0	0	0	0	2	0	0	0	0	0	0	0	4	0	0	0	0
Q9UPN7	PPP6R1	2	0	0	0	0	0	0	0	0	0	0	0	0	0	0	0	0	0	0	0	0	0	0
Q12972	PPP1R8	2	0	0	0	0	0	0	0	0	0	0	0	0	0	0	0	0	0	0	0	0	0	0
P19387	POLR2C	2	0	0	0	0	0	0	0	0	0	0	0	0	0	0	0	0	0	0	0	0	0	0
P49005	POLD2	2	0	0	0	0	0	0	0	0	0	0	0	0	0	0	0	0	0	0	0	0	0	0
O75439	PMPCB	2	0	0	0	0	0	0	0	0	0	0	0	0	0	0	0	0	0	0	0	0	0	0
Q16512	PKN1	2	0	0	0	0	0	0	0	0	0	0	0	0	0	0	0	0	0	0	0	0	0	0
Q8IWS0	PHF6	2	0	0	0	0	0	0	0	0	0	0	0	0	0	0	0	0	0	0	0	0	0	0
A6NDG6	PGP	2	0	0	0	0	0	0	0	0	0	0	0	0	0	0	0	0	0	0	0	0	0	0
Q6P996	PDXDC1	2	0	0	0	0	0	0	0	0	0	0	0	0	0	0	0	0	0	0	0	0	0	0
Q6L8Q7	PDE12	2	0	0	0	0	0	0	0	0	0	0	0	0	0	0	0	0	0	0	0	0	0	0
P43034	PAFAH1B1	2	0	0	0	0	0	0	0	0	0	0	0	0	0	0	0	0	0	0	0	0	0	0
Q9BXB4	OSBPL11	2	0	0	0	0	0	0	0	0	0	0	0	0	0	0	0	0	0	0	0	0	0	0
Q8N543	OGFOD1	2	0	0	0	0	0	0	0	0	0	0	0	0	0	0	0	0	0	0	0	0	0	0
Q8NFH4	NUP37	2	0	0	0	0	0	0	0	0	0	0	0	0	0	0	0	0	0	0	0	0	0	0
Q12769	NUP160	2	0	0	0	0	0	0	0	0	0	0	0	0	0	0	0	0	0	0	0	0	0	0
P57740	NUP107	2	0	0	0	0	0	0	0	0	0	0	0	0	0	0	0	0	0	0	0	0	0	0
Q9UNZ2	NSFL1C	2	0	0	0	0	0	0	0	0	0	0	0	0	0	0	0	0	0	0	0	0	0	0
O75607	NPM3	2	0.047619	1	0	0	0	0	0	0	0	0	0	0	0	0	0	0	0	0	0	0	0	0
Q8TAT6	NPLOC4	2	0	0	0	0	0	0	0	0	0	0	0	0	0	0	0	0	0	0	0	0	0	0
O00483	NDUFA4	2	0	0	0	0	0	0	0	0	0	0	0	0	0	0	0	0	0	0	0	0	0	0
O95299	NDUFA10	2	0	0	0	0	0	0	0	0	0	0	0	0	0	0	0	0	0	0	0	0	0	0
Q92597	NDRG1	2	0	0	0	0	0	0	0	0	0	0	0	0	0	0	0	0	0	0	0	0	0	0
Q9Y2A7	NCKAP1	2	0	0	0	0	0	0	0	0	0	0	0	0	0	0	0	0	0	0	0	0	0	0
P52298	NCBP2	2	0	0	0	0	0	0	0	0	0	0	0	0	0	0	0	0	0	0	0	0	0	0
Q15021	NCAPD2	2	0.047619	0	0	0	0	0	0	0	0	0	0	0	0	0	0	1	0	0	0	0	0	0
Q9GZZ1	NAA50	2	0	0	0	0	0	0	0	0	0	0	0	0	0	0	0	0	0	0	0	0	0	0
Q13330	MTA1	2	0.047619	0	0	0	0	0	0	0	0	0	1	0	0	0	0	0	0	0	0	0	0	0
Q96DH6	MSI2	2	0	0	0	0	0	0	0	0	0	0	0	0	0	0	0	0	0	0	0	0	0	0
O43347	MSI1	2	0	0	0	0	0	0	0	0	0	0	0	0	0	0	0	0	0	0	0	0	0	0
P82933	MRPS9	2	0.047619	0	0	0	0	0	0	0	0	0	0	0	0	0	0	1	0	0	0	0	0	0
Q9Y2R9	MRPS7	2	0.142857	0	2	0	0	0	0	0	0	0	0	0	0	0	0	1	0	0	0	0	0	0
P82675	MRPS5	2	0.0952381	0	0	0	0	0	0	0	0	0	0	0	0	0	0	2	0	0	0	0	0	0
P82930	MRPS34	2	0.333333	0	1	0	0	0	0	0	0	0	0	0	0	0	0	6	0	0	0	0	0	0
P82663	MRPS25	2	0	0	0	0	0	0	0	0	0	0	0	0	0	0	0	0	0	0	0	0	0	0
Q9Y3D9	MRPS23	2	0.0952381	0	0	0	0	0	0	0	0	0	0	0	0	0	0	2	0	0	0	0	0	0
Q9Y676	MRPS18B	2	0.047619	0	0	0	0	0	0	0	0	0	0	0	0	0	0	1	0	0	0	0	0	0
Q9NVS2	MRPS18A	2	0	0	0	0	0	0	0	0	0	0	0	0	0	0	0	0	0	0	0	0	0	0
Q13405	MRPL49	2	0.047619	1	0	0	0	0	0	0	0	0	0	0	0	0	0	0	0	0	0	0	0	0
Q9HD33	MRPL47	2	0	0	0	0	0	0	0	0	0	0	0	0	0	0	0	0	0	0	0	0	0	0
Q9H9J2	MRPL44	2	0	0	0	0	0	0	0	0	0	0	0	0	0	0	0	0	0	0	0	0	0	0
Q13084	MRPL28	2	0.0952381	0	0	0	0	0	0	0	0	0	0	0	0	0	0	2	0	0	0	0	0	0
P49406	MRPL19	2	0.047619	1	0	0	0	0	0	0	0	0	0	0	0	0	0	0	0	0	0	0	0	0
Q99797	MIPEP	2	0	0	0	0	0	0	0	0	0	0	0	0	0	0	0	0	0	0	0	0	0	0
O60502	MGEA5	2	0	0	0	0	0	0	0	0	0	0	0	0	0	0	0	0	0	0	0	0	0	0
Q9NU22	MDN1	2	0.047619	1	0	0	0	0	0	0	0	0	0	0	0	0	0	0	0	0	0	0	0	0
P40926	MDH2	2	0.857143	0	0	7	6	0	0	0	0	0	5	0	0	0	0	0	0	0	0	0	0	0
Q15555	MAPRE2	2	0	0	0	0	0	0	0	0	0	0	0	0	0	0	0	0	0	0	0	0	0	0
Q13257	MAD2L1	2	0	0	0	0	0	0	0	0	0	0	0	0	0	0	0	0	0	0	0	0	0	0
Q8N9T8	KRI1	2	0.047619	0	0	0	0	0	0	0	0	0	0	0	0	0	1	0	0	0	0	0	0	0
O00410	IPO5	2	0.047619	0	0	1	0	0	0	0	0	0	0	0	0	0	0	0	0	0	0	0	0	0
Q9H0C8	ILKAP	2	0	0	0	0	0	0	0	0	0	0	0	0	0	0	0	0	0	0	0	0	0	0
Q13907	IDI1	2	0	0	0	0	0	0	0	0	0	0	0	0	0	0	0	0	0	0	0	0	0	0
P48735	IDH2	2	0	0	0	0	0	0	0	0	0	0	0	0	0	0	0	0	0	0	0	0	0	0
Q32P51	HNRNPA1L2	2	6.71429	25	6	10	13	14	5	1	0	10	15	4	4	6	17	6	0	1	1	0	2	1
Q29865	HLA-C	2	0	0	0	0	0	0	0	0	0	0	0	0	0	0	0	0	0	0	0	0	0	0
P10321	HLA-C	2	0	0	0	0	0	0	0	0	0	0	0	0	0	0	0	0	0	0	0	0	0	0
Q29963	HLA-C	2	0	0	0	0	0	0	0	0	0	0	0	0	0	0	0	0	0	0	0	0	0	0
P30499	HLA-C	2	0	0	0	0	0	0	0	0	0	0	0	0	0	0	0	0	0	0	0	0	0	0
P52789	HK2	2	0	0	0	0	0	0	0	0	0	0	0	0	0	0	0	0	0	0	0	0	0	0
Q6NVY1	HIBCH	2	0	0	0	0	0	0	0	0	0	0	0	0	0	0	0	0	0	0	0	0	0	0
P84243	H3F3A;H3F3	2	2.33333	4	1	1	2	6	0	0	0	0	0	0	0	14	17	4	0	0	0	0	0	0
Q9UKN8	GTF3C4	2	0.190476	3	0	0	0	1	0	0	0	0	0	0	0	0	0	0	0	0	0	0	0	0
P21266	GSTM3	2	0	0	0	0	0	0	0	0	0	0	0	0	0	0	0	0	0	0	0	0	0	0
Q12849	GRSF1	2	0	0	0	0	0	0	0	0	0	0	0	0	0	0	0	0	0	0	0	0	0	0
Q49A26	GLYR1	2	0.619048	2	0	0	0	0	0	1	0	0	0	0	2	4	4	0	0	0	0	0	0	0
O76003	GLRX3	2	0	0	0	0	0	0	0	0	0	0	0	0	0	0	0	0	0	0	0	0	0	0
Q8TEQ6	GEMIN5	2	0.190476	0	0	0	0	0	0	0	0	4	0	0	0	0	0	0	0	0	0	0	0	0
Q14697	GANAB	2	0.571429	1	0	3	6	0	0	0	0	0	2	0	0	0	0	0	0	0	0	0	0	0
P11413	G6PD	2	0	0	0	0	0	0	0	0	0	0	0	0	0	0	0	0	0	0	0	0	0	0
Q96QD9	FYTTD1	2	0	0	0	0	0	0	0	0	0	0	0	0	0	0	0	0	0	0	0	0	0	0
P14324	FDPS	2	0.047619	0	0	0	1	0	0	0	0	0	0	0	0	0	0	0	0	0	0	0	0	0
P42566	EPS15	2	0	0	0	0	0	0	0	0	0	0	0	0	0	0	0	0	0	0	0	0	0	0
P60228	EIF3E	2	1.61905	4	0	7	3	1	0	0	0	8	2	0	0	0	9	0	0	0	0	0	0	0
Q9NR50	EIF2B3	2	0	0	0	0	0	0	0	0	0	0	0	0	0	0	0	0	0	0	0	0	0	0
O95905	ECD	2	0	0	0	0	0	0	0	0	0	0	0	0	0	0	0	0	0	0	0	0	0	0
P55039	DRG2	2	0	0	0	0	0	0	0	0	0	0	0	0	0	0	0	0	0	0	0	0	0	0
Q99615	DNAJC7	2	0.047619	0	0	1	0	0	0	0	0	0	0	0	0	0	0	0	0	0	0	0	0	0
Q96EY1	DNAJA3	2	0.0952381	2	0	0	0	0	0	0	0	0	0	0	0	0	0	0	0	0	0	0	0	0
Q7Z478	DHX29	2	0.190476	0	0	0	0	0	0	0	0	1	0	0	0	0	3	0	0	0	0	0	0	0
P0C7M2	P0C7M2	2	0	0	0	0	0	0	0	0	0	0	0	0	0	0	0	0	0	0	0	0	0	0
Q9H0S4	DDX47	2	0.285714	0	0	1	0	0	0	0	0	1	0	0	0	0	4	0	0	0	0	0	0	0
Q5TDH0	DDI2	2	0	0	0	0	0	0	0	0	0	0	0	0	0	0	0	0	0	0	0	0	0	0
Q13363	CTBP1	2	0	0	0	0	0	0	0	0	0	0	0	0	0	0	0	0	0	0	0	0	0	0
Q05048	CSTF1	2	0	0	0	0	0	0	0	0	0	0	0	0	0	0	0	0	0	0	0	0	0	0
Q9P2I0	CPSF2	2	0	0	0	0	0	0	0	0	0	0	0	0	0	0	0	0	0	0	0	0	0	0
Q9BR76	CORO1B	2	0.047619	0	0	1	0	0	0	0	0	0	0	0	0	0	0	0	0	0	0	0	0	0
P61201	COPS2	2	0	0	0	0	0	0	0	0	0	0	0	0	0	0	0	0	0	0	0	0	0	0
O14579	COPE	2	0.047619	0	0	1	0	0	0	0	0	0	0	0	0	0	0	0	0	0	0	0	0	0
Q9Y3Y2	CHTOP	2	0.142857	0	0	0	0	0	0	0	0	0	0	0	0	0	2	1	0	0	0	0	0	0
Q16543	CDC37	2	0.428571	1	0	3	0	0	0	0	0	1	2	0	0	0	0	2	0	0	0	0	0	0
Q86X55	CARM1	2	0	0	0	0	0	0	0	0	0	0	0	0	0	0	0	0	0	0	0	0	0	0
Q13555	CAMK2G	2	0	0	0	0	0	0	0	0	0	0	0	0	0	0	0	0	0	0	0	0	0	0
Q13557	CAMK2D	2	0	0	0	0	0	0	0	0	0	0	0	0	0	0	0	0	0	0	0	0	0	0
Q9NRL2	BAZ1A	2	0	0	0	0	0	0	0	0	0	0	0	0	0	0	0	0	0	0	0	0	0	0
Q9Y4P1	ATG4B	2	0	0	0	0	0	0	0	0	0	0	0	0	0	0	0	0	0	0	0	0	0	0
P00966	ASS1	2	0	0	0	0	0	0	0	0	0	0	0	0	0	0	0	0	0	0	0	0	0	0
P27695	APEX1	2	0.0952381	0	0	2	0	0	0	0	0	0	0	0	0	0	0	0	0	0	0	0	0	0
P63010	AP2B1	2	0.809524	3	0	3	1	0	0	0	0	1	4	0	0	0	5	0	0	0	0	0	0	0
O43747	AP1G1	2	0	0	0	0	0	0	0	0	0	0	0	0	0	0	0	0	0	0	0	0	0	0
Q9BTT0	ANP32E	2	0	0	0	0	0	0	0	0	0	0	0	0	0	0	0	0	0	0	0	0	0	0
Q9P2R3	ANKFY1	2	0.333333	1	1	2	0	0	0	0	0	3	0	0	0	0	0	0	0	0	0	0	0	0
P49419	ALDH7A1	2	0	0	0	0	0	0	0	0	0	0	0	0	0	0	0	0	0	0	0	0	0	0
P31751	AKT2	2	0	0	0	0	0	0	0	0	0	0	0	0	0	0	0	0	0	0	0	0	0	0
P31749	AKT1	2	0	0	0	0	0	0	0	0	0	0	0	0	0	0	0	0	0	0	0	0	0	0
P27144	AK4	2	0	0	0	0	0	0	0	0	0	0	0	0	0	0	0	0	0	0	0	0	0	0
Q96HN2	AHCYL2	2	0	0	0	0	0	0	0	0	0	0	0	0	0	0	0	0	0	0	0	0	0	0
O43865	AHCYL1	2	0	0	0	0	0	0	0	0	0	0	0	0	0	0	0	0	0	0	0	0	0	0
O00116	AGPS	2	0	0	0	0	0	0	0	0	0	0	0	0	0	0	0	0	0	0	0	0	0	0
Q8NI60	ADCK3	2	0	0	0	0	0	0	0	0	0	0	0	0	0	0	0	0	0	0	0	0	0	0
O60488	ACSL4	2	0	0	0	0	0	0	0	0	0	0	0	0	0	0	0	0	0	0	0	0	0	0
O95573	ACSL3	2	0	0	0	0	0	0	0	0	0	0	0	0	0	0	0	0	0	0	0	0	0	0
Q9UG63	ABCF2	2	0	0	0	0	0	0	0	0	0	0	0	0	0	0	0	0	0	0	0	0	0	0
Q9NRG9	AAAS	2	0	0	0	0	0	0	0	0	0	0	0	0	0	0	0	0	0	0	0	0	0	0
