# Supplementary material for: Evidence for Ubiquitin-Regulated Nuclear and Subnuclear Trafficking among Paramyxovirinae Matrix Proteins
Source: PLoS Pathog. 2015 Mar 17;11(3):e1004739. doi: 10.1371/journal.ppat.1004739 (PMC4363627; doi:10.1371/journal.ppat.1004739)
Supplement: S3 Table — (XLSX) [file ppat.1004739.s013.xlsx]

## Sheet: 1) 3XFlag-SeV-M AP-MS
Experiment 1											Experiment 2											Significance of overlap between Experiment 1 and Experiment 2
Uniprot AC	Uniprot ID	Gene names	Protein names	Length	Spectra	Unique Spectra	Coverage (%)	NSAFe5	Details		Uniprot AC	Uniprot ID	Gene names	Protein names	Length	Spectra	Unique Spectra	Coverage (%)	NSAFe5	Details
P49588	SYAC_HUMAN	AARS	Alanine--tRNA ligase, cytoplasmic (EC 6.1.1.7) (Alanyl-tRNA synthetase) (AlaRS) (Renal carcinoma antigen NY-REN-42)	968	3	3	4.6	23.1033	Link		Q5JTZ9	SYAM_HUMAN	AARS2 AARSL KIAA1270	Alanine--tRNA ligase, mitochondrial (EC 6.1.1.7) (Alanyl-tRNA synthetase) (AlaRS)	985	3	3	3.5	27.6215	Link		Data	Description
Q9BWD1	THIC_HUMAN	ACAT2 ACTL	Acetyl-CoA acetyltransferase, cytosolic (EC 2.3.1.9) (Acetyl-CoA transferase-like protein) (Cytosolic acetoacetyl-CoA thiolase)	397	2	2	8.8	37.555	Link		P61221	ABCE1_HUMAN	ABCE1 RLI RNASEL1 RNASELI RNS4I OK/SW-cl.40	ATP-binding cassette sub-family E member 1 (2'-5'-oligoadenylate-binding protein) (HuHP68) (RNase L inhibitor) (Ribonuclease 4 inhibitor) (RNS4I)	599	3	3	5.2	45.4209	Link		146	Number of successes in the sample
P68133	ACTS_HUMAN	ACTA1 ACTA	Actin, alpha skeletal muscle (Alpha-actin-1)	377	13	10	22.8	257.058	Link		Q13085	ACACA_HUMAN	ACACA ACAC ACC1 ACCA	Acetyl-CoA carboxylase 1 (ACC1) (EC 6.4.1.2) (ACC-alpha) [Includes: Biotin carboxylase (EC 6.3.4.14)]	2346	2	2	0.9	7.7315	Link		228	Sample size
P68032	ACTC_HUMAN	ACTC1 ACTC	Actin, alpha cardiac muscle 1 (Alpha-cardiac actin)	377	13	10	22.8	257.058	Link		P11310	ACADM_HUMAN	ACADM	Medium-chain specific acyl-CoA dehydrogenase, mitochondrial (MCAD) (EC 1.3.8.7)	421	2	2	5	43.0834	Link		286	Number of successes in the population
P61160	ARP2_HUMAN	ACTR2 ARP2	Actin-related protein 2 (Actin-like protein 2)	394	2	2	12.7	37.841	Link		Q9H3P7	GCP60_HUMAN	ACBD3 GCP60 GOCAP1 GOLPH1	Golgi resident protein GCP60 (Acyl-CoA-binding domain-containing protein 3) (Golgi complex-associated protein 1) (GOCAP1) (Golgi phosphoprotein 1) (GOLPH1) (PBR- and PKA-associated protein 7) (Peripheral benzodiazepine receptor-associated protein PAP7)	528	2	2	7.6	34.3524	Link		26770	Population size
P55265	DSRAD_HUMAN	ADAR ADAR1 DSRAD G1P1 IFI4	Double-stranded RNA-specific adenosine deaminase (DRADA) (EC 3.5.4.37) (136 kDa double-stranded RNA-binding protein) (p136) (Interferon-inducible protein 4) (IFI-4) (K88DSRBP)	1226	3	3	3.9	18.2414	Link		O95573	ACSL3_HUMAN	ACSL3 ACS3 FACL3 LACS3	Long-chain-fatty-acid--CoA ligase 3 (EC 6.2.1.3) (Long-chain acyl-CoA synthetase 3) (LACS 3)	720	2	2	4.4	25.1918	Link		Formula	Description
P30566	PUR8_HUMAN	ADSL AMPS	Adenylosuccinate lyase (ASL) (EC 4.3.2.2) (Adenylosuccinase) (ASase)	484	6	6	15.9	92.4133	Link		P68133	ACTS_HUMAN	ACTA1 ACTA	Actin, alpha skeletal muscle (Alpha-actin-1)	377	10	9	25.5	240.558	Link		6.01502e-245	Probability hypergeometric distribution function, for sample and population above
Q9UHB7	AFF4_HUMAN	AFF4 AF5Q31 MCEF HSPC092	AF4/FMR2 family member 4 (ALL1-fused gene from chromosome 5q31 protein) (Protein AF-5q31) (Major CDK9 elongation factor-associated protein)	1163	2	2	2.3	12.8197	Link		P68032	ACTC_HUMAN	ACTC1 ACTC	Actin, alpha cardiac muscle 1 (Alpha-cardiac actin)	377	10	9	25.5	240.558	Link
P35573	GDE_HUMAN	AGL GDE	Glycogen debranching enzyme (Glycogen debrancher) [Includes: 4-alpha-glucanotransferase (EC 2.4.1.25) (Oligo-1,4-1,4-glucantransferase); Amylo-alpha-1,6-glucosidase (Amylo-1,6-glucosidase) (EC 3.2.1.33) (Dextrin 6-alpha-D-glucosidase)]	1532	2	2	2.7	9.73194	Link		Q9P1U1	ARP3B_HUMAN	ACTR3B ARP11 ARP4	Actin-related protein 3B (ARP3-beta) (Actin-like protein 3B) (Actin-related protein ARP4)	418	2	2	11.7	43.3926	Link
O00468	AGRIN_HUMAN	AGRN AGRIN	Agrin [Cleaved into: Agrin N-terminal 110 kDa subunit; Agrin C-terminal 110 kDa subunit; Agrin C-terminal 90 kDa fragment (C90); Agrin C-terminal 22 kDa fragment (C22)]	2067	8	8	4.9	29.1625	Link		P55265	DSRAD_HUMAN	ADAR ADAR1 DSRAD G1P1 IFI4	Double-stranded RNA-specific adenosine deaminase (DRADA) (EC 3.5.4.37) (136 kDa double-stranded RNA-binding protein) (p136) (Interferon-inducible protein 4) (IFI-4) (K88DSRBP)	1226	3	3	4.2	22.1918	Link
Q7Z591	AKNA_HUMAN	AKNA KIAA1968	AT-hook-containing transcription factor	1439	2	2	3.1	10.3609	Link		P30566	PUR8_HUMAN	ADSL AMPS	Adenylosuccinate lyase (ASL) (EC 4.3.2.2) (Adenylosuccinase) (ASase)	484	7	6	15.9	131.164	Link
P49419	AL7A1_HUMAN	ALDH7A1 ATQ1	Alpha-aminoadipic semialdehyde dehydrogenase (Alpha-AASA dehydrogenase) (EC 1.2.1.31) (Aldehyde dehydrogenase family 7 member A1) (EC 1.2.1.3) (Antiquitin-1) (Betaine aldehyde dehydrogenase) (EC 1.2.1.8) (Delta1-piperideine-6-carboxylate dehydrogenase) (P6c dehydrogenase)	539	2	2	4.8	27.6611	Link		P35573	GDE_HUMAN	AGL GDE	Glycogen debranching enzyme (Glycogen debrancher) [Includes: 4-alpha-glucanotransferase (EC 2.4.1.25) (Oligo-1,4-1,4-glucantransferase); Amylo-alpha-1,6-glucosidase (Amylo-1,6-glucosidase) (EC 3.2.1.33) (Dextrin 6-alpha-D-glucosidase)]	1532	3	3	2.4	17.7592	Link
O94973	AP2A2_HUMAN	AP2A2 ADTAB CLAPA2 HIP9 HYPJ KIAA0899	AP-2 complex subunit alpha-2 (100 kDa coated vesicle protein C) (Adapter-related protein complex 2 subunit alpha-2) (Adaptor protein complex AP-2 subunit alpha-2) (Alpha-adaptin C) (Alpha2-adaptin) (Clathrin assembly protein complex 2 alpha-C large chain) (Huntingtin yeast partner J) (Huntingtin-interacting protein 9) (HIP-9) (Huntingtin-interacting protein J) (Plasma membrane adaptor HA2/AP2 ada…	939	4	4	7.1	31.7558	Link		P27144	KAD4_HUMAN	AK4 AK3 AK3L1	Adenylate kinase 4, mitochondrial (AK 4) (EC 2.7.4.10) (EC 2.7.4.6) (Adenylate kinase 3-like) (GTP:AMP phosphotransferase AK4)	223	2	2	13.5	81.3367	Link
P63010	AP2B1_HUMAN	AP2B1 ADTB2 CLAPB1	AP-2 complex subunit beta (AP105B) (Adapter-related protein complex 2 subunit beta) (Adaptor protein complex AP-2 subunit beta) (Beta-2-adaptin) (Beta-adaptin) (Clathrin assembly protein complex 2 beta large chain) (Plasma membrane adaptor HA2/AP2 adaptin beta subunit)	937	3	3	3	23.8677	Link		Q8IZ83	A16A1_HUMAN	ALDH16A1	Aldehyde dehydrogenase family 16 member A1	802	3	3	5.1	33.9241	Link
O00203	AP3B1_HUMAN	AP3B1 ADTB3A	AP-3 complex subunit beta-1 (Adapter-related protein complex 3 subunit beta-1) (Adaptor protein complex AP-3 subunit beta-1) (Beta-3A-adaptin) (Clathrin assembly protein complex 3 beta-1 large chain)	1094	19	19	22.4	129.469	Link		P49419	AL7A1_HUMAN	ALDH7A1 ATQ1	Alpha-aminoadipic semialdehyde dehydrogenase (Alpha-AASA dehydrogenase) (EC 1.2.1.31) (Aldehyde dehydrogenase family 7 member A1) (EC 1.2.1.3) (Antiquitin-1) (Betaine aldehyde dehydrogenase) (EC 1.2.1.8) (Delta1-piperideine-6-carboxylate dehydrogenase) (P6c dehydrogenase)	539	2	2	5.8	33.6514	Link
O14617	AP3D1_HUMAN	AP3D1 PRO0039	AP-3 complex subunit delta-1 (AP-3 complex subunit delta) (Adapter-related protein complex 3 subunit delta-1) (Delta-adaptin)	1153	3	3	3.2	19.3964	Link		Q9BXS5	AP1M1_HUMAN	AP1M1 CLTNM	AP-1 complex subunit mu-1 (AP-mu chain family member mu1A) (Adapter-related protein complex 1 subunit mu-1) (Adaptor protein complex AP-1 subunit mu-1) (Clathrin assembly protein complex 1 mu-1 medium chain 1) (Clathrin coat assembly protein AP47) (Clathrin coat-associated protein AP47) (Golgi adaptor HA1/AP1 adaptin mu-1 subunit) (Mu-adaptin 1) (Mu1A-adaptin)	423	4	4	12.3	85.7593	Link
Q9Y2T2	AP3M1_HUMAN	AP3M1	AP-3 complex subunit mu-1 (AP-3 adapter complex mu3A subunit) (Adapter-related protein complex 3 subunit mu-1) (Mu-adaptin 3A) (Mu3A-adaptin)	418	2	2	8.9	35.6683	Link		O94973	AP2A2_HUMAN	AP2A2 ADTAB CLAPA2 HIP9 HYPJ KIAA0899	AP-2 complex subunit alpha-2 (100 kDa coated vesicle protein C) (Adapter-related protein complex 2 subunit alpha-2) (Adaptor protein complex AP-2 subunit alpha-2) (Alpha-adaptin C) (Alpha2-adaptin) (Clathrin assembly protein complex 2 alpha-C large chain) (Huntingtin yeast partner J) (Huntingtin-interacting protein 9) (HIP-9) (Huntingtin-interacting protein J) (Plasma membrane adaptor HA2/AP2 ada…	939	2	2	2.1	19.3164	Link
P07741	APT_HUMAN	APRT	Adenine phosphoribosyltransferase (APRT) (EC 2.4.2.7)	180	2	2	14.4	82.8297	Link		Q96CW1	AP2M1_HUMAN	AP2M1 CLAPM1 KIAA0109	AP-2 complex subunit mu (AP-2 mu chain) (Adapter-related protein complex 2 subunit mu) (Adaptin-mu2) (Adaptor protein complex AP-2 subunit mu) (Clathrin assembly protein complex 2 mu medium chain) (Clathrin coat assembly protein AP50) (Clathrin coat-associated protein AP50) (HA2 50 kDa subunit) (Plasma membrane adaptor AP-2 50 kDa protein)	435	2	2	4.4	41.6968	Link
P48444	COPD_HUMAN	ARCN1 COPD	Coatomer subunit delta (Archain) (Delta-coat protein) (Delta-COP)	511	3	3	7.4	43.7652	Link		O00203	AP3B1_HUMAN	AP3B1 ADTB3A	AP-3 complex subunit beta-1 (Adapter-related protein complex 3 subunit beta-1) (Adaptor protein complex AP-3 subunit beta-1) (Beta-3A-adaptin) (Clathrin assembly protein complex 3 beta-1 large chain)	1094	21	20	19.8	174.086	Link
P84077	ARF1_HUMAN	ARF1	ADP-ribosylation factor 1	181	10	7	48.6	411.86	Link		Q13367	AP3B2_HUMAN	AP3B2	AP-3 complex subunit beta-2 (Adapter-related protein complex 3 subunit beta-2) (Adaptor protein complex AP-3 subunit beta-2) (Beta-3B-adaptin) (Clathrin assembly protein complex 3 beta-2 large chain) (Neuron-specific vesicle coat protein beta-NAP)	1082	9	9	9.4	75.4357	Link
P61204	ARF3_HUMAN	ARF3	ADP-ribosylation factor 3	181	10	7	48.6	411.86	Link		O14617	AP3D1_HUMAN	AP3D1 PRO0039	AP-3 complex subunit delta-1 (AP-3 complex subunit delta) (Adapter-related protein complex 3 subunit delta-1) (Delta-adaptin)	1153	5	5	5.1	39.328	Link
P84085	ARF5_HUMAN	ARF5	ADP-ribosylation factor 5	180	8	5	28.3	331.319	Link		Q9Y2T2	AP3M1_HUMAN	AP3M1	AP-3 complex subunit mu-1 (AP-3 adapter complex mu3A subunit) (Adapter-related protein complex 3 subunit mu-1) (Mu-adaptin 3A) (Mu3A-adaptin)	418	2	2	5.3	43.3926	Link
Q9Y4X5	ARI1_HUMAN	ARIH1 ARI MOP6 UBCH7BP HUSSY-27	E3 ubiquitin-protein ligase ARIH1 (EC 6.3.2.-) (H7-AP2) (HHARI) (Monocyte protein 6) (MOP-6) (Protein ariadne-1 homolog) (ARI-1) (UbcH7-binding protein) (UbcM4-interacting protein) (Ubiquitin-conjugating enzyme E2-binding protein 1)	557	2	2	4.3	26.7672	Link		P48444	COPD_HUMAN	ARCN1 COPD	Coatomer subunit delta (Archain) (Delta-coat protein) (Delta-COP)	511	3	3	6.7	53.2429	Link
P05023	AT1A1_HUMAN	ATP1A1	Sodium/potassium-transporting ATPase subunit alpha-1 (Na(+)/K(+) ATPase alpha-1 subunit) (EC 3.6.3.9) (Sodium pump subunit alpha-1)	1023	2	2	2.6	14.5741	Link		P84077	ARF1_HUMAN	ARF1	ADP-ribosylation factor 1	181	5	5	32.6	250.526	Link
Q9P287	BCCIP_HUMAN	BCCIP TOK1	BRCA2 and CDKN1A-interacting protein (P21- and CDK-associated protein 1) (Protein TOK-1)	314	2	2	9.9	47.482	Link		P61204	ARF3_HUMAN	ARF3	ADP-ribosylation factor 3	181	5	5	32.6	250.526	Link
P53004	BIEA_HUMAN	BLVRA BLVR BVR	Biliverdin reductase A (BVR A) (EC 1.3.1.24) (Biliverdin-IX alpha-reductase)	296	3	3	11.8	75.5541	Link		P18085	ARF4_HUMAN	ARF4 ARF2	ADP-ribosylation factor 4	180	3	3	16.7	151.151	Link
P25440	BRD2_HUMAN	BRD2 KIAA9001 RING3	Bromodomain-containing protein 2 (O27.1.1) (Really interesting new gene 3 protein)	801	34	32	41.8	316.428	Link		Q9Y4X5	ARI1_HUMAN	ARIH1 ARI MOP6 UBCH7BP HUSSY-27	E3 ubiquitin-protein ligase ARIH1 (EC 6.3.2.-) (H7-AP2) (HHARI) (Monocyte protein 6) (MOP-6) (Protein ariadne-1 homolog) (ARI-1) (UbcH7-binding protein) (UbcM4-interacting protein) (Ubiquitin-conjugating enzyme E2-binding protein 1)	557	4	4	6.3	65.1278	Link
O43684	BUB3_HUMAN	BUB3	Mitotic checkpoint protein BUB3	328	2	2	8.2	45.4553	Link		P00966	ASSY_HUMAN	ASS1 ASS	Argininosuccinate synthase (EC 6.3.4.5) (Citrulline--aspartate ligase)	412	6	6	15	132.073	Link
P27824	CALX_HUMAN	CANX	Calnexin (IP90) (Major histocompatibility complex class I antigen-binding protein p88) (p90)	592	3	3	7.1	37.777	Link		P05023	AT1A1_HUMAN	ATP1A1	Sodium/potassium-transporting ATPase subunit alpha-1 (Na(+)/K(+) ATPase alpha-1 subunit) (EC 3.6.3.9) (Sodium pump subunit alpha-1)	1023	3	3	3.6	26.5954	Link
P17655	CAN2_HUMAN	CAPN2 CANPL2	Calpain-2 catalytic subunit (EC 3.4.22.53) (Calcium-activated neutral proteinase 2) (CANP 2) (Calpain M-type) (Calpain large polypeptide L2) (Calpain-2 large subunit) (Millimolar-calpain) (M-calpain)	700	2	2	2.1	21.2991	Link		Q9UBB4	ATX10_HUMAN	ATXN10 SCA10	Ataxin-10 (Brain protein E46 homolog) (Spinocerebellar ataxia type 10 protein)	475	2	2	6.7	38.1855	Link
P35520	CBS_HUMAN	CBS	Cystathionine beta-synthase (EC 4.2.1.22) (Beta-thionase) (Serine sulfhydrase)	551	2	2	6.7	27.0587	Link		P54252	ATX3_HUMAN	ATXN3 ATX3 MJD MJD1 SCA3	Ataxin-3 (EC 3.4.19.12) (Machado-Joseph disease protein 1) (Spinocerebellar ataxia type 3 protein)	364	2	2	5.8	49.8299	Link
P45973	CBX5_HUMAN	CBX5 HP1A	Chromobox protein homolog 5 (Antigen p25) (Heterochromatin protein 1 homolog alpha) (HP1 alpha)	191	9	8	42.9	351.267	Link		P53004	BIEA_HUMAN	BLVRA BLVR BVR	Biliverdin reductase A (BVR A) (EC 1.3.1.24) (Biliverdin-IX alpha-reductase)	296	4	4	16.6	122.555	Link
Q16543	CDC37_HUMAN	CDC37 CDC37A	Hsp90 co-chaperone Cdc37 (Hsp90 chaperone protein kinase-targeting subunit) (p50Cdc37) [Cleaved into: Hsp90 co-chaperone Cdc37, N-terminally processed]	378	2	2	9.5	39.4427	Link		P25440	BRD2_HUMAN	BRD2 KIAA9001 RING3	Bromodomain-containing protein 2 (O27.1.1) (Really interesting new gene 3 protein)	801	28	28	36.1	317.02	Link
O60508	PRP17_HUMAN	CDC40 EHB3 PRP17 PRPF17	Pre-mRNA-processing factor 17 (Cell division cycle 40 homolog) (EH-binding protein 3) (Ehb3) (PRP17 homolog) (hPRP17)	579	5	5	13.6	64.3754	Link		O43684	BUB3_HUMAN	BUB3	Mitotic checkpoint protein BUB3	328	4	4	13.4	110.598	Link
P07199	CENPB_HUMAN	CENPB	Major centromere autoantigen B (Centromere protein B) (CENP-B)	599	9	9	19.2	112.007	Link		Q9HB07	MYG1_HUMAN	C12orf10	UPF0160 protein MYG1, mitochondrial	376	2	2	5.9	48.2396	Link
Q14839	CHD4_HUMAN	CHD4	Chromodomain-helicase-DNA-binding protein 4 (CHD-4) (EC 3.6.4.12) (ATP-dependent helicase CHD4) (Mi-2 autoantigen 218 kDa protein) (Mi2-beta)	1912	2	2	1.5	7.79777	Link		P27824	CALX_HUMAN	CANX	Calnexin (IP90) (Major histocompatibility complex class I antigen-binding protein p88) (p90)	592	3	3	6.4	45.958	Link
Q9Y696	CLIC4_HUMAN	CLIC4	Chloride intracellular channel protein 4 (Intracellular chloride ion channel protein p64H1)	253	3	3	15.4	88.3953	Link		P17655	CAN2_HUMAN	CAPN2 CANPL2	Calpain-2 catalytic subunit (EC 3.4.22.53) (Calcium-activated neutral proteinase 2) (CANP 2) (Calpain M-type) (Calpain large polypeptide L2) (Calpain-2 large subunit) (Millimolar-calpain) (M-calpain)	700	3	3	5.1	38.8673	Link
O76031	CLPX_HUMAN	CLPX	ATP-dependent Clp protease ATP-binding subunit clpX-like, mitochondrial	633	2	2	3.3	23.5535	Link		Q86X55	CARM1_HUMAN	CARM1 PRMT4	Histone-arginine methyltransferase CARM1 (EC 2.1.1.-) (EC 2.1.1.125) (Coactivator-associated arginine methyltransferase 1) (Protein arginine N-methyltransferase 4)	608	2	2	4.8	31.0053	Link
O75153	CLU_HUMAN	CLUH KIAA0664	Clustered mitochondria protein homolog	1309	5	4	3.4	28.4747	Link		Q13951	PEBB_HUMAN	CBFB	Core-binding factor subunit beta (CBF-beta) (Polyomavirus enhancer-binding protein 2 beta subunit) (PEA2-beta) (PEBP2-beta) (SL3-3 enhancer factor 1 subunit beta) (SL3/AKV core-binding factor beta subunit)	182	2	2	14.3	99.6598	Link
P35606	COPB2_HUMAN	COPB1 COPB MSTP026	Coatomer subunit beta (Beta-coat protein) (Beta-COP)	953	7	7	12.8	57.5968	Link		Q13185	CBX3_HUMAN	CBX3	Chromobox protein homolog 3 (HECH) (Heterochromatin protein 1 homolog gamma) (HP1 gamma) (Modifier 2 protein)	183	2	2	14.2	99.1153	Link
P53618	COPB_HUMAN	COPB2	Coatomer subunit beta' (Beta'-coat protein) (Beta'-COP) (p102)	906	2	2	3.4	15.6446	Link		P45973	CBX5_HUMAN	CBX5 HP1A	Chromobox protein homolog 5 (Antigen p25) (Heterochromatin protein 1 homolog alpha) (HP1 alpha)	191	7	6	29.8	332.373	Link
O14579	COPE_HUMAN	COPE	Coatomer subunit epsilon (Epsilon-coat protein) (Epsilon-COP)	308	4	3	19.8	96.8139	Link		Q14839	CHD4_HUMAN	CHD4	Chromodomain-helicase-DNA-binding protein 4 (CHD-4) (EC 3.6.4.12) (ATP-dependent helicase CHD4) (Mi-2 autoantigen 218 kDa protein) (Mi2-beta)	1912	3	3	2	14.2297	Link
Q9Y678	COPG1_HUMAN	COPG1 COPG	Coatomer subunit gamma-1 (Gamma-1-coat protein) (Gamma-1-COP)	874	2	2	3.1	17.0587	Link		Q9Y696	CLIC4_HUMAN	CLIC4	Chloride intracellular channel protein 4 (Intracellular chloride ion channel protein p64H1)	253	5	5	20.9	179.23	Link
Q99829	CPNE1_HUMAN	CPNE1 CPN1	Copine-1 (Copine I)	537	4	4	7.1	55.5283	Link		O75153	CLU_HUMAN	CLUH KIAA0664	Clustered mitochondria protein homolog	1309	2	2	1.9	13.8564	Link
O75131	CPNE3_HUMAN	CPNE3 CPN3 KIAA0636	Copine-3 (Copine III)	537	4	4	7.3	55.5283	Link		A5YKK6	CNOT1_HUMAN	CNOT1 CDC39 KIAA1007 NOT1 AD-005	CCR4-NOT transcription complex subunit 1 (CCR4-associated factor 1) (Negative regulator of transcription subunit 1 homolog) (NOT1H) (hNOT1)	2376	2	2	1	7.63388	Link
Q9P2I0	CPSF2_HUMAN	CPSF2 CPSF100 KIAA1367	Cleavage and polyadenylation specificity factor subunit 2 (Cleavage and polyadenylation specificity factor 100 kDa subunit) (CPSF 100 kDa subunit)	782	2	2	4.1	19.0657	Link		P35606	COPB2_HUMAN	COPB1 COPB MSTP026	Coatomer subunit beta (Beta-coat protein) (Beta-COP)	953	5	5	7.3	50.0499	Link
Q9BZJ0	CRNL1_HUMAN	CRNKL1 CRN CGI-201 MSTP021	Crooked neck-like protein 1 (Crooked neck homolog) (hCrn)	848	4	4	5.7	35.1635	Link		P53618	COPB_HUMAN	COPB2	Coatomer subunit beta' (Beta'-coat protein) (Beta'-COP) (p102)	906	2	2	3	19.0326	Link
P55060	XPO2_HUMAN	CSE1L CAS XPO2	Exportin-2 (Exp2) (Cellular apoptosis susceptibility protein) (Chromosome segregation 1-like protein) (Importin-alpha re-exporter)	971	8	8	13.7	61.4185	Link		O14579	COPE_HUMAN	COPE	Coatomer subunit epsilon (Epsilon-coat protein) (Epsilon-COP)	308	2	2	7.5	58.8899	Link
Q05048	CSTF1_HUMAN	CSTF1	Cleavage stimulation factor subunit 1 (CF-1 50 kDa subunit) (Cleavage stimulation factor 50 kDa subunit) (CSTF 50 kDa subunit) (CstF-50)	431	2	2	7	34.5924	Link		Q9Y678	COPG1_HUMAN	COPG1 COPG	Coatomer subunit gamma-1 (Gamma-1-coat protein) (Gamma-1-COP)	874	3	3	3.8	31.1294	Link
P56545	CTBP2_HUMAN	CTBP2	C-terminal-binding protein 2 (CtBP2)	445	4	4	12.1	67.0083	Link		Q99829	CPNE1_HUMAN	CPNE1 CPN1	Copine-1 (Copine I)	537	4	4	9.1	67.5534	Link
Q9HCG8	CWC22_HUMAN	CWC22 KIAA1604 NCM	Pre-mRNA-splicing factor CWC22 homolog (Nucampholin homolog) (fSAPb)	908	2	2	3.7	16.42	Link		O75131	CPNE3_HUMAN	CPNE3 CPN3 KIAA0636	Copine-3 (Copine III)	537	3	3	6.7	50.6651	Link
Q9P0U4	CXXC1_HUMAN	CXXC1 CFP1 CGBP PCCX1 PHF18	CXXC-type zinc finger protein 1 (CpG-binding protein) (PHD finger and CXXC domain-containing protein 1)	656	8	8	17.1	90.9106	Link		Q9BZJ0	CRNL1_HUMAN	CRNKL1 CRN CGI-201 MSTP021	Crooked neck-like protein 1 (Crooked neck homolog) (hCrn)	848	3	3	4.5	32.0839	Link
Q96EP5	DAZP1_HUMAN	DAZAP1	DAZ-associated protein 1 (Deleted in azoospermia-associated protein 1)	407	2	2	7.6	36.6323	Link		P55060	XPO2_HUMAN	CSE1L CAS XPO2	Exportin-2 (Exp2) (Cellular apoptosis susceptibility protein) (Chromosome segregation 1-like protein) (Importin-alpha re-exporter)	971	4	4	4.9	37.3596	Link
Q9UJU6	DBNL_HUMAN	DBNL CMAP SH3P7 PP5423	Drebrin-like protein (Cervical SH3P7) (Cervical mucin-associated protein) (Drebrin-F) (HPK1-interacting protein of 55 kDa) (HIP-55) (SH3 domain-containing protein 7)	430	2	2	6.3	34.6729	Link		Q05048	CSTF1_HUMAN	CSTF1	Cleavage stimulation factor subunit 1 (CF-1 50 kDa subunit) (Cleavage stimulation factor 50 kDa subunit) (CSTF 50 kDa subunit) (CstF-50)	431	4	4	9.7	84.1675	Link
Q96JK2	DCAF5_HUMAN	DCAF5 BCRG2 KIAA1824 WDR22	DDB1- and CUL4-associated factor 5 (Breakpoint cluster region protein 2) (BCRP2) (WD repeat-containing protein 22)	942	3	3	4.2	23.741	Link		Q13363	CTBP1_HUMAN	CTBP1 CTBP	C-terminal-binding protein 1 (CtBP1) (EC 1.1.1.-)	440	2	2	4.3	41.2229	Link
P61962	DCAF7_HUMAN	DCAF7 HAN11 WDR68	DDB1- and CUL4-associated factor 7 (WD repeat-containing protein 68) (WD repeat-containing protein An11 homolog)	342	2	2	9.4	43.5946	Link		P56545	CTBP2_HUMAN	CTBP2	C-terminal-binding protein 2 (CtBP2)	445	5	5	11.5	101.899	Link
Q5TDH0	DDI2_HUMAN	DDI2	Protein DDI1 homolog 2	399	2	2	11.3	37.3668	Link		Q8WYA6	CTBL1_HUMAN	CTNNBL1 C20orf33 PP8304	Beta-catenin-like protein 1 (Nuclear-associated protein) (NAP) (Testis development protein NYD-SP19)	563	2	2	4.3	32.2169	Link
Q7L014	DDX46_HUMAN	DDX46 KIAA0801	Probable ATP-dependent RNA helicase DDX46 (EC 3.6.4.13) (DEAD box protein 46) (PRP5 homolog)	1031	2	2	2.2	14.461	Link		Q13616	CUL1_HUMAN	CUL1	Cullin-1 (CUL-1)	776	3	3	5	35.0607	Link
Q9H0S4	DDX47_HUMAN	DDX47	Probable ATP-dependent RNA helicase DDX47 (EC 3.6.4.13) (DEAD box protein 47)	455	3	3	9	49.1517	Link		Q13618	CUL3_HUMAN	CUL3 KIAA0617	Cullin-3 (CUL-3)	768	2	2	2.6	23.6173	Link
P35659	DEK_HUMAN	DEK	Protein DEK	375	2	2	6.7	39.7582	Link		Q13620	CUL4B_HUMAN	CUL4B KIAA0695	Cullin-4B (CUL-4B)	913	3	3	3.2	30.399	Link
A6NK07	IF2BL_HUMAN	Deleted.	Deleted.		5	5	20.8	112.371	Link		Q9P0U4	CXXC1_HUMAN	CXXC1 CFP1 CGBP PCCX1 PHF18	CXXC-type zinc finger protein 1 (CpG-binding protein) (PHD finger and CXXC domain-containing protein 1)	656	2	2	3.2	27.6495	Link
Q8IX18	DHX40_HUMAN	DHX40 DDX40 ARG147	Probable ATP-dependent RNA helicase DHX40 (EC 3.6.4.13) (DEAH box protein 40) (Protein PAD)	779	2	2	3.2	19.1391	Link		Q7L576	CYFP1_HUMAN	CYFIP1 KIAA0068	Cytoplasmic FMR1-interacting protein 1 (Specifically Rac1-associated protein 1) (Sra-1) (p140sra-1)	1253	2	2	1.8	14.3611	Link
Q9Y2L1	RRP44_HUMAN	DIS3 KIAA1008 RRP44	Exosome complex exonuclease RRP44 (EC 3.1.13.-) (EC 3.1.26.-) (Protein DIS3 homolog) (Ribosomal RNA-processing protein 44)	958	2	2	3.2	15.563	Link		Q96F07	CYFP2_HUMAN	CYFIP2 KIAA1168 PIR121	Cytoplasmic FMR1-interacting protein 2 (p53-inducible protein 121)	1278	2	2	1.8	14.3611	Link
O60884	DNJA2_HUMAN	DNAJA2 CPR3 HIRIP4	DnaJ homolog subfamily A member 2 (Cell cycle progression restoration gene 3 protein) (Dnj3) (Dj3) (HIRA-interacting protein 4) (Renal carcinoma antigen NY-REN-14)	412	5	5	18.7	90.4693	Link		P51398	RT29_HUMAN	DAP3 MRPS29	28S ribosomal protein S29, mitochondrial (MRP-S29) (S29mt) (Death-associated protein 3) (DAP-3) (Ionizing radiation resistance conferring protein)	398	3	3	11.6	68.3596	Link
P26358	DNMT1_HUMAN	DNMT1 AIM CXXC9 DNMT	DNA (cytosine-5)-methyltransferase 1 (Dnmt1) (EC 2.1.1.37) (CXXC-type zinc finger protein 9) (DNA methyltransferase HsaI) (DNA MTase HsaI) (M.HsaI) (MCMT)	1616	3	3	2.3	13.8391	Link		Q96EP5	DAZP1_HUMAN	DAZAP1	DAZ-associated protein 1 (Deleted in azoospermia-associated protein 1)	407	3	2	7.6	66.848	Link
Q16555	DPYL2_HUMAN	DPYSL2 CRMP2 ULIP2	Dihydropyrimidinase-related protein 2 (DRP-2) (Collapsin response mediator protein 2) (CRMP-2) (N2A3) (Unc-33-like phosphoprotein 2) (ULIP-2)	572	2	2	8.2	26.0653	Link		Q96JK2	DCAF5_HUMAN	DCAF5 BCRG2 KIAA1824 WDR22	DDB1- and CUL4-associated factor 5 (Breakpoint cluster region protein 2) (BCRP2) (WD repeat-containing protein 22)	942	3	3	3.8	28.8823	Link
O14641	DVL2_HUMAN	DVL2	Segment polarity protein dishevelled homolog DVL-2 (Dishevelled-2) (DSH homolog 2)	736	17	13	18.5	172.187	Link		P61962	DCAF7_HUMAN	DCAF7 HAN11 WDR68	DDB1- and CUL4-associated factor 7 (WD repeat-containing protein 68) (WD repeat-containing protein An11 homolog)	342	3	3	13.7	79.553	Link
Q92997	DVL3_HUMAN	DVL3 KIAA0208	Segment polarity protein dishevelled homolog DVL-3 (Dishevelled-3) (DSH homolog 3)	716	5	5	9.6	52.0577	Link		Q7L014	DDX46_HUMAN	DDX46 KIAA0801	Probable ATP-dependent RNA helicase DDX46 (EC 3.6.4.13) (DEAD box protein 46) (PRP5 homolog)	1031	2	2	2.4	17.5927	Link
P19525	E2AK2_HUMAN	EIF2AK2 PKR PRKR	Interferon-induced, double-stranded RNA-activated protein kinase (EC 2.7.11.1) (Eukaryotic translation initiation factor 2-alpha kinase 2) (eIF-2A protein kinase 2) (Interferon-inducible RNA-dependent protein kinase) (P1/eIF-2A protein kinase) (Protein kinase RNA-activated) (PKR) (Tyrosine-protein kinase EIF2AK2) (EC 2.7.10.2) (p68 kinase)	551	3	3	6.9	40.588	Link		P35659	DEK_HUMAN	DEK	Protein DEK	375	2	2	6.7	48.3682	Link
Q13144	EI2BE_HUMAN	EIF2B5 EIF2BE	Translation initiation factor eIF-2B subunit epsilon (eIF-2B GDP-GTP exchange factor subunit epsilon)	721	2	2	2.8	20.6787	Link		O60610	DIAP1_HUMAN	DIAPH1 DIAP1	Protein diaphanous homolog 1 (Diaphanous-related formin-1) (DRF1)	1272	2	2	1.6	14.2595	Link
P05198	IF2A_HUMAN	EIF2S1 EIF2A	Eukaryotic translation initiation factor 2 subunit 1 (Eukaryotic translation initiation factor 2 subunit alpha) (eIF-2-alpha) (eIF-2A) (eIF-2alpha)	315	8	8	31.4	189.325	Link		Q9Y2L1	RRP44_HUMAN	DIS3 KIAA1008 RRP44	Exosome complex exonuclease RRP44 (EC 3.1.13.-) (EC 3.1.26.-) (Protein DIS3 homolog) (Ribosomal RNA-processing protein 44)	958	4	4	4.8	37.8666	Link
P60228	EIF3E_HUMAN	EIF3E EIF3S6 INT6	Eukaryotic translation initiation factor 3 subunit E (eIF3e) (Eukaryotic translation initiation factor 3 subunit 6) (Viral integration site protein INT-6 homolog) (eIF-3 p48)	445	2	2	4	33.5041	Link		O60884	DNJA2_HUMAN	DNAJA2 CPR3 HIRIP4	DnaJ homolog subfamily A member 2 (Cell cycle progression restoration gene 3 protein) (Dnj3) (Dj3) (HIRA-interacting protein 4) (Renal carcinoma antigen NY-REN-14)	412	5	5	19.9	110.061	Link
P38919	IF4A3_HUMAN	EIF4A3 DDX48 KIAA0111	Eukaryotic initiation factor 4A-III (eIF-4A-III) (eIF4A-III) (EC 3.6.4.13) (ATP-dependent RNA helicase DDX48) (ATP-dependent RNA helicase eIF4A-3) (DEAD box protein 48) (Eukaryotic initiation factor 4A-like NUK-34) (Eukaryotic translation initiation factor 4A isoform 3) (Nuclear matrix protein 265) (NMP 265) (hNMP 265) [Cleaved into: Eukaryotic initiation factor 4A-III, N-terminally processed]	411	10	9	20	181.379	Link		Q9UBS4	DJB11_HUMAN	DNAJB11 EDJ ERJ3 HDJ9 PSEC0121 UNQ537/PRO1080	DnaJ homolog subfamily B member 11 (APOBEC1-binding protein 2) (ABBP-2) (DnaJ protein homolog 9) (ER-associated DNAJ) (ER-associated Hsp40 co-chaperone) (Endoplasmic reticulum DNA J domain-containing protein 3) (ER-resident protein ERdj3) (ERdj3) (ERj3p) (HEDJ) (Human DnaJ protein 9) (hDj-9) (PWP1-interacting protein 4)	358	2	2	7.5	50.6651	Link
Q9HC35	EMAL4_HUMAN	EML4 C2orf2 EMAPL4	Echinoderm microtubule-associated protein-like 4 (EMAP-4) (Restrictedly overexpressed proliferation-associated protein) (Ropp 120)	981	3	3	3.2	22.7972	Link		P26358	DNMT1_HUMAN	DNMT1 AIM CXXC9 DNMT	DNA (cytosine-5)-methyltransferase 1 (Dnmt1) (EC 2.1.1.37) (CXXC-type zinc finger protein 9) (DNA methyltransferase HsaI) (DNA MTase HsaI) (M.HsaI) (MCMT)	1616	5	5	3.3	28.0602	Link
Q9UHY7	ENOPH_HUMAN	ENOPH1 MASA MSTP145	Enolase-phosphatase E1 (EC 3.1.3.77) (2,3-diketo-5-methylthio-1-phosphopentane phosphatase) (MASA homolog)	261	2	2	13	57.1239	Link		O14641	DVL2_HUMAN	DVL2	Segment polarity protein dishevelled homolog DVL-2 (Dishevelled-2) (DSH homolog 2)	736	7	7	14	86.2545	Link
P42566	EPS15_HUMAN	EPS15 AF1P	Epidermal growth factor receptor substrate 15 (Protein Eps15) (Protein AF-1p)	896	2	2	2.9	16.6399	Link		Q92997	DVL3_HUMAN	DVL3 KIAA0208	Segment polarity protein dishevelled homolog DVL-3 (Dishevelled-3) (DSH homolog 3)	716	3	3	5.4	37.9988	Link
Q9H501	ESF1_HUMAN	ESF1 ABTAP C20orf6 HDCMC28P	ESF1 homolog (ABT1-associated protein)	851	3	3	3.1	26.2797	Link		P63167	DYL1_HUMAN	DYNLL1 DLC1 DNCL1 DNCLC1 HDLC1	Dynein light chain 1, cytoplasmic (8 kDa dynein light chain) (DLC8) (Dynein light chain LC8-type 1) (Protein inhibitor of neuronal nitric oxide synthase) (PIN)	89	2	2	12.4	203.799	Link
Q6PEV8	F199X_HUMAN	FAM199X CXorf39	Protein FAM199X	388	2	2	7.5	38.4261	Link		Q96FJ2	DYL2_HUMAN	DYNLL2 DLC2	Dynein light chain 2, cytoplasmic (8 kDa dynein light chain b) (DLC8b) (Dynein light chain LC8-type 2)	89	2	2	12.4	203.799	Link
Q9Y4F1	FARP1_HUMAN	FARP1 CDEP PLEKHC2	FERM, RhoGEF and pleckstrin domain-containing protein 1 (Chondrocyte-derived ezrin-like protein) (Pleckstrin homology domain-containing family C member 2) (PH domain-containing family C member 2)	1045	2	2	2.6	14.2673	Link		P30084	ECHM_HUMAN	ECHS1	Enoyl-CoA hydratase, mitochondrial (EC 4.2.1.17) (Enoyl-CoA hydratase 1) (Short-chain enoyl-CoA hydratase) (SCEH)	290	3	3	15.5	93.8177	Link
Q9Y285	SYFA_HUMAN	FARSA FARS FARSL FARSLA	Phenylalanine--tRNA ligase alpha subunit (EC 6.1.1.20) (CML33) (Phenylalanyl-tRNA synthetase alpha subunit) (PheRS)	508	3	3	5.5	44.0236	Link		P47813	IF1AX_HUMAN	EIF1AX EIF1A EIF4C	Eukaryotic translation initiation factor 1A, X-chromosomal (eIF-1A X isoform) (Eukaryotic translation initiation factor 4C) (eIF-4C)	144	3	3	22.9	188.938	Link
Q9NSD9	SYFB_HUMAN	FARSB FARSLB FRSB HSPC173	Phenylalanine--tRNA ligase beta subunit (EC 6.1.1.20) (Phenylalanyl-tRNA synthetase beta subunit) (PheRS)	589	5	5	11	63.2824	Link		O14602	IF1AY_HUMAN	EIF1AY	Eukaryotic translation initiation factor 1A, Y-chromosomal (eIF-1A Y isoform) (Eukaryotic translation initiation factor 4C) (eIF-4C)	144	3	3	22.9	188.938	Link
P14324	FPPS_HUMAN	FDPS FPS KIAA1293	Farnesyl pyrophosphate synthase (FPP synthase) (FPS) (EC 2.5.1.10) ((2E,6E)-farnesyl diphosphate synthase) (Dimethylallyltranstransferase) (EC 2.5.1.1) (Farnesyl diphosphate synthase) (Geranyltranstransferase)	419	2	2	4.8	35.5831	Link		P05198	IF2A_HUMAN	EIF2S1 EIF2A	Eukaryotic translation initiation factor 2 subunit 1 (Eukaryotic translation initiation factor 2 subunit alpha) (eIF-2-alpha) (eIF-2A) (eIF-2alpha)	315	5	5	18.4	143.953	Link
P39748	FEN1_HUMAN	FEN1 RAD2	Flap endonuclease 1 (FEN-1) (EC 3.1.-.-) (DNase IV) (Flap structure-specific endonuclease 1) (Maturation factor 1) (MF1) (hFEN-1)	380	3	3	11.1	58.8527	Link		O15371	EIF3D_HUMAN	EIF3D EIF3S7	Eukaryotic translation initiation factor 3 subunit D (eIF3d) (Eukaryotic translation initiation factor 3 subunit 7) (eIF-3-zeta) (eIF3 p66)	548	2	2	4.2	33.0987	Link
Q6UN15	FIP1_HUMAN	FIP1L1 FIP1 RHE	Pre-mRNA 3'-end-processing factor FIP1 (hFip1) (FIP1-like 1 protein) (Factor interacting with PAP) (Rearranged in hypereosinophilia)	594	2	2	5.4	25.0999	Link		Q9Y262	EIF3L_HUMAN	EIF3L EIF3EIP EIF3S6IP HSPC021 HSPC025 MSTP005	Eukaryotic translation initiation factor 3 subunit L (eIF3l) (Eukaryotic translation initiation factor 3 subunit 6-interacting protein) (Eukaryotic translation initiation factor 3 subunit E-interacting protein)	564	2	2	4.8	32.1597	Link
Q16658	FSCN1_HUMAN	FSCN1 FAN1 HSN SNL	Fascin (55 kDa actin-bundling protein) (Singed-like protein) (p55)	493	5	4	10.8	75.6052	Link		P38919	IF4A3_HUMAN	EIF4A3 DDX48 KIAA0111	Eukaryotic initiation factor 4A-III (eIF-4A-III) (eIF4A-III) (EC 3.6.4.13) (ATP-dependent RNA helicase DDX48) (ATP-dependent RNA helicase eIF4A-3) (DEAD box protein 48) (Eukaryotic initiation factor 4A-like NUK-34) (Eukaryotic translation initiation factor 4A isoform 3) (Nuclear matrix protein 265) (NMP 265) (hNMP 265) [Cleaved into: Eukaryotic initiation factor 4A-III, N-terminally processed]	411	4	4	8	88.2632	Link
P51570	GALK1_HUMAN	GALK1 GALK	Galactokinase (EC 2.7.1.6) (Galactose kinase)	392	2	2	6.4	38.034	Link		P06730	IF4E_HUMAN	EIF4E EIF4EL1 EIF4F	Eukaryotic translation initiation factor 4E (eIF-4E) (eIF4E) (eIF-4F 25 kDa subunit) (mRNA cap-binding protein)	217	3	3	16.6	125.379	Link
Q14697	GANAB_HUMAN	GANAB G2AN KIAA0088	Neutral alpha-glucosidase AB (EC 3.2.1.84) (Alpha-glucosidase 2) (Glucosidase II subunit alpha)	944	3	3	6.4	23.6907	Link		Q9HC35	EMAL4_HUMAN	EML4 C2orf2 EMAPL4	Echinoderm microtubule-associated protein-like 4 (EMAP-4) (Restrictedly overexpressed proliferation-associated protein) (Ropp 120)	981	5	5	5.6	46.2235	Link
P41250	SYG_HUMAN	GARS	Glycine--tRNA ligase (EC 6.1.1.14) (Diadenosine tetraphosphate synthetase) (AP-4-A synthetase) (Glycyl-tRNA synthetase) (GlyRS)	739	2	2	4.6	20.175	Link		P09104	ENOG_HUMAN	ENO2	Gamma-enolase (EC 4.2.1.11) (2-phospho-D-glycerate hydro-lyase) (Enolase 2) (Neural enolase) (Neuron-specific enolase) (NSE)	434	3	3	6.5	62.6893	Link
Q92616	GCN1L_HUMAN	GCN1L1 KIAA0219	Translational activator GCN1 (HsGCN1) (GCN1-like protein 1)	2671	3	3	1.6	8.3729	Link		P42566	EPS15_HUMAN	EPS15 AF1P	Epidermal growth factor receptor substrate 15 (Protein Eps15) (Protein AF-1p)	896	3	3	4.2	30.3651	Link
O76003	GLRX3_HUMAN	GLRX3 PICOT TXNL2 HUSSY-22	Glutaredoxin-3 (PKC-interacting cousin of thioredoxin) (PICOT) (PKC-theta-interacting protein) (PKCq-interacting protein) (Thioredoxin-like protein 2)	335	2	2	6.3	44.5055	Link		P13804	ETFA_HUMAN	ETFA	Electron transfer flavoprotein subunit alpha, mitochondrial (Alpha-ETF)	333	4	4	21.6	108.937	Link
P49915	GUAA_HUMAN	GMPS	GMP synthase [glutamine-hydrolyzing] (EC 6.3.5.2) (GMP synthetase) (Glutamine amidotransferase)	693	7	7	11.5	75.2997	Link		Q9Y285	SYFA_HUMAN	FARSA FARS FARSL FARSLA	Phenylalanine--tRNA ligase alpha subunit (EC 6.1.1.20) (CML33) (Phenylalanyl-tRNA synthetase alpha subunit) (PheRS)	508	4	4	14	71.4098	Link
O75487	GPC4_HUMAN	GPC4 UNQ474/PRO937	Glypican-4 (K-glypican) [Cleaved into: Secreted glypican-4]	556	4	4	9.9	53.6307	Link		Q9NSD9	SYFB_HUMAN	FARSB FARSLB FRSB HSPC173	Phenylalanine--tRNA ligase beta subunit (EC 6.1.1.20) (Phenylalanyl-tRNA synthetase beta subunit) (PheRS)	589	6	6	9.5	92.3842	Link
Q8IYD1	ERF3B_HUMAN	GSPT2 ERF3B	Eukaryotic peptide chain release factor GTP-binding subunit ERF3B (Eukaryotic peptide chain release factor subunit 3b) (eRF3b) (G1 to S phase transition protein 2 homolog)	628	2	2	4.5	23.741	Link		P14324	FPPS_HUMAN	FDPS FPS KIAA1293	Farnesyl pyrophosphate synthase (FPP synthase) (FPS) (EC 2.5.1.10) ((2E,6E)-farnesyl diphosphate synthase) (Dimethylallyltranstransferase) (EC 2.5.1.1) (Farnesyl diphosphate synthase) (Geranyltranstransferase)	419	4	4	7.9	86.578	Link
Q9Y450	HBS1L_HUMAN	HBS1L HBS1 KIAA1038	HBS1-like protein (ERFS)	684	3	3	7.2	32.6959	Link		P39748	FEN1_HUMAN	FEN1 RAD2	Flap endonuclease 1 (FEN-1) (EC 3.1.-.-) (DNase IV) (Flap structure-specific endonuclease 1) (Maturation factor 1) (MF1) (hFEN-1)	380	4	4	15.3	95.4636	Link
Q13547	HDAC1_HUMAN	HDAC1 RPD3L1	Histone deacetylase 1 (HD1) (EC 3.5.1.98)	482	2	2	5.2	30.7409	Link		Q13451	FKBP5_HUMAN	FKBP5 AIG6 FKBP51	Peptidyl-prolyl cis-trans isomerase FKBP5 (PPIase FKBP5) (EC 5.2.1.8) (51 kDa FK506-binding protein) (51 kDa FKBP) (FKBP-51) (54 kDa progesterone receptor-associated immunophilin) (Androgen-regulated protein 6) (FF1 antigen) (FK506-binding protein 5) (FKBP-5) (FKBP54) (p54) (HSP90-binding immunophilin) (Rotamase)	457	3	3	6.6	59.5342	Link
Q92769	HDAC2_HUMAN	HDAC2	Histone deacetylase 2 (HD2) (EC 3.5.1.98)	488	2	2	5.1	30.7409	Link		Q16658	FSCN1_HUMAN	FSCN1 FAN1 HSN SNL	Fascin (55 kDa actin-bundling protein) (Singed-like protein) (p55)	493	7	7	18.9	128.769	Link
Q02539	H11_HUMAN	HIST1H1A H1F1	Histone H1.1 (Histone H1a)	215	6	5	27.9	208.037	Link		Q96I24	FUBP3_HUMAN	FUBP3 FBP3	Far upstream element-binding protein 3 (FUSE-binding protein 3)	572	3	3	7.3	47.5649	Link
P00492	HPRT_HUMAN	HPRT1 HPRT	Hypoxanthine-guanine phosphoribosyltransferase (HGPRT) (HGPRTase) (EC 2.4.2.8)	218	2	2	10.6	68.3915	Link		P51570	GALK1_HUMAN	GALK1 GALK	Galactokinase (EC 2.7.1.6) (Galactose kinase)	392	3	3	10.2	69.406	Link
P04792	HSPB1_HUMAN	HSPB1 HSP27 HSP28	Heat shock protein beta-1 (HspB1) (28 kDa heat shock protein) (Estrogen-regulated 24 kDa protein) (Heat shock 27 kDa protein) (HSP 27) (Stress-responsive protein 27) (SRP27)	205	2	2	9.8	72.7285	Link		Q92616	GCN1L_HUMAN	GCN1L1 KIAA0219	Translational activator GCN1 (HsGCN1) (GCN1-like protein 1)	2671	7	7	3.3	23.7676	Link
Q7Z6Z7	HUWE1_HUMAN	HUWE1 KIAA0312 KIAA1578 UREB1 HSPC272	E3 ubiquitin-protein ligase HUWE1 (EC 6.3.2.-) (ARF-binding protein 1) (ARF-BP1) (HECT, UBA and WWE domain-containing protein 1) (Homologous to E6AP carboxyl terminus homologous protein 9) (HectH9) (Large structure of UREB1) (LASU1) (Mcl-1 ubiquitin ligase E3) (Mule) (Upstream regulatory element-binding protein 1) (URE-B1) (URE-binding protein 1)	4374	6	6	2.3	10.2259	Link		Q8TEQ6	GEMI5_HUMAN	GEMIN5	Gem-associated protein 5 (Gemin5)	1508	2	2	1.3	12.0279	Link
Q8TEX9	IPO4_HUMAN	IPO4 IMP4B RANBP4	Importin-4 (Imp4) (Importin-4b) (Imp4b) (Ran-binding protein 4) (RanBP4)	1081	3	3	5.2	20.6883	Link		O76003	GLRX3_HUMAN	GLRX3 PICOT TXNL2 HUSSY-22	Glutaredoxin-3 (PKC-interacting cousin of thioredoxin) (PICOT) (PKC-theta-interacting protein) (PKCq-interacting protein) (Thioredoxin-like protein 2)	335	2	2	8.1	54.1436	Link
O95373	IPO7_HUMAN	IPO7 RANBP7	Importin-7 (Imp7) (Ran-binding protein 7) (RanBP7)	1038	2	2	2.7	14.3635	Link		P49915	GUAA_HUMAN	GMPS	GMP synthase [glutamine-hydrolyzing] (EC 6.3.5.2) (GMP synthetase) (Glutamine amidotransferase)	693	5	5	9.2	65.4332	Link
Q96P70	IPO9_HUMAN	IPO9 IMP9 KIAA1192 RANBP9 HSPC273	Importin-9 (Imp9) (Ran-binding protein 9) (RanBP9)	1041	3	3	6	21.4832	Link		P63244	GBLP_HUMAN	GNB2L1 HLC7 PIG21	Guanine nucleotide-binding protein subunit beta-2-like 1 (Cell proliferation-inducing gene 21 protein) (Guanine nucleotide-binding protein subunit beta-like protein 12.3) (Human lung cancer oncogene 7 protein) (HLC-7) (Receptor for activated C kinase) (Receptor of activated protein kinase C 1) (RACK1) [Cleaved into: Guanine nucleotide-binding protein subunit beta-2-like 1, N-terminally processed]	317	2	2	6	57.218	Link
Q9BY32	ITPA_HUMAN	ITPA C20orf37 My049 OK/SW-cl.9	Inosine triphosphate pyrophosphatase (ITPase) (Inosine triphosphatase) (EC 3.6.1.19) (Non-canonical purine NTP pyrophosphatase) (Non-standard purine NTP pyrophosphatase) (Nucleoside-triphosphate diphosphatase) (Nucleoside-triphosphate pyrophosphatase) (NTPase) (Putative oncogene protein hlc14-06-p)	194	2	2	16	76.8523	Link		Q86YR5	GPSM1_HUMAN	GPSM1 AGS3	G-protein-signaling modulator 1 (Activator of G-protein signaling 3)	675	3	3	5	40.3069	Link
Q86V97	KBTB6_HUMAN	KBTBD6	Kelch repeat and BTB domain-containing protein 6	674	8	8	16.3	88.4827	Link		P78417	GSTO1_HUMAN	GSTO1 GSTTLP28	Glutathione S-transferase omega-1 (GSTO-1) (EC 2.5.1.18) (Glutathione S-transferase omega 1-1) (GSTO 1-1) (Glutathione-dependent dehydroascorbate reductase) (EC 1.8.5.1) (Monomethylarsonic acid reductase) (MMA(V) reductase) (EC 1.20.4.2) (S-(Phenacyl)glutathione reductase) (SPG-R)	241	6	5	23.2	225.785	Link
Q96EK5	KBP_HUMAN	KIAA1279 KBP	KIF1-binding protein	621	3	3	7.7	36.0129	Link		Q71UI9	H2AV_HUMAN	H2AFV H2AV	Histone H2A.V (H2A.F/Z)	128	3	3	20.3	212.556	Link
O00505	IMA4_HUMAN	KPNA3 QIP2	Importin subunit alpha-4 (Importin alpha Q2) (Qip2) (Karyopherin subunit alpha-3) (SRP1-gamma)	521	7	7	23.6	100.159	Link		P0C0S5	H2AZ_HUMAN	H2AFZ H2AZ	Histone H2A.Z (H2A/z)	128	3	3	20.3	212.556	Link
O00629	IMA3_HUMAN	KPNA4 QIP1	Importin subunit alpha-3 (Importin alpha Q1) (Qip1) (Karyopherin subunit alpha-4)	521	3	3	14.6	42.9252	Link		P55084	ECHB_HUMAN	HADHB MSTP029	Trifunctional enzyme subunit beta, mitochondrial (TP-beta) [Includes: 3-ketoacyl-CoA thiolase (EC 2.3.1.16) (Acetyl-CoA acyltransferase) (Beta-ketothiolase)]	474	2	2	3.8	38.266	Link
O60684	IMA7_HUMAN	KPNA6 IPOA7	Importin subunit alpha-7 (Karyopherin subunit alpha-6)	536	4	4	10.1	55.6111	Link		Q9Y450	HBS1L_HUMAN	HBS1L HBS1 KIAA1038	HBS1-like protein (ERFS)	684	3	3	6.3	39.7765	Link
P19012	K1C15_HUMAN	KRT15 KRTB	Keratin, type I cytoskeletal 15 (Cytokeratin-15) (CK-15) (Keratin-15) (K15)	456	14	6	9	228.871	Link		Q13547	HDAC1_HUMAN	HDAC1 RPD3L1	Histone deacetylase 1 (HD1) (EC 3.5.1.98)	482	3	3	7.1	56.2363	Link
Q5XKE5	K2C79_HUMAN	KRT79 K6L KB38 KRT6L	Keratin, type II cytoskeletal 79 (Cytokeratin-79) (CK-79) (Keratin-6-like) (Keratin-6L) (Keratin-79) (K79) (Type-II keratin Kb38)	535	13	7	9.3	181.142	Link		P62805	H4_HUMAN	HIST1H4A H4/A H4FA; HIST1H4B H4/I H4FI; HIST1H4C H4/G H4FG; HIST1H4D H4/B H4FB; HIST1H4E H4/J H4FJ; HIST1H4F H4/C H4FC; HIST1H4H H4/H H4FH; HIST1H4I H4/M H4FM; HIST1H4J H4/E H4FE; HIST1H4K H4/D H4FD; HIST1H4L H4/K H4FK; HIST2H4A H4/N H4F2 H4FN HIST2H4; HIST2H4B H4/O H4FO; HIST4H4	Histone H4	103	3	3	22.3	264.147	Link
Q8N1G4	LRC47_HUMAN	LRRC47 KIAA1185	Leucine-rich repeat-containing protein 47	583	4	4	11	51.147	Link		P19367	HXK1_HUMAN	HK1	Hexokinase-1 (EC 2.7.1.1) (Brain form hexokinase) (Hexokinase type I) (HK I)	917	2	2	2.5	19.7798	Link
Q13257	MD2L1_HUMAN	MAD2L1 MAD2	Mitotic spindle assembly checkpoint protein MAD2A (HsMAD2) (Mitotic arrest deficient 2-like protein 1) (MAD2-like protein 1)	205	2	2	15.1	72.7285	Link		Q9Y547	IFT25_HUMAN	HSPB11 C1orf41 IFT25 HSPC034	Intraflagellar transport protein 25 homolog (Heat shock protein beta-11) (Hspb11) (Placental protein 25) (PP25)	144	3	2	25.7	188.938	Link
Q96A72	MGN2_HUMAN	MAGOH MAGOHA	Protein mago nashi homolog	146	4	4	32.4	202.848	Link		Q7Z6Z7	HUWE1_HUMAN	HUWE1 KIAA0312 KIAA1578 UREB1 HSPC272	E3 ubiquitin-protein ligase HUWE1 (EC 6.3.2.-) (ARF-binding protein 1) (ARF-BP1) (HECT, UBA and WWE domain-containing protein 1) (Homologous to E6AP carboxyl terminus homologous protein 9) (HectH9) (Large structure of UREB1) (LASU1) (Mcl-1 ubiquitin ligase E3) (Mule) (Upstream regulatory element-binding protein 1) (URE-B1) (URE-binding protein 1)	4374	11	11	4	22.8074	Link
P61326	MGN_HUMAN	MAGOHB MAGOH2	Protein mago nashi homolog 2	148	4	4	32.9	202.848	Link		P48735	IDHP_HUMAN	IDH2	Isocitrate dehydrogenase [NADP], mitochondrial (IDH) (EC 1.1.1.42) (ICD-M) (IDP) (NADP(+)-specific ICDH) (Oxalosuccinate decarboxylase)	452	3	3	7.3	60.1928	Link
P33991	MCM4_HUMAN	MCM4 CDC21	DNA replication licensing factor MCM4 (EC 3.6.4.12) (CDC21 homolog) (P1-CDC21)	863	7	6	10.1	60.4666	Link		P50213	IDH3A_HUMAN	IDH3A	Isocitrate dehydrogenase [NAD] subunit alpha, mitochondrial (EC 1.1.1.41) (Isocitric dehydrogenase subunit alpha) (NAD(+)-specific ICDH subunit alpha)	366	2	2	6	49.5576	Link
P40926	MDHM_HUMAN	MDH2	Malate dehydrogenase, mitochondrial (EC 1.1.1.37)	338	2	2	9.8	44.1105	Link		O43837	IDH3B_HUMAN	IDH3B	Isocitrate dehydrogenase [NAD] subunit beta, mitochondrial (EC 1.1.1.41) (Isocitric dehydrogenase subunit beta) (NAD(+)-specific ICDH subunit beta)	385	2	2	4.9	47.1119	Link
P42568	AF9_HUMAN	MLLT3 AF9 YEATS3	Protein AF-9 (ALL1-fused gene from chromosome 9 protein) (Myeloid/lymphoid or mixed-lineage leukemia translocated to chromosome 3 protein) (YEATS domain-containing protein 3)	568	9	9	16.2	118.12	Link		Q9H0C8	ILKAP_HUMAN	ILKAP	Integrin-linked kinase-associated serine/threonine phosphatase 2C (ILKAP) (EC 3.1.3.16)	392	2	2	5.9	46.2706	Link
Q9BYD3	RM04_HUMAN	MRPL4 CDABP0091 CGI-28	39S ribosomal protein L4, mitochondrial (L4mt) (MRP-L4)	311	2	2	10.6	47.94	Link		Q8TEX9	IPO4_HUMAN	IPO4 IMP4B RANBP4	Importin-4 (Imp4) (Importin-4b) (Imp4b) (Ran-binding protein 4) (RanBP4)	1081	3	3	2.8	25.1685	Link
Q13405	RM49_HUMAN	MRPL49 C11orf4 NOF1 OK/SW-cl.67	39S ribosomal protein L49, mitochondrial (L49mt) (MRP-L49) (Neighbor of FAU) (NOF) (Protein NOF1)	166	2	2	16.3	89.8153	Link		O00410	IPO5_HUMAN	IPO5 KPNB3 RANBP5	Importin-5 (Imp5) (Importin subunit beta-3) (Karyopherin beta-3) (Ran-binding protein 5) (RanBP5)	1097	6	6	6.4	49.6028	Link
Q92665	RT31_HUMAN	MRPS31 IMOGN38	28S ribosomal protein S31, mitochondrial (MRP-S31) (S31mt) (Imogen 38)	395	2	2	7.6	37.7452	Link		O95373	IPO7_HUMAN	IPO7 RANBP7	Importin-7 (Imp7) (Ran-binding protein 7) (RanBP7)	1038	3	3	4	26.2111	Link
P82933	RT09_HUMAN	MRPS9 RPMS9	28S ribosomal protein S9, mitochondrial (MRP-S9) (S9mt)	396	2	2	8.1	37.6498	Link		Q96P70	IPO9_HUMAN	IPO9 IMP9 KIAA1192 RANBP9 HSPC273	Importin-9 (Imp9) (Ran-binding protein 9) (RanBP9)	1041	2	2	3.6	17.4237	Link
P43246	MSH2_HUMAN	MSH2	DNA mismatch repair protein Msh2 (hMSH2) (MutS protein homolog 2)	934	3	3	4.5	23.9443	Link		Q9ULR0	ISY1_HUMAN	ISY1 KIAA1160	Pre-mRNA-splicing factor ISY1 homolog	285	2	2	8.2	54.7979	Link
O43347	MSI1H_HUMAN	MSI1	RNA-binding protein Musashi homolog 1 (Musashi-1)	362	2	2	6.9	41.186	Link		Q9BY32	ITPA_HUMAN	ITPA C20orf37 My049 OK/SW-cl.9	Inosine triphosphate pyrophosphatase (ITPase) (Inosine triphosphatase) (EC 3.6.1.19) (Non-canonical purine NTP pyrophosphatase) (Non-standard purine NTP pyrophosphatase) (Nucleoside-triphosphate diphosphatase) (Nucleoside-triphosphate pyrophosphatase) (NTPase) (Putative oncogene protein hlc14-06-p)	194	3	3	21.6	140.243	Link
Q96DH6	MSI2H_HUMAN	MSI2	RNA-binding protein Musashi homolog 2 (Musashi-2)	328	2	2	7	45.4553	Link		Q86V97	KBTB6_HUMAN	KBTBD6	Kelch repeat and BTB domain-containing protein 6	674	6	6	10.8	80.7333	Link
P42898	MTHR_HUMAN	MTHFR	Methylenetetrahydrofolate reductase (EC 1.5.1.20)	656	2	2	3.7	22.7277	Link		O60341	KDM1A_HUMAN	KDM1A AOF2 KDM1 KIAA0601 LSD1	Lysine-specific histone demethylase 1A (EC 1.-.-.-) (BRAF35-HDAC complex protein BHC110) (Flavin-containing amine oxidase domain-containing protein 2)	852	2	2	2.9	21.2888	Link
Q9UM54	MYO6_HUMAN	MYO6 KIAA0389	Unconventional myosin-VI (Unconventional myosin-6)	1294	4	4	4.7	23.0438	Link		Q96EK5	KBP_HUMAN	KIAA1279 KBP	KIF1-binding protein	621	3	3	6.3	43.8118	Link
P55769	NH2L1_HUMAN	NHP2L1	NHP2-like protein 1 (High mobility group-like nuclear protein 2 homolog 1) (OTK27) (SNU13 homolog) (hSNU13) (U4/U6.U5 tri-snRNP 15.5 kDa protein) [Cleaved into: NHP2-like protein 1, N-terminally processed]	128	2	2	18.8	116.479	Link		O00505	IMA4_HUMAN	KPNA3 QIP2	Importin subunit alpha-4 (Importin alpha Q2) (Qip2) (Karyopherin subunit alpha-3) (SRP1-gamma)	521	6	6	15.5	104.442	Link
P30414	NKTR_HUMAN	NKTR	NK-tumor recognition protein (NK-TR protein) (Natural-killer cells cyclophilin-related protein) [Includes: Putative peptidyl-prolyl cis-trans isomerase (PPIase) (EC 5.2.1.8) (Rotamase)]	1462	7	7	7.5	35.6927	Link		O00629	IMA3_HUMAN	KPNA4 QIP1	Importin subunit alpha-3 (Importin alpha Q1) (Qip1) (Karyopherin subunit alpha-4)	521	4	4	10.4	69.628	Link
Q14978	NOLC1_HUMAN	NOLC1 KIAA0035 NS5ATP13	Nucleolar and coiled-body phosphoprotein 1 (140 kDa nucleolar phosphoprotein) (Nopp140) (Hepatitis C virus NS5A-transactivated protein 13) (HCV NS5A-transactivated protein 13) (Nucleolar 130 kDa protein) (Nucleolar phosphoprotein p130)	699	11	7	8.6	117.312	Link		O15131	IMA6_HUMAN	KPNA5	Importin subunit alpha-6 (Karyopherin subunit alpha-5)	536	4	4	10.4	67.6794	Link
O14786	NRP1_HUMAN	NRP1 NRP VEGF165R	Neuropilin-1 (Vascular endothelial cell growth factor 165 receptor) (CD antigen CD304)	923	2	2	3.4	16.1531	Link		O60684	IMA7_HUMAN	KPNA6 IPOA7	Importin subunit alpha-7 (Karyopherin subunit alpha-6)	536	4	4	10.4	67.6794	Link
Q9UNZ2	NSF1C_HUMAN	NSFL1C UBXN2C	NSFL1 cofactor p47 (UBX domain-containing protein 2C) (p97 cofactor p47)	370	2	2	8.4	40.2955	Link		Q15323	K1H1_HUMAN	KRT31 HHA1 HKA1 KRTHA1	Keratin, type I cuticular Ha1 (Hair keratin, type I Ha1) (Keratin-31) (K31)	416	2	2	3.8	41.0829	Link
Q08J23	NSUN2_HUMAN	NSUN2 SAKI TRM4	tRNA (cytosine(34)-C(5))-methyltransferase (EC 2.1.1.203) (Myc-induced SUN domain-containing protein) (Misu) (NOL1/NOP2/Sun domain family member 2) (Substrate of AIM1/Aurora kinase B) (tRNA (cytosine-5-)-methyltransferase) (tRNA methyltransferase 4 homolog) (hTrm4)	767	6	5	9.8	58.3155	Link		O76013	KRT36_HUMAN	KRT36 HHA6 HKA6 KRTHA6	Keratin, type I cuticular Ha6 (Hair keratin, type I Ha6) (Keratin-36) (K36)	467	2	2	3.4	41.0829	Link
Q5TFE4	NT5D1_HUMAN	NT5DC1 NT5C2L1 LP2642	5'-nucleotidase domain-containing protein 1 (EC 3.1.3.-)	455	2	2	7	32.7678	Link		P49916	DNLI3_HUMAN	LIG3	DNA ligase 3 (EC 6.5.1.1) (DNA ligase III) (Polydeoxyribonucleotide synthase [ATP] 3)	1009	2	2	2.6	17.9763	Link
Q9BSD7	NTPCR_HUMAN	NTPCR C1orf57	Cancer-related nucleoside-triphosphatase (NTPase) (EC 3.6.1.15) (Nucleoside triphosphate phosphohydrolase)	190	3	3	16.8	117.705	Link		P36776	LONM_HUMAN	LONP1 PRSS15	Lon protease homolog, mitochondrial (EC 3.4.21.-) (LONHs) (Lon protease-like protein) (LONP) (Mitochondrial ATP-dependent protease Lon) (Serine protease 15)	959	2	2	2.7	18.9135	Link
P57740	NU107_HUMAN	NUP107	Nuclear pore complex protein Nup107 (107 kDa nucleoporin) (Nucleoporin Nup107)	925	2	2	3	16.1182	Link		Q8N1G4	LRC47_HUMAN	LRRC47 KIAA1185	Leucine-rich repeat-containing protein 47	583	4	4	10.3	62.2233	Link
Q8WUM0	NU133_HUMAN	NUP133	Nuclear pore complex protein Nup133 (133 kDa nucleoporin) (Nucleoporin Nup133)	1156	2	2	3.8	12.8974	Link		Q13257	MD2L1_HUMAN	MAD2L1 MAD2	Mitotic spindle assembly checkpoint protein MAD2A (HsMAD2) (Mitotic arrest deficient 2-like protein 1) (MAD2-like protein 1)	205	2	2	11.7	88.4785	Link
Q12769	NU160_HUMAN	NUP160 KIAA0197 NUP120	Nuclear pore complex protein Nup160 (160 kDa nucleoporin) (Nucleoporin Nup160)	1436	2	2	1.6	10.3825	Link		Q9UNF1	MAGD2_HUMAN	MAGED2 BCG1	Melanoma-associated antigen D2 (11B6) (Breast cancer-associated gene 1 protein) (BCG-1) (Hepatocellular carcinoma-associated protein JCL-1) (MAGE-D2 antigen)	606	2	2	3.3	29.9308	Link
Q8N1F7	NUP93_HUMAN	NUP93 KIAA0095	Nuclear pore complex protein Nup93 (93 kDa nucleoporin) (Nucleoporin Nup93)	819	4	4	10	36.4086	Link		Q96A72	MGN2_HUMAN	MAGOH MAGOHA	Protein mago nashi homolog	146	2	2	16.9	123.388	Link
O15381	NVL_HUMAN	NVL	Nuclear valosin-containing protein-like (NVLp) (Nuclear VCP-like protein)	856	3	2	3.7	26.1262	Link		P61326	MGN_HUMAN	MAGOHB MAGOH2	Protein mago nashi homolog 2	148	2	2	17.1	123.388	Link
P09874	PARP1_HUMAN	PARP1 ADPRT PPOL	Poly [ADP-ribose] polymerase 1 (PARP-1) (EC 2.4.2.30) (ADP-ribosyltransferase diphtheria toxin-like 1) (ARTD1) (NAD(+) ADP-ribosyltransferase 1) (ADPRT 1) (Poly[ADP-ribose] synthase 1)	1014	9	8	11.6	66.1657	Link		P33991	MCM4_HUMAN	MCM4 CDC21	DNA replication licensing factor MCM4 (EC 3.6.4.12) (CDC21 homolog) (P1-CDC21)	863	8	8	10.1	84.07	Link
Q9BRX2	PELO_HUMAN	PELO CGI-17	Protein pelota homolog (EC 3.1.-.-)	385	2	2	8.8	38.7256	Link		O60502	NCOAT_HUMAN	MGEA5 HEXC KIAA0679 MEA5	Bifunctional protein NCOAT (Meningioma-expressed antigen 5) (Nuclear cytoplasmic O-GlcNAcase and acetyltransferase) [Includes: Protein O-GlcNAcase (EC 3.2.1.169) (Glycoside hydrolase O-GlcNAcase) (Hexosaminidase C) (N-acetyl-beta-D-glucosaminidase) (N-acetyl-beta-glucosaminidase) (O-GlcNAcase) (OGA); Histone acetyltransferase (HAT) (EC 2.3.1.48)]	916	3	3	4.5	29.7021	Link
O00541	PESC_HUMAN	PES1	Pescadillo homolog	588	3	3	4.9	38.034	Link		P42568	AF9_HUMAN	MLLT3 AF9 YEATS3	Protein AF-9 (ALL1-fused gene from chromosome 9 protein) (Myeloid/lymphoid or mixed-lineage leukemia translocated to chromosome 3 protein) (YEATS domain-containing protein 3)	568	2	2	6.2	31.9333	Link
P17858	K6PL_HUMAN	PFKL	6-phosphofructokinase, liver type (EC 2.7.1.11) (Phosphofructo-1-kinase isozyme B) (PFK-B) (Phosphofructokinase 1) (Phosphohexokinase)	780	5	5	10.5	47.7863	Link		Q9BV20	MTNA_HUMAN	MRI1 MRDI UNQ6390/PRO21135	Methylthioribose-1-phosphate isomerase (M1Pi) (MTR-1-P isomerase) (EC 5.3.1.23) (Mediator of RhoA-dependent invasion) (S-methyl-5-thioribose-1-phosphate isomerase) (Translation initiation factor eIF-2B subunit alpha/beta/delta-like protein)	369	3	3	9.8	73.7321	Link
P08237	K6PF_HUMAN	PFKM PFKX	6-phosphofructokinase, muscle type (EC 2.7.1.11) (Phosphofructo-1-kinase isozyme A) (PFK-A) (Phosphofructokinase-M) (Phosphofructokinase 1) (Phosphohexokinase)	780	3	3	5.5	28.6718	Link		Q9Y3D9	RT23_HUMAN	MRPS23 CGI-138 HSPC329	28S ribosomal protein S23, mitochondrial (MRP-S23) (S23mt)	190	3	3	16.8	143.195	Link
P36871	PGM1_HUMAN	PGM1	Phosphoglucomutase-1 (PGM 1) (EC 5.4.2.2) (Glucose phosphomutase 1)	562	3	3	8.9	39.7936	Link		Q92665	RT31_HUMAN	MRPS31 IMOGN38	28S ribosomal protein S31, mitochondrial (MRP-S31) (S31mt) (Imogen 38)	395	2	2	7.6	45.9192	Link
A6NDG6	PGP_HUMAN	PGP	Phosphoglycolate phosphatase (PGP) (PGPase) (EC 3.1.3.18) (EC 3.1.3.48)	321	2	2	8.7	46.4465	Link		P82673	RT35_HUMAN	MRPS34	28S ribosomal protein S34, mitochondrial (MRP-S34) (S34mt)	218	2	2	7.1	56.1551	Link
Q8IWS0	PHF6_HUMAN	PHF6 KIAA1823	PHD finger protein 6 (PHD-like zinc finger protein)	365	2	2	7.7	40.8475	Link		P82930	RT34_HUMAN	MRPS35 MRPS28 HDCMD11P MDS023 PSEC0213	28S ribosomal protein S35, mitochondrial (MRP-S35) (S35mt) (28S ribosomal protein S28, mitochondrial) (MRP-S28) (S28mt)	323	2	2	7.3	83.2023	Link
O43164	PJA2_HUMAN	PJA2 KIAA0438 RNF131	E3 ubiquitin-protein ligase Praja-2 (Praja2) (EC 6.3.2.-) (RING finger protein 131)	708	6	6	12.3	63.1752	Link		Q9Y2R9	RT07_HUMAN	MRPS7	28S ribosomal protein S7, mitochondrial (MRP-S7) (S7mt) (bMRP-27a) (bMRP27a)	242	2	2	9.5	74.9508	Link
Q9H307	PININ_HUMAN	PNN DRS MEMA	Pinin (140 kDa nuclear and cell adhesion-related phosphoprotein) (Desmosome-associated protein) (Domain-rich serine protein) (DRS protein) (DRSP) (Melanoma metastasis clone A protein) (Nuclear protein SDK3) (SR-like protein)	717	17	16	25.4	176.749	Link		P43246	MSH2_HUMAN	MSH2	DNA mismatch repair protein Msh2 (hMSH2) (MutS protein homolog 2)	934	3	3	3.7	29.1297	Link
P49005	DPOD2_HUMAN	POLD2	DNA polymerase delta subunit 2 (EC 2.7.7.7) (DNA polymerase delta subunit p50)	469	2	2	6	31.7896	Link		P52701	MSH6_HUMAN	MSH6 GTBP	DNA mismatch repair protein Msh6 (hMSH6) (G/T mismatch-binding protein) (GTBP) (GTMBP) (MutS-alpha 160 kDa subunit) (p160)	1360	7	7	6.4	46.6789	Link
Q9BY77	PDIP3_HUMAN	POLDIP3 KIAA1649 PDIP46	Polymerase delta-interacting protein 3 (46 kDa DNA polymerase delta interaction protein) (p46) (S6K1 Aly/REF-like target) (SKAR)	421	6	5	19.2	106.242	Link		O43347	MSI1H_HUMAN	MSI1	RNA-binding protein Musashi homolog 1 (Musashi-1)	362	3	3	9.7	75.1578	Link
Q9UNP9	PPIE_HUMAN	PPIE CYP33	Peptidyl-prolyl cis-trans isomerase E (PPIase E) (EC 5.2.1.8) (Cyclophilin E) (Cyclophilin-33) (Rotamase E)	301	2	2	13.3	49.5327	Link		Q96DH6	MSI2H_HUMAN	MSI2	RNA-binding protein Musashi homolog 2 (Musashi-2)	328	3	3	11.6	82.9486	Link
O43447	PPIH_HUMAN	PPIH CYP20 CYPH	Peptidyl-prolyl cis-trans isomerase H (PPIase H) (EC 5.2.1.8) (Rotamase H) (Small nuclear ribonucleoprotein particle-specific cyclophilin H) (CypH) (U-snRNP-associated cyclophilin SnuCyp-20) (USA-CYP)	177	2	2	10.7	84.2336	Link		Q6UB35	C1TM_HUMAN	MTHFD1L FTHFSDC1	Monofunctional C1-tetrahydrofolate synthase, mitochondrial (EC 6.3.4.3) (Formyltetrahydrofolate synthetase)	978	2	2	1.7	18.5461	Link
O15355	PPM1G_HUMAN	PPM1G PPM1C	Protein phosphatase 1G (EC 3.1.3.16) (Protein phosphatase 1C) (Protein phosphatase 2C isoform gamma) (PP2C-gamma) (Protein phosphatase magnesium-dependent 1 gamma)	546	2	2	7.3	27.3065	Link		P42898	MTHR_HUMAN	MTHFR	Methylenetetrahydrofolate reductase (EC 1.5.1.20)	656	2	2	3.7	27.6495	Link
P30153	2AAA_HUMAN	PPP2R1A	Serine/threonine-protein phosphatase 2A 65 kDa regulatory subunit A alpha isoform (Medium tumor antigen-associated 61 kDa protein) (PP2A subunit A isoform PR65-alpha) (PP2A subunit A isoform R1-alpha)	589	5	5	13.6	63.2824	Link		Q7Z406	MYH14_HUMAN	MYH14 KIAA2034 FP17425	Myosin-14 (Myosin heavy chain 14) (Myosin heavy chain, non-muscle IIc) (Non-muscle myosin heavy chain IIc) (NMHC II-C)	1995	2	2	1.2	9.09178	Link
Q5H9R7	PP6R3_HUMAN	PPP6R3 C11orf23 KIAA1558 PP6R3 SAPL SAPS3	Serine/threonine-protein phosphatase 6 regulatory subunit 3 (SAPS domain family member 3) (Sporulation-induced transcript 4-associated protein SAPL)	873	2	2	3.2	17.0783	Link		Q9UM54	MYO6_HUMAN	MYO6 KIAA0389	Unconventional myosin-VI (Unconventional myosin-6)	1294	3	3	3	21.0256	Link
P60891	PRPS1_HUMAN	PRPS1	Ribose-phosphate pyrophosphokinase 1 (EC 2.7.6.1) (PPRibP) (Phosphoribosyl pyrophosphate synthase I) (PRS-I)	318	6	6	23.3	140.654	Link		Q9BXJ9	NAA15_HUMAN	NAA15 GA19 NARG1 NATH TBDN100	N-alpha-acetyltransferase 15, NatA auxiliary subunit (Gastric cancer antigen Ga19) (N-terminal acetyltransferase) (NMDA receptor-regulated protein 1) (Protein tubedown-1) (Tbdn100)	866	2	2	2.3	20.9447	Link
P21108	PRPS3_HUMAN	PRPS1L1 PRPS3 PRPSL	Ribose-phosphate pyrophosphokinase 3 (EC 2.7.6.1) (Phosphoribosyl pyrophosphate synthase 1-like 1) (PRPS1-like 1) (Phosphoribosyl pyrophosphate synthase III) (PRS-III)	318	6	6	22.6	140.654	Link		Q09161	NCBP1_HUMAN	NCBP1 CBP80 NCBP	Nuclear cap-binding protein subunit 1 (80 kDa nuclear cap-binding protein) (CBP80) (NCBP 80 kDa subunit)	790	3	3	4.7	34.4394	Link
P11908	PRPS2_HUMAN	PRPS2	Ribose-phosphate pyrophosphokinase 2 (EC 2.7.6.1) (PPRibP) (Phosphoribosyl pyrophosphate synthase II) (PRS-II)	318	6	6	23.3	140.654	Link		O95299	NDUAA_HUMAN	NDUFA10	NADH dehydrogenase [ubiquinone] 1 alpha subcomplex subunit 10, mitochondrial (Complex I-42kD) (CI-42kD) (NADH-ubiquinone oxidoreductase 42 kDa subunit)	355	3	3	13.5	76.6398	Link
P60900	PSA6_HUMAN	PSMA6 PROS27	Proteasome subunit alpha type-6 (EC 3.4.25.1) (27 kDa prosomal protein) (PROS-27) (p27K) (Macropain iota chain) (Multicatalytic endopeptidase complex iota chain) (Proteasome iota chain)	246	2	2	10.2	60.6071	Link		Q8TD19	NEK9_HUMAN	NEK9 KIAA1995 NEK8 NERCC	Serine/threonine-protein kinase Nek9 (EC 2.7.11.1) (Nercc1 kinase) (Never in mitosis A-related kinase 9) (NimA-related protein kinase 9) (NimA-related kinase 8) (Nek8)	979	5	2	4.6	46.3179	Link
P28074	PSB5_HUMAN	PSMB5 LMPX MB1 X	Proteasome subunit beta type-5 (EC 3.4.25.1) (Macropain epsilon chain) (Multicatalytic endopeptidase complex epsilon chain) (Proteasome chain 6) (Proteasome epsilon chain) (Proteasome subunit MB1) (Proteasome subunit X)	263	2	2	10.3	56.6895	Link		Q14978	NOLC1_HUMAN	NOLC1 KIAA0035 NS5ATP13	Nucleolar and coiled-body phosphoprotein 1 (140 kDa nucleolar phosphoprotein) (Nopp140) (Hepatitis C virus NS5A-transactivated protein 13) (HCV NS5A-transactivated protein 13) (Nucleolar 130 kDa protein) (Nucleolar phosphoprotein p130)	699	8	7	10.2	103.795	Link
P62191	PRS4_HUMAN	PSMC1	26S protease regulatory subunit 4 (P26s4) (26S proteasome AAA-ATPase subunit RPT2) (Proteasome 26S subunit ATPase 1)	440	3	3	11.8	50.8273	Link		Q9UNZ2	NSF1C_HUMAN	NSF	Vesicle-fusing ATPase (EC 3.6.4.6) (N-ethylmaleimide-sensitive fusion protein) (NEM-sensitive fusion protein) (Vesicular-fusion protein NSF)	744	2	2	8.4	49.0219	Link
P62195	PRS8_HUMAN	PSMC5 SUG1	26S protease regulatory subunit 8 (26S proteasome AAA-ATPase subunit RPT6) (Proteasome 26S subunit ATPase 5) (Proteasome subunit p45) (Thyroid hormone receptor-interacting protein 1) (TRIP1) (p45/SUG)	406	4	4	16	73.445	Link		P46459	NSF_HUMAN	NSFL1C UBXN2C	NSFL1 cofactor p47 (UBX domain-containing protein 2C) (p97 cofactor p47)	370	2	2	3	24.3792	Link
P51149	RAB7A_HUMAN	RAB7A RAB7	Ras-related protein Rab-7a	207	3	3	18.4	108.039	Link		Q08J23	NSUN2_HUMAN	NSUN2 SAKI TRM4	tRNA (cytosine(34)-C(5))-methyltransferase (EC 2.1.1.203) (Myc-induced SUN domain-containing protein) (Misu) (NOL1/NOP2/Sun domain family member 2) (Substrate of AIM1/Aurora kinase B) (tRNA (cytosine-5-)-methyltransferase) (tRNA methyltransferase 4 homolog) (hTrm4)	767	5	5	11	59.1202	Link
Q9NS91	RAD18_HUMAN	RAD18 RNF73	E3 ubiquitin-protein ligase RAD18 (EC 6.3.2.-) (Postreplication repair protein RAD18) (hHR18) (hRAD18) (RING finger protein 73)	495	2	2	4.6	30.1199	Link		Q5TFE4	NT5D1_HUMAN	NT5DC1 NT5C2L1 LP2642	5'-nucleotidase domain-containing protein 1 (EC 3.1.3.-)	455	5	5	14.5	99.6598	Link
P46060	RAGP1_HUMAN	RANGAP1 KIAA1835 SD	Ran GTPase-activating protein 1 (RanGAP1)	587	2	2	4.8	25.3992	Link		Q9BSD7	NTPCR_HUMAN	NTPCR C1orf57	Cancer-related nucleoside-triphosphatase (NTPase) (EC 3.6.1.15) (Nucleoside triphosphate phosphohydrolase)	190	2	2	14.2	95.4636	Link
Q96PK6	RBM14_HUMAN	RBM14 SIP	RNA-binding protein 14 (Paraspeckle protein 2) (PSP2) (RNA-binding motif protein 14) (RRM-containing coactivator activator/modulator) (Synaptotagmin-interacting protein) (SYT-interacting protein)	669	4	4	9.1	44.572	Link		P57740	NU107_HUMAN	NUP107	Nuclear pore complex protein Nup107 (107 kDa nucleoporin) (Nucleoporin Nup107)	925	2	2	2.5	19.6087	Link
Q9NW64	RBM22_HUMAN	RBM22 ZC3H16 199G4	Pre-mRNA-splicing factor RBM22 (RNA-binding motif protein 22) (Zinc finger CCCH domain-containing protein 16)	420	2	2	5	35.4984	Link		Q8WUM0	NU133_HUMAN	NUP133	Nuclear pore complex protein Nup133 (133 kDa nucleoporin) (Nucleoporin Nup133)	1156	2	2	2	15.6904	Link
Q9BWF3	RBM4_HUMAN	RBM4 RBM4A	RNA-binding protein 4 (Lark homolog) (hLark) (RNA-binding motif protein 4) (RNA-binding motif protein 4a)	364	3	3	15.9	61.4396	Link		O75694	NU155_HUMAN	NUP155 KIAA0791	Nuclear pore complex protein Nup155 (155 kDa nucleoporin) (Nucleoporin Nup155)	1391	3	3	3	19.5594	Link
Q9Y5S9	RBM8A_HUMAN	RBM8A RBM8 HSPC114 MDS014	RNA-binding protein 8A (Binder of OVCA1-1) (BOV-1) (RNA-binding motif protein 8A) (RNA-binding protein Y14) (Ribonucleoprotein RBM8A)	174	2	2	13.8	85.6859	Link		Q8N1F7	NUP93_HUMAN	NUP93 KIAA0095	Nuclear pore complex protein Nup93 (93 kDa nucleoporin) (Nucleoporin Nup93)	819	8	8	13.2	88.5865	Link
Q15287	RNPS1_HUMAN	RNPS1 LDC2	RNA-binding protein with serine-rich domain 1 (SR-related protein LDC2)	305	5	4	20.3	122.208	Link		P55809	SCOT1_HUMAN	OXCT1 OXCT SCOT	Succinyl-CoA:3-ketoacid coenzyme A transferase 1, mitochondrial (EC 2.8.3.5) (3-oxoacid CoA-transferase 1) (Somatic-type succinyl-CoA:3-oxoacid CoA-transferase) (SCOT-s)	520	3	3	10.4	52.3214	Link
P27635	RL10_HUMAN	RPL10 DXS648E QM	60S ribosomal protein L10 (Laminin receptor homolog) (Protein QM) (Tumor suppressor QM)	214	5	5	34.1	174.175	Link		Q9NVE7	PANK4_HUMAN	PANK4	Pantothenate kinase 4 (hPanK4) (EC 2.7.1.33) (Pantothenic acid kinase 4)	773	3	3	3.9	35.1968	Link
P84098	RL19_HUMAN	RPL19	60S ribosomal protein L19	196	3	3	13.3	114.102	Link		Q16822	PCKGM_HUMAN	PCK2 PEPCK2	Phosphoenolpyruvate carboxykinase [GTP], mitochondrial (PEPCK-M) (EC 4.1.1.32)	640	2	2	3.9	28.3408	Link
Q9UNX3	RL26L_HUMAN	RPL26	60S ribosomal protein L26	145	4	4	21.4	205.646	Link		Q8WUM4	PDC6I_HUMAN	PDCD6IP AIP1 ALIX KIAA1375	Programmed cell death 6-interacting protein (PDCD6-interacting protein) (ALG-2-interacting protein 1) (ALG-2-interacting protein X) (Hp95)	868	2	2	3.1	20.8964	Link
P61254	RL26_HUMAN	RPL26L1 RPL26P1	60S ribosomal protein L26-like 1	145	4	4	21.4	205.646	Link		Q6P996	PDXD1_HUMAN	PDXDC1 KIAA0251	Pyridoxal-dependent decarboxylase domain-containing protein 1 (EC 4.1.1.-)	788	2	2	3	23.0179	Link
P46779	RL28_HUMAN	RPL28	60S ribosomal protein L28	137	2	2	13.9	108.827	Link		Q96GD0	PLPP_HUMAN	PDXP CIN PLP PLPP	Pyridoxal phosphate phosphatase (PLP phosphatase) (EC 3.1.3.3) (EC 3.1.3.74) (Chronophin)	296	4	4	19.6	122.555	Link
Q9Y3U8	RL36_HUMAN	RPL36	60S ribosomal protein L36	105	3	3	28.6	212.991	Link		O00541	PESC_HUMAN	PES1	Pescadillo homolog	588	3	3	4.6	46.2706	Link
P63173	RL38_HUMAN	RPL38	60S ribosomal protein L38	70	2	2	28.6	212.991	Link		P17858	K6PL_HUMAN	PFKL	6-phosphofructokinase, liver type (EC 2.7.1.11) (Phosphofructo-1-kinase isozyme B) (PFK-B) (Phosphofructokinase 1) (Phosphohexokinase)	780	9	9	16.3	104.643	Link
P62841	RS15_HUMAN	RPS15 RIG	40S ribosomal protein S15 (RIG protein)	145	2	2	23.4	102.823	Link		P08237	K6PF_HUMAN	PFKM PFKX	6-phosphofructokinase, muscle type (EC 2.7.1.11) (Phosphofructo-1-kinase isozyme A) (PFK-A) (Phosphofructokinase-M) (Phosphofructokinase 1) (Phosphohexokinase)	780	4	4	6.3	46.5079	Link
Q9Y3Z3	SAMH1_HUMAN	SAMHD1 MOP5	Deoxynucleoside triphosphate triphosphohydrolase SAMHD1 (dNTPase) (EC 3.1.5.-) (Dendritic cell-derived IFNG-induced protein) (DCIP) (Monocyte protein 5) (MOP-5) (SAM domain and HD domain-containing protein 1)	626	3	3	7.3	35.7253	Link		O95336	6PGL_HUMAN	PGLS	6-phosphogluconolactonase (6PGL) (EC 3.1.1.31)	258	2	2	12	70.3027	Link
O00422	SAP18_HUMAN	SAP18 GIG38	Histone deacetylase complex subunit SAP18 (18 kDa Sin3-associated polypeptide) (2HOR0202) (Cell growth-inhibiting gene 38 protein) (Sin3-associated polypeptide p18)	153	6	6	32.7	292.34	Link		O95394	AGM1_HUMAN	PGM3 AGM1	Phosphoacetylglucosamine mutase (PAGM) (EC 5.4.2.3) (Acetylglucosamine phosphomutase) (N-acetylglucosamine-phosphate mutase) (Phosphoglucomutase-3) (PGM 3)	542	4	4	13.7	66.9302	Link
P18827	SDC1_HUMAN	SDC1 SDC	Syndecan-1 (SYND1) (CD antigen CD138)	310	5	4	15.5	120.237	Link		O43164	PJA2_HUMAN	PJA2 KIAA0438 RNF131	E3 ubiquitin-protein ligase Praja-2 (Praja2) (EC 6.3.2.-) (RING finger protein 131)	708	4	4	9	51.2375	Link
P31431	SDC4_HUMAN	SDC4	Syndecan-4 (SYND4) (Amphiglycan) (Ryudocan core protein)	198	4	4	18.2	150.599	Link		Q15149	PLEC_HUMAN	PLEC PLEC1	Plectin (PCN) (PLTN) (Hemidesmosomal protein 1) (HD1) (Plectin-1)	4684	3	3	0.8	5.80853	Link
Q96C92	SDCG3_HUMAN	SDCCAG3	Serologically defined colon cancer antigen 3 (Antigen NY-CO-3)	435	10	10	28	171.372	Link		O75439	MPPB_HUMAN	PMPCB MPPB	Mitochondrial-processing peptidase subunit beta (EC 3.4.24.64) (Beta-MPP) (P-52)	489	2	2	9.8	37.0922	Link
Q9BRK5	CAB45_HUMAN	SDF4 CAB45 PSEC0034	45 kDa calcium-binding protein (Cab45) (Stromal cell-derived factor 4) (SDF-4)	362	2	2	13	41.186	Link		Q9H307	PININ_HUMAN	PNN DRS MEMA	Pinin (140 kDa nuclear and cell adhesion-related phosphoprotein) (Desmosome-associated protein) (Domain-rich serine protein) (DRS protein) (DRSP) (Melanoma metastasis clone A protein) (Nuclear protein SDK3) (SR-like protein)	717	15	15	21.3	189.729	Link
Q9UPS6	SET1B_HUMAN	SETD1B KIAA1076 KMT2G SET1B	Histone-lysine N-methyltransferase SETD1B (EC 2.1.1.43) (Lysine N-methyltransferase 2G) (SET domain-containing protein 1B) (hSET1B)	1966	11	11	11.2	42.6424	Link		Q8WUA2	PPIL4_HUMAN	PPIL4	Peptidyl-prolyl cis-trans isomerase-like 4 (PPIase) (EC 5.2.1.8) (Cyclophilin-like protein PPIL4) (Rotamase PPIL4)	492	2	2	5.5	36.866	Link
Q96LW2	SG494_HUMAN	SGK494	Uncharacterized serine/threonine-protein kinase SgK494 (EC 2.7.11.1) (Sugen kinase 494)	274	2	2	6.6	54.4136	Link		O15355	PPM1G_HUMAN	PPM1G PPM1C	Protein phosphatase 1G (EC 3.1.3.16) (Protein phosphatase 1C) (Protein phosphatase 2C isoform gamma) (PP2C-gamma) (Protein phosphatase magnesium-dependent 1 gamma)	546	4	4	13	66.4399	Link
Q8IXJ6	SIR2_HUMAN	SIRT2 SIR2L SIR2L2	NAD-dependent protein deacetylase sirtuin-2 (EC 3.5.1.-) (Regulatory protein SIR2 homolog 2) (SIR2-like protein 2)	389	2	2	6.4	38.3274	Link		O14974	MYPT1_HUMAN	PPP1R12A MBS MYPT1	Protein phosphatase 1 regulatory subunit 12A (Myosin phosphatase-targeting subunit 1) (Myosin phosphatase target subunit 1) (Protein phosphatase myosin-binding subunit)	1030	2	2	2.5	17.6098	Link
P05141	ADT2_HUMAN	SLC25A5 ANT2	ADP/ATP translocase 2 (ADP,ATP carrier protein 2) (ADP,ATP carrier protein, fibroblast isoform) (Adenine nucleotide translocator 2) (ANT 2) (Solute carrier family 25 member 5) [Cleaved into: ADP/ATP translocase 2, N-terminally processed]	298	4	4	13.8	99.5948	Link		P30153	2AAA_HUMAN	PPP2R1A	Serine/threonine-protein phosphatase 2A 65 kDa regulatory subunit A alpha isoform (Medium tumor antigen-associated 61 kDa protein) (PP2A subunit A isoform PR65-alpha) (PP2A subunit A isoform R1-alpha)	589	5	5	10.5	76.9868	Link
P52788	SPSY_HUMAN	SMS	Spermine synthase (SPMSY) (EC 2.5.1.22) (Spermidine aminopropyltransferase)	366	6	6	25.7	122.208	Link		P48454	PP2BC_HUMAN	PPP3CC CALNA3 CNA3	Serine/threonine-protein phosphatase 2B catalytic subunit gamma isoform (EC 3.1.3.16) (CAM-PRP catalytic subunit) (Calcineurin, testis-specific catalytic subunit) (Calmodulin-dependent calcineurin A subunit gamma isoform)	512	2	2	4.3	35.426	Link
Q2TAY7	SMU1_HUMAN	SMU1	WD40 repeat-containing protein SMU1 (Smu-1 suppressor of mec-8 and unc-52 protein homolog) [Cleaved into: WD40 repeat-containing protein SMU1, N-terminally processed]	513	2	2	6.6	29.063	Link		Q9UPN7	PP6R1_HUMAN	PPP6R1 KIAA1115 PP6R1 SAPS1	Serine/threonine-protein phosphatase 6 regulatory subunit 1 (SAPS domain family member 1)	881	2	2	2.4	20.5881	Link
Q96DI7	SNR40_HUMAN	SNRNP40 PRP8BP SFP38 WDR57	U5 small nuclear ribonucleoprotein 40 kDa protein (U5 snRNP 40 kDa protein) (U5-40K) (38 kDa-splicing factor) (Prp8-binding protein) (hPRP8BP) (U5 snRNP-specific 40 kDa protein) (WD repeat-containing protein 57)	357	5	5	30	104.407	Link		Q5H9R7	PP6R3_HUMAN	PPP6R3 C11orf23 KIAA1558 PP6R3 SAPL SAPS3	Serine/threonine-protein phosphatase 6 regulatory subunit 3 (SAPS domain family member 3) (Sporulation-induced transcript 4-associated protein SAPL)	873	4	4	5	41.5535	Link
Q13573	SNW1_HUMAN	SNW1 SKIIP SKIP	SNW domain-containing protein 1 (Nuclear protein SkiP) (Nuclear receptor coactivator NCoA-62) (Ski-interacting protein)	536	3	3	5.2	41.7239	Link		P60891	PRPS1_HUMAN	PRPS1	Ribose-phosphate pyrophosphokinase 1 (EC 2.7.6.1) (PPRibP) (Phosphoribosyl pyrophosphate synthase I) (PRS-I)	318	10	8	21.7	285.19	Link
Q96L92	SNX27_HUMAN	SNX27 KIAA0488 My014	Sorting nexin-27	541	2	2	4.1	27.5589	Link		P21108	PRPS3_HUMAN	PRPS1L1 PRPS3 PRPSL	Ribose-phosphate pyrophosphokinase 3 (EC 2.7.6.1) (Phosphoribosyl pyrophosphate synthase 1-like 1) (PRPS1-like 1) (Phosphoribosyl pyrophosphate synthase III) (PRS-III)	318	10	8	22.6	285.19	Link
Q13501	SQSTM_HUMAN	SQSTM1 ORCA OSIL	Sequestosome-1 (EBI3-associated protein of 60 kDa) (EBIAP) (p60) (Phosphotyrosine-independent ligand for the Lck SH2 domain of 62 kDa) (Ubiquitin-binding protein p62)	440	5	4	16.6	84.7122	Link		P11908	PRPS2_HUMAN	PRPS2	Ribose-phosphate pyrophosphokinase 2 (EC 2.7.6.1) (PPRibP) (Phosphoribosyl pyrophosphate synthase II) (PRS-II)	318	13	11	33	370.747	Link
Q9UHB9	SRP68_HUMAN	SRP68	Signal recognition particle subunit SRP68 (SRP68) (Signal recognition particle 68 kDa protein)	627	4	4	9.9	47.5577	Link		P60900	PSA6_HUMAN	PSMA6 PROS27	Proteasome subunit alpha type-6 (EC 3.4.25.1) (27 kDa prosomal protein) (PROS-27) (p27K) (Macropain iota chain) (Multicatalytic endopeptidase complex iota chain) (Proteasome iota chain)	246	2	2	9.3	73.7321	Link
Q9UQ35	SRRM2_HUMAN	SRRM2 KIAA0324 SRL300 SRM300 HSPC075	Serine/arginine repetitive matrix protein 2 (300 kDa nuclear matrix antigen) (Serine/arginine-rich splicing factor-related nuclear matrix protein of 300 kDa) (SR-related nuclear matrix protein of 300 kDa) (Ser/Arg-related nuclear matrix protein of 300 kDa) (Splicing coactivator subunit SRm300) (Tax-responsive enhancer element-binding protein 803) (TaxREB803)	2752	43	39	16.3	116.479	Link		P62191	PRS4_HUMAN	PSMC1	26S protease regulatory subunit 4 (P26s4) (26S proteasome AAA-ATPase subunit RPT2) (Proteasome 26S subunit ATPase 1)	440	4	4	12.3	82.4459	Link
P50502	F10A1_HUMAN	ST13 AAG2 FAM10A1 HIP SNC6	Hsc70-interacting protein (Hip) (Aging-associated protein 2) (Progesterone receptor-associated p48 protein) (Protein FAM10A1) (Putative tumor suppressor ST13) (Renal carcinoma antigen NY-REN-33) (Suppression of tumorigenicity 13 protein)	369	2	2	7.3	48.9633	Link		P62195	PRS8_HUMAN	PSMC5 SUG1	26S protease regulatory subunit 8 (26S proteasome AAA-ATPase subunit RPT6) (Proteasome 26S subunit ATPase 5) (Proteasome subunit p45) (Thyroid hormone receptor-interacting protein 1) (TRIP1) (p45/SUG)	406	5	5	18	111.688	Link
Q8IZP2	ST134_HUMAN	ST13P4 FAM10A4	Putative protein FAM10A4 (Suppression of tumorigenicity 13 pseudogene 4)	240	2	2	11.2	48.9633	Link		Q13200	PSMD2_HUMAN	PSMD2 TRAP2	26S proteasome non-ATPase regulatory subunit 2 (26S proteasome regulatory subunit RPN1) (26S proteasome regulatory subunit S2) (26S proteasome subunit p97) (Protein 55.11) (Tumor necrosis factor type 1 receptor-associated protein 2)	908	3	3	4.4	29.9638	Link
O95793	STAU1_HUMAN	STAU1 STAU	Double-stranded RNA-binding protein Staufen homolog 1	577	4	4	8.7	51.6788	Link		O95456	PSMG1_HUMAN	PSMG1 C21LRP DSCR2 PAC1	Proteasome assembly chaperone 1 (PAC-1) (Chromosome 21 leucine-rich protein) (C21-LRP) (Down syndrome critical region protein 2)	288	2	2	9	62.9795	Link
Q9Y2Z0	SUGT1_HUMAN	SUGT1	Suppressor of G2 allele of SKP1 homolog (Protein 40-6-3) (Sgt1)	365	5	5	20.8	102.119	Link		Q96EY7	PTCD3_HUMAN	PTCD3 MRPS39 TRG15	Pentatricopeptide repeat domain-containing protein 3, mitochondrial (28S ribosomal protein S39, mitochondrial) (MRP-S39) (Transformation-related gene 15 protein) (TRG-15)	689	2	2	3.8	26.3252	Link
Q15813	TBCE_HUMAN	TBCE	Tubulin-specific chaperone E (Tubulin-folding cofactor E)	527	3	3	9.3	42.4365	Link		P51149	RAB7A_HUMAN	RAB7A RAB7	Ras-related protein Rab-7a	207	2	2	14.5	87.6236	Link
Q12788	TBL3_HUMAN	TBL3 SAZD	Transducin beta-like protein 3 (WD repeat-containing protein SAZD)	808	2	2	4.5	18.4522	Link		Q9UKM9	RALY_HUMAN	RALY HNRPCL2 P542	RNA-binding protein Raly (Autoantigen p542) (Heterogeneous nuclear ribonucleoprotein C-like 2) (hnRNP core protein C-like 2) (hnRNP associated with lethal yellow protein homolog)	306	3	3	9.5	88.9122	Link
P04637	P53_HUMAN	TP53 P53	Cellular tumor antigen p53 (Antigen NY-CO-13) (Phosphoprotein p53) (Tumor suppressor p53)	393	2	2	8.4	37.9373	Link		P46060	RAGP1_HUMAN	RANGAP1 KIAA1835 SD	Ran GTPase-activating protein 1 (RanGAP1)	587	4	4	8.3	61.7993	Link
O14545	TRAD1_HUMAN	TRAFD1 FLN29	TRAF-type zinc finger domain-containing protein 1 (Protein FLN29)	582	2	2	3.8	25.6174	Link		Q96PK6	RBM14_HUMAN	RBM14 SIP	RNA-binding protein 14 (Paraspeckle protein 2) (PSP2) (RNA-binding motif protein 14) (RRM-containing coactivator activator/modulator) (Synaptotagmin-interacting protein) (SYT-interacting protein)	669	6	6	13.3	81.3367	Link
Q15654	TRIP6_HUMAN	TRIP6 OIP1	Thyroid receptor-interacting protein 6 (TR-interacting protein 6) (TRIP-6) (Opa-interacting protein 1) (OIP-1) (Zyxin-related protein 1) (ZRP-1)	476	3	3	11.6	46.9832	Link		Q9NW64	RBM22_HUMAN	RBM22 ZC3H16 199G4	Pre-mRNA-splicing factor RBM22 (RNA-binding motif protein 22) (Zinc finger CCCH domain-containing protein 16)	420	2	2	5	43.1859	Link
Q14166	TTL12_HUMAN	TTLL12 KIAA0153	Tubulin--tyrosine ligase-like protein 12	644	8	7	17.4	92.6046	Link		Q9BWF3	RBM4_HUMAN	RBM4 RBM4A	RNA-binding protein 4 (Lark homolog) (hLark) (RNA-binding motif protein 4) (RNA-binding motif protein 4a)	364	3	3	14.8	74.7449	Link
Q9NY65	TBA8_HUMAN	TUBA8 TUBAL2	Tubulin alpha-8 chain (Alpha-tubulin 8) (Tubulin alpha chain-like 2)	449	23	13	28.3	381.865	Link		Q9Y5S9	RBM8A_HUMAN	RBM8A RBM8 HSPC114 MDS014	RNA-binding protein 8A (Binder of OVCA1-1) (BOV-1) (RNA-binding motif protein 8A) (RNA-binding protein Y14) (Ribonucleoprotein RBM8A)	174	4	4	35.6	208.484	Link
A6NHL2	TBAL3_HUMAN	TUBAL3	Tubulin alpha chain-like 3	446	3	3	7.4	50.1435	Link		P18754	RCC1_HUMAN	RCC1 CHC1	Regulator of chromosome condensation (Cell cycle regulatory protein) (Chromosome condensation protein 1)	421	4	4	12.8	86.1667	Link
P23258	TBG1_HUMAN	TUBG1 TUBG	Tubulin gamma-1 chain (Gamma-1-tubulin) (Gamma-tubulin complex component 1) (GCP-1)	451	2	2	9.8	33.0584	Link		Q9UKL0	RCOR1_HUMAN	RCOR1 KIAA0071 RCOR	REST corepressor 1 (Protein CoREST)	482	2	2	5	37.6309	Link
Q9NRH3	TBG2_HUMAN	TUBG2	Tubulin gamma-2 chain (Gamma-2-tubulin)	451	2	2	9.8	33.0584	Link		P46063	RECQ1_HUMAN	RECQL RECQ1 RECQL1	ATP-dependent DNA helicase Q1 (EC 3.6.4.12) (DNA helicase, RecQ-like type 1) (RecQ1) (DNA-dependent ATPase Q1) (RecQ protein-like 1)	649	4	4	7.4	55.8955	Link
Q9BRA2	TXD17_HUMAN	TXNDC17 TXNL5	Thioredoxin domain-containing protein 17 (14 kDa thioredoxin-related protein) (TRP14) (Protein 42-9-9) (Thioredoxin-like protein 5)	123	3	3	26.8	181.821	Link		Q15287	RNPS1_HUMAN	RNPS1 LDC2	RNA-binding protein with serine-rich domain 1 (SR-related protein LDC2)	305	2	2	13.8	59.4692	Link
Q01081	U2AF1_HUMAN	U2AF1 U2AF35 U2AFBP FP793	Splicing factor U2AF 35 kDa subunit (U2 auxiliary factor 35 kDa subunit) (U2 small nuclear RNA auxiliary factor 1) (U2 snRNP auxiliary factor small subunit)	240	4	3	16.2	124.244	Link		P27635	RL10_HUMAN	RPL10 DXS648E QM	60S ribosomal protein L10 (Laminin receptor homolog) (Protein QM) (Tumor suppressor QM)	214	4	4	19.6	169.515	Link
P61081	UBC12_HUMAN	UBE2M UBC12	NEDD8-conjugating enzyme Ubc12 (EC 6.3.2.-) (NEDD8 carrier protein) (NEDD8 protein ligase) (Ubiquitin-conjugating enzyme E2 M)	183	3	3	20.8	122.208	Link		P84098	RL19_HUMAN	RPL19	60S ribosomal protein L19	196	6	5	17.9	277.624	Link
P17480	UBF1_HUMAN	UBTF UBF UBF1	Nucleolar transcription factor 1 (Autoantigen NOR-90) (Upstream-binding factor 1) (UBF-1)	764	90	48	39.7	878.168	Link		Q9UNX3	RL26L_HUMAN	RPL26L1 RPL26P1	60S ribosomal protein L26-like 1	145	5	4	22.8	312.726	Link
Q9BZX2	UCK2_HUMAN	UCK2 UMPK	Uridine-cytidine kinase 2 (UCK 2) (EC 2.7.1.48) (Cytidine monophosphokinase 2) (Testis-specific protein TSA903) (Uridine monophosphokinase 2)	261	3	3	13	85.6859	Link		P46779	RL28_HUMAN	RPL28	60S ribosomal protein L28	137	4	3	21.9	264.79	Link
O60701	UGDH_HUMAN	UGDH	UDP-glucose 6-dehydrogenase (UDP-Glc dehydrogenase) (UDP-GlcDH) (UDPGDH) (EC 1.1.1.22)	494	37	29	59.5	558.346	Link		P18077	RL35A_HUMAN	RPL35A GIG33	60S ribosomal protein L35a (Cell growth-inhibiting gene 33 protein)	110	3	3	15.5	247.338	Link
Q92900	RENT1_HUMAN	UPF1 KIAA0221 RENT1	Regulator of nonsense transcripts 1 (EC 3.6.4.-) (ATP-dependent helicase RENT1) (Nonsense mRNA reducing factor 1) (NORF1) (Up-frameshift suppressor 1 homolog) (hUpf1)	1129	5	5	7.3	33.0145	Link		Q9Y3U8	RL36_HUMAN	RPL36	60S ribosomal protein L36	105	2	2	20	172.744	Link
P45974	UBP5_HUMAN	USP5 ISOT	Ubiquitin carboxyl-terminal hydrolase 5 (EC 3.4.19.12) (Deubiquitinating enzyme 5) (Isopeptidase T) (Ubiquitin thioesterase 5) (Ubiquitin-specific-processing protease 5)	858	8	6	11.1	69.5074	Link		P61513	RL37A_HUMAN	RPL37A	60S ribosomal protein L37a	92	3	2	29.3	295.73	Link
Q93008	USP9X_HUMAN	USP9X DFFRX FAM USP9	Probable ubiquitin carboxyl-terminal hydrolase FAF-X (EC 3.4.19.12) (Deubiquitinating enzyme FAF-X) (Fat facets in mammals) (hFAM) (Fat facets protein-related, X-linked) (Ubiquitin thioesterase FAF-X) (Ubiquitin-specific protease 9, X chromosome) (Ubiquitin-specific-processing protease FAF-X)	2570	4	4	2.5	11.7074	Link		P63173	RL38_HUMAN	RPL38	60S ribosomal protein L38	70	3	2	28.6	388.673	Link
O75436	VP26A_HUMAN	VPS26A VPS26	Vacuolar protein sorting-associated protein 26A (Vesicle protein sorting 26A) (hVPS26)	327	3	3	9.8	68.3915	Link		Q15413	RYR3_HUMAN	RYR3 HBRR	Ryanodine receptor 3 (RYR-3) (RyR3) (Brain ryanodine receptor-calcium release channel) (Brain-type ryanodine receptor) (Type 3 ryanodine receptor)	4870	2	2	0.3	3.72445	Link
O75083	WDR1_HUMAN	WDR1	WD repeat-containing protein 1 (Actin-interacting protein 1) (AIP1) (NORI-1)	606	3	3	10.4	36.9043	Link		Q9Y3Z3	SAMH1_HUMAN	SAMHD1 MOP5	Deoxynucleoside triphosphate triphosphohydrolase SAMHD1 (dNTPase) (EC 3.1.5.-) (Dendritic cell-derived IFNG-induced protein) (DCIP) (Monocyte protein 5) (MOP-5) (SAM domain and HD domain-containing protein 1)	626	4	4	8	57.9492	Link
Q9GZS3	WDR61_HUMAN	WDR61	WD repeat-containing protein 61 (Meiotic recombination REC14 protein homolog) (SKI8 homolog) (Ski8) [Cleaved into: WD repeat-containing protein 61, N-terminally processed]	305	2	2	16.1	48.8831	Link		Q15020	SART3_HUMAN	SART3 KIAA0156 TIP110	Squamous cell carcinoma antigen recognized by T-cells 3 (SART-3) (hSART-3) (Tat-interacting protein of 110 kDa) (Tip110)	963	2	2	2.7	18.835	Link
Q9HCS7	SYF1_HUMAN	XAB2 HCNP KIAA1177 SYF1 PP3898	Pre-mRNA-splicing factor SYF1 (Protein HCNP) (XPA-binding protein 2)	855	5	5	6.8	43.5946	Link		Q9Y3A5	SBDS_HUMAN	SBDS CGI-97	Ribosome maturation protein SBDS (Shwachman-Bodian-Diamond syndrome protein)	250	2	2	7.2	72.5524	Link
O43592	XPOT_HUMAN	XPOT	Exportin-T (Exportin(tRNA)) (tRNA exportin)	962	3	3	3.6	23.2474	Link		Q96C92	SDCG3_HUMAN	SDCCAG3	Serologically defined colon cancer antigen 3 (Antigen NY-CO-3)	435	8	7	21.1	166.787	Link
Q7Z2W4	ZCCHV_HUMAN	ZC3HAV1 ZC3HDC2 PRO1677	Zinc finger CCCH-type antiviral protein 1 (ADP-ribosyltransferase diphtheria toxin-like 13) (ARTD13) (Zinc finger CCCH domain-containing protein 2) (Zinc finger antiviral protein) (ZAP)	902	2	2	3.3	16.5292	Link		Q9BRK5	CAB45_HUMAN	SDF4 CAB45 PSEC0034	45 kDa calcium-binding protein (Cab45) (Stromal cell-derived factor 4) (SDF-4)	362	3	3	27.3	210.745	Link
O95218	ZRAB2_HUMAN	ZRANB2 ZIS ZNF265	Zinc finger Ran-binding domain-containing protein 2 (Zinc finger protein 265) (Zinc finger, splicing)	330	5	5	13.9	112.95	Link		Q15437	SC23B_HUMAN	SEC23B	Protein transport protein Sec23B (SEC23-related protein B)	767	3	3	4.2	35.4721	Link
											Q9Y6Y8	S23IP_HUMAN	SEC23IP MSTP053	SEC23-interacting protein (p125)	1000	2	2	1.9	18.1381	Link
											P53992	SC24C_HUMAN	SEC24C KIAA0079	Protein transport protein Sec24C (SEC24-related protein C)	1094	2	2	2.7	16.5796	Link
											O15047	SET1A_HUMAN	SETD1A KIAA0339 KMT2F SET1 SET1A	Histone-lysine N-methyltransferase SETD1A (EC 2.1.1.43) (Lysine N-methyltransferase 2F) (SET domain-containing protein 1A) (hSET1A) (Set1/Ash2 histone methyltransferase complex subunit SET1)	1707	2	2	1.5	10.6257	Link
											Q9UPS6	SET1B_HUMAN	SETD1B KIAA1076 KMT2G SET1B	Histone-lysine N-methyltransferase SETD1B (EC 2.1.1.43) (Lysine N-methyltransferase 2G) (SET domain-containing protein 1B) (hSET1B)	1966	5	5	3.1	23.5805	Link
											P42285	SK2L2_HUMAN	SKIV2L2 KIAA0052 Mtr4	Superkiller viralicidic activity 2-like 2 (EC 3.6.4.13) (ATP-dependent RNA helicase SKIV2L2) (TRAMP-like complex helicase)	1042	4	4	5.1	34.814	Link
											P12235	ADT1_HUMAN	SLC25A4 ANT1	ADP/ATP translocase 1 (ADP,ATP carrier protein 1) (ADP,ATP carrier protein, heart/skeletal muscle isoform T1) (Adenine nucleotide translocator 1) (ANT 1) (Solute carrier family 25 member 4)	298	4	4	13.8	121.732	Link
											P05141	ADT2_HUMAN	SLC25A5 ANT2	ADP/ATP translocase 2 (ADP,ATP carrier protein 2) (ADP,ATP carrier protein, fibroblast isoform) (Adenine nucleotide translocator 2) (ANT 2) (Solute carrier family 25 member 5) [Cleaved into: ADP/ATP translocase 2, N-terminally processed]	298	5	5	18.1	152.165	Link
											P12236	ADT3_HUMAN	SLC25A6 ANT3 CDABP0051	ADP/ATP translocase 3 (ADP,ATP carrier protein 3) (ADP,ATP carrier protein, isoform T2) (ANT 2) (Adenine nucleotide translocator 3) (ANT 3) (Solute carrier family 25 member 6) [Cleaved into: ADP/ATP translocase 3, N-terminally processed]	298	4	4	13.8	121.732	Link
											Q92922	SMRC1_HUMAN	SMARCC1 BAF155	SWI/SNF complex subunit SMARCC1 (BRG1-associated factor 155) (BAF155) (SWI/SNF complex 155 kDa subunit) (SWI/SNF-related matrix-associated actin-dependent regulator of chromatin subfamily C member 1)	1105	2	2	1.8	15.643	Link
											Q8TAQ2	SMRC2_HUMAN	SMARCC2 BAF170	SWI/SNF complex subunit SMARCC2 (BRG1-associated factor 170) (BAF170) (SWI/SNF complex 170 kDa subunit) (SWI/SNF-related matrix-associated actin-dependent regulator of chromatin subfamily C member 2)	1214	2	2	1.6	15.643	Link
											Q16637	SMN_HUMAN	SMN1 SMN SMNT; SMN2 SMNC	Survival motor neuron protein (Component of gems 1) (Gemin-1)	294	3	3	12.6	92.5413	Link
											P52788	SPSY_HUMAN	SMS	Spermine synthase (SPMSY) (EC 2.5.1.22) (Spermidine aminopropyltransferase)	366	5	5	21.3	123.894	Link
											Q7KZF4	SND1_HUMAN	SND1 TDRD11	Staphylococcal nuclease domain-containing protein 1 (100 kDa coactivator) (EBNA2 coactivator p100) (Tudor domain-containing protein 11) (p100 co-activator)	910	3	3	4.4	29.898	Link
											Q8N0X7	SPG20_HUMAN	SPG20 KIAA0610 TAHCCP1	Spartin (Spastic paraplegia 20 protein) (Trans-activated by hepatitis C virus core protein 1)	666	2	2	3.6	27.2344	Link
											Q13501	SQSTM_HUMAN	SQSTM1 ORCA OSIL	Sequestosome-1 (EBI3-associated protein of 60 kDa) (EBIAP) (p60) (Phosphotyrosine-independent ligand for the Lck SH2 domain of 62 kDa) (Ubiquitin-binding protein p62)	440	3	3	12.5	61.8344	Link
											Q9UHB9	SRP68_HUMAN	SRP68	Signal recognition particle subunit SRP68 (SRP68) (Signal recognition particle 68 kDa protein)	627	5	5	10.7	72.3209	Link
											O76094	SRP72_HUMAN	SRP72	Signal recognition particle subunit SRP72 (SRP72) (Signal recognition particle 72 kDa protein)	671	5	5	8.6	67.5786	Link
											P78362	SRPK2_HUMAN	SRPK2	SRSF protein kinase 2 (EC 2.7.11.1) (SFRS protein kinase 2) (Serine/arginine-rich protein-specific kinase 2) (SR-protein-specific kinase 2) [Cleaved into: SRSF protein kinase 2 N-terminal; SRSF protein kinase 2 C-terminal]	688	2	2	3.3	26.3635	Link
											Q9UQ35	SRRM2_HUMAN	SRRM2 KIAA0324 SRL300 SRM300 HSPC075	Serine/arginine repetitive matrix protein 2 (300 kDa nuclear matrix antigen) (Serine/arginine-rich splicing factor-related nuclear matrix protein of 300 kDa) (SR-related nuclear matrix protein of 300 kDa) (Ser/Arg-related nuclear matrix protein of 300 kDa) (Splicing coactivator subunit SRm300) (Tax-responsive enhancer element-binding protein 803) (TaxREB803)	2752	36	33	16.4	118.636	Link
											O75494	SRS10_HUMAN	SRSF10 FUSIP1 FUSIP2 SFRS13A TASR	Serine/arginine-rich splicing factor 10 (40 kDa SR-repressor protein) (SRrp40) (FUS-interacting serine-arginine-rich protein 1) (Splicing factor SRp38) (Splicing factor, arginine/serine-rich 13A) (TLS-associated protein with Ser-Arg repeats) (TASR) (TLS-associated protein with SR repeats) (TLS-associated serine-arginine protein) (TLS-associated SR protein)	262	2	2	8.4	69.2294	Link
											O95793	STAU1_HUMAN	STAU1 STAU	Double-stranded RNA-binding protein Staufen homolog 1	577	3	3	6.6	47.1528	Link
											Q9P2R7	SUCB1_HUMAN	SUCLA2	Succinyl-CoA ligase [ADP-forming] subunit beta, mitochondrial (EC 6.2.1.5) (ATP-specific succinyl-CoA synthetase subunit beta) (Renal carcinoma antigen NY-REN-39) (Succinyl-CoA synthetase beta-A chain) (SCS-betaA)	463	2	2	4.1	39.1751	Link
											Q9Y2Z0	SUGT1_HUMAN	SUGT1	Suppressor of G2 allele of SKP1 homolog (Protein 40-6-3) (Sgt1)	365	4	4	13.2	99.3868	Link
											Q15813	TBCE_HUMAN	TBCE	Tubulin-specific chaperone E (Tubulin-folding cofactor E)	527	2	2	4.7	34.4176	Link
											Q15369	ELOC_HUMAN	TCEB1	Transcription elongation factor B polypeptide 1 (Elongin 15 kDa subunit) (Elongin-C) (EloC) (RNA polymerase II transcription factor SIII subunit C) (SIII p15)	112	2	2	20.5	161.947	Link
											Q13428	TCOF_HUMAN	TCOF1	Treacle protein (Treacher Collins syndrome protein)	1488	4	4	3.4	24.3792	Link
											Q9UGI8	TES_HUMAN	TES	Testin (TESS)	421	2	2	8.1	43.0834	Link
											O43615	TIM44_HUMAN	TIMM44 MIMT44 TIM44	Mitochondrial import inner membrane translocase subunit TIM44	452	2	2	6.4	40.1285	Link
											P57088	TMM33_HUMAN	TMEM33 DB83	Transmembrane protein 33 (Protein DB83)	247	2	2	8.9	73.4336	Link
											P11388	TOP2A_HUMAN	TOP2A TOP2	DNA topoisomerase 2-alpha (EC 5.99.1.3) (DNA topoisomerase II, alpha isozyme)	1531	3	3	2.7	17.7708	Link
											P04637	P53_HUMAN	TP53 P53	Cellular tumor antigen p53 (Antigen NY-CO-13) (Phosphoprotein p53) (Tumor suppressor p53)	393	4	4	11.5	92.3058	Link
											Q9NXH9	TRM1_HUMAN	TRMT1	tRNA (guanine(26)-N(2))-dimethyltransferase (EC 2.1.1.216) (tRNA 2,2-dimethylguanosine-26 methyltransferase) (tRNA(guanine-26,N(2)-N(2)) methyltransferase) (tRNA(m(2,2)G26)dimethyltransferase)	659	3	3	5.2	41.2855	Link
											P10155	RO60_HUMAN	TROVE2 RO60 SSA2	60 kDa SS-A/Ro ribonucleoprotein (60 kDa Ro protein) (60 kDa ribonucleoprotein Ro) (RoRNP) (Ro 60 kDa autoantigen) (Sjoegren syndrome antigen A2) (Sjoegren syndrome type A antigen) (SS-A) (TROVE domain family member 2)	538	3	3	6.7	50.5709	Link
											Q9H0U9	TSYL1_HUMAN	TSPYL1 TSPYL	Testis-specific Y-encoded-like protein 1 (TSPY-like protein 1)	437	2	2	6.4	41.5059	Link
											Q14166	TTL12_HUMAN	TTLL12 KIAA0153	Tubulin--tyrosine ligase-like protein 12	644	3	3	7.3	42.2471	Link
											Q9NY65	TBA8_HUMAN	TUBA8 TUBAL2	Tubulin alpha-8 chain (Alpha-tubulin 8) (Tubulin alpha chain-like 2)	449	50	21	33.9	1009.92	Link
											A6NHL2	TBAL3_HUMAN	TUBAL3	Tubulin alpha chain-like 3	446	28	6	10.3	569.357	Link
											P23258	TBG1_HUMAN	TUBG1 TUBG	Tubulin gamma-1 chain (Gamma-1-tubulin) (Gamma-tubulin complex component 1) (GCP-1)	451	3	3	7.5	60.3262	Link
											Q9BRA2	TXD17_HUMAN	TXNDC17 TXNL5	Thioredoxin domain-containing protein 17 (14 kDa thioredoxin-related protein) (TRP14) (Protein 42-9-9) (Thioredoxin-like protein 5)	123	4	4	26.8	294.928	Link
											O14530	TXND9_HUMAN	TXNDC9 APACD	Thioredoxin domain-containing protein 9 (ATP-binding protein associated with cell differentiation) (Protein 1-4)	226	2	2	9.3	80.257	Link
											Q16881	TRXR1_HUMAN	TXNRD1 GRIM12 KDRF	Thioredoxin reductase 1, cytoplasmic (TR) (EC 1.8.1.9) (Gene associated with retinoic and interferon-induced mortality 12 protein) (GRIM-12) (Gene associated with retinoic and IFN-induced mortality 12 protein) (KM-102-derived reductase-like factor) (Thioredoxin reductase TR1)	649	2	2	5.2	27.9478	Link
											Q01081	U2AF1_HUMAN	U2AF1 U2AF35 U2AFBP FP793	Splicing factor U2AF 35 kDa subunit (U2 auxiliary factor 35 kDa subunit) (U2 small nuclear RNA auxiliary factor 1) (U2 snRNP auxiliary factor small subunit)	240	8	6	25.4	302.302	Link
											P17480	UBF1_HUMAN	UBTF UBF UBF1	Nucleolar transcription factor 1 (Autoantigen NOR-90) (Upstream-binding factor 1) (UBF-1)	764	44	36	30.6	522.301	Link
											O60701	UGDH_HUMAN	UGDH	UDP-glucose 6-dehydrogenase (UDP-Glc dehydrogenase) (UDP-GlcDH) (UDPGDH) (EC 1.1.1.22)	494	32	29	64.2	587.469	Link
											Q92900	RENT1_HUMAN	UPF1 KIAA0221 RENT1	Regulator of nonsense transcripts 1 (EC 3.6.4.-) (ATP-dependent helicase RENT1) (Nonsense mRNA reducing factor 1) (NORF1) (Up-frameshift suppressor 1 homolog) (hUpf1)	1129	6	6	6	48.1969	Link
											P54578	UBP14_HUMAN	USP14 TGT	Ubiquitin carboxyl-terminal hydrolase 14 (EC 3.4.19.12) (Deubiquitinating enzyme 14) (Ubiquitin thioesterase 14) (Ubiquitin-specific-processing protease 14)	494	3	3	8.5	55.0752	Link
											P45974	UBP5_HUMAN	USP5 ISOT	Ubiquitin carboxyl-terminal hydrolase 5 (EC 3.4.19.12) (Deubiquitinating enzyme 5) (Isopeptidase T) (Ubiquitin thioesterase 5) (Ubiquitin-specific-processing protease 5)	858	3	3	4.3	31.71	Link
											Q93008	USP9X_HUMAN	USP9X DFFRX FAM USP9	Probable ubiquitin carboxyl-terminal hydrolase FAF-X (EC 3.4.19.12) (Deubiquitinating enzyme FAF-X) (Fat facets in mammals) (hFAM) (Fat facets protein-related, X-linked) (Ubiquitin thioesterase FAF-X) (Ubiquitin-specific protease 9, X chromosome) (Ubiquitin-specific-processing protease FAF-X)	2570	5	5	2.7	17.8034	Link
											Q8TAA9	VANG1_HUMAN	VANGL1 STB2	Vang-like protein 1 (Loop-tail protein 2 homolog) (LPP2) (Strabismus 2) (Van Gogh-like protein 1)	524	2	2	5.2	34.6147	Link
											O75436	VP26A_HUMAN	VPS26A VPS26	Vacuolar protein sorting-associated protein 26A (Vesicle protein sorting 26A) (hVPS26)	327	5	5	17.1	138.67	Link
											Q9BV38	WDR18_HUMAN	WDR1	WD repeat-containing protein 1 (Actin-interacting protein 1) (AIP1) (NORI-1)	606	2	2	4.4	41.9863	Link
											O75083	WDR1_HUMAN	WDR18	WD repeat-containing protein 18	432	2	2	5.3	29.9308	Link
											Q9NW82	WDR70_HUMAN	WDR70	WD repeat-containing protein 70	654	2	2	3.7	27.7341	Link
											Q9HCS7	SYF1_HUMAN	XAB2 HCNP KIAA1177 SYF1 PP3898	Pre-mRNA-splicing factor SYF1 (Protein HCNP) (XPA-binding protein 2)	855	2	2	2.3	21.2141	Link
											O43592	XPOT_HUMAN	XPOT	Exportin-T (Exportin(tRNA)) (tRNA exportin)	962	2	2	2.3	18.8546	Link
											Q04917	1433F_HUMAN	YWHAH YWHA1	14-3-3 protein eta (Protein AS1)	246	2	2	9.8	73.7321	Link
											Q7Z2W4	ZCCHV_HUMAN	ZC3HAV1 ZC3HDC2 PRO1677	Zinc finger CCCH-type antiviral protein 1 (ADP-ribosyltransferase diphtheria toxin-like 13) (ARTD13) (Zinc finger CCCH domain-containing protein 2) (Zinc finger antiviral protein) (ZAP)	902	4	4	6.7	40.2175	Link
											O95218	ZRAB2_HUMAN	ZRANB2 ZIS ZNF265	Zinc finger Ran-binding domain-containing protein 2 (Zinc finger protein 265) (Zinc finger, splicing)	330	5	5	12.1	137.41	Link

## Sheet: 2) CRAPome Comparisons
Experiment 1
Background subtracted 3XFlag-SeV-M AP-MS				HEK293 Flp-In T-Rex M2 Flag agarose AP-MS background spectra in CRAPome 1.1																						CC Name	Protocol ID	Protocol Name	Organism	Cell/tissue type	Cell/tissue subtype	Drug treatment	Subcellular fractionation	Epitope tag	Control protein	AP steps	Affinity approach 1	Affinity support 1	Affinity approach 2	Affinity support 2	Fractionation	Instrument type	Associated Files
Uniprot AC	Gene name	Spectra	Average Spectra	CC10	CC11	CC14	CC15	CC17	CC18	CC19	CC203	CC206	CC21	CC23	CC24	CC31	CC32	CC33	CC62	CC63	CC64	CC65	CC66	CC67		CC10	26	293 Flp-In FLAG agarose LTQ - AA	human	HEK293	HEK293 Flp-In T-REx	none	total cell lysate	FLAG	tag alone	single	M2 anti-FLAG	agarose	--	--	1D LC-MS	LTQ	1700_controlIR
P17480	UBTF	90	0.047619	0	0	0	0	0	0	0	0	0	0	0	0	1	0	0	0	0	0	0	0	0		CC11	26	293 Flp-In FLAG agarose LTQ - AA	human	HEK293	HEK293 Flp-In T-REx	none	total cell lysate	FLAG	tag alone	single	M2 anti-FLAG	agarose	--	--	1D LC-MS	LTQ	1701_controlnoIR
Q9UQ35	SRRM2	43	0.952381	2	2	0	2	0	0	3	0	0	2	1	1	1	0	5	0	1	0	0	0	0		CC14	26	293 Flp-In FLAG agarose LTQ - AA	human	HEK293	HEK293 Flp-In T-REx	none	total cell lysate	FLAG	tag alone	single	M2 anti-FLAG	agarose	--	--	1D LC-MS	LTQ	1821_control
O60701	UGDH	37	0	0	0	0	0	0	0	0	0	0	0	0	0	0	0	0	0	0	0	0	0	0		CC15	26	293 Flp-In FLAG agarose LTQ - AA	human	HEK293	HEK293 Flp-In T-REx	none	total cell lysate	FLAG	tag alone	single	M2 anti-FLAG	agarose	--	--	1D LC-MS	LTQ	1842_controlwithoutIR
P25440	BRD2	34	0	0	0	0	0	0	0	0	0	0	0	0	0	0	0	0	0	0	0	0	0	0		CC17	25	293 Flp-In FLAG agarose LTQ - MM	human	HEK293	--	none	total cell lysate	FLAG	tag alone	single	M2 anti-FLAG	agarose	--	--	1D LC-MS	LTQ	2055_MM_FRTFlag_20090402
Q9NY65	TUBA8	23	13.2381	36	19	30	23	10	4	1	7	21	53	8	6	29	10	7	0	4	5	1	4	0		CC18	25	293 Flp-In FLAG agarose LTQ - MM	human	HEK293	--	none	total cell lysate	FLAG	tag alone	single	M2 anti-FLAG	agarose	--	--	1D LC-MS	LTQ	2058_MM_FRTFLAGb_20090403
O00203	AP3B1	19	0.047619	0	0	1	0	0	0	0	0	0	0	0	0	0	0	0	0	0	0	0	0	0		CC19	26	293 Flp-In FLAG agarose LTQ - AA	human	HEK293	HEK293 Flp-In T-REx	none	total cell lysate	FLAG	tag alone	single	M2 anti-FLAG	agarose	--	--	1D LC-MS	LTQ	2122_Flp0IR
Q9H307	PNN	17	0.190476	2	0	0	1	1	0	0	0	0	0	0	0	0	0	0	0	0	0	0	0	0		CC21	26	293 Flp-In FLAG agarose LTQ - AA	human	HEK293	HEK293 Flp-In T-REx	none	total cell lysate	FLAG	tag alone	single	M2 anti-FLAG	agarose	--	--	1D LC-MS	LTQ	2267_flagcontroln1
O14641	DVL2	17	0	0	0	0	0	0	0	0	0	0	0	0	0	0	0	0	0	0	0	0	0	0		CC23	26	293 Flp-In FLAG agarose LTQ - AA	human	HEK293	HEK293 Flp-In T-REx	none	total cell lysate	FLAG	tag alone	single	M2 anti-FLAG	agarose	--	--	1D LC-MS	LTQ	2286_controlNoIR_090428095323
P19012	KRT15	14	4.47619	1	0	0	17	2	0	0	0	1	0	0	0	1	0	0	15	4	37	4	3	9		CC24	26	293 Flp-In FLAG agarose LTQ - AA	human	HEK293	HEK293 Flp-In T-REx	none	total cell lysate	FLAG	tag alone	single	M2 anti-FLAG	agarose	--	--	1D LC-MS	LTQ	2314_controlIR_090501093810
Q5XKE5	KRT79	13	1.80952	1	0	0	0	2	1	0	0	2	2	0	0	0	0	0	2	3	18	3	4	0		CC31	26	293 Flp-In FLAG agarose LTQ - AA	human	HEK293	HEK293 Flp-In T-REx	none	total cell lysate	FLAG	tag alone	single	M2 anti-FLAG	agarose	--	--	1D LC-MS	LTQ	870_AA_160708_control
P68032	ACTC1	13	42.0952	34	22	142	90	43	14	0	18	10	163	3	0	35	90	63	27	39	26	9	29	27		CC32	26	293 Flp-In FLAG agarose LTQ - AA	human	HEK293	HEK293 Flp-In T-REx	none	total cell lysate	FLAG	tag alone	single	M2 anti-FLAG	agarose	--	--	1D LC-MS	LTQ	902_controlIR240708
P68133	ACTA1	13	42.0952	34	22	142	90	43	14	0	18	10	163	3	0	35	90	63	27	39	26	9	29	27		CC33	26	293 Flp-In FLAG agarose LTQ - AA	human	HEK293	HEK293 Flp-In T-REx	none	total cell lysate	FLAG	tag alone	single	M2 anti-FLAG	agarose	--	--	1D LC-MS	LTQ	941_ControlIR010808
Q9UPS6	SETD1B	11	0	0	0	0	0	0	0	0	0	0	0	0	0	0	0	0	0	0	0	0	0	0		CC62	40	293 Flp-In FLAG agarose Orbitrap - MudPIT WD	human	HEK293	HEK293 Flp-In T-REx	none	total cell lysate	FLAG	tag alone	single	M2 anti-FLAG	agarose	--	--	MudPIT	LTQ-Orbitrap	Wade_flag_step01|Wade_flag_step02|Wade_flag_step03|Wade_flag_step04|Wade_flag_step05
Q14978	NOLC1	11	0.0952381	0	0	1	0	1	0	0	0	0	0	0	0	0	0	0	0	0	0	0	0	0		CC63	46	293 Flp-In FLAG agarose Orbitrap - RPRP WD	human	HEK293	HEK293 Flp-In T-REx	none	total cell lysate	FLAG	tag alone	single	M2 anti-FLAG	agarose	--	--	RP-RP	LTQ-Orbitrap	WD_Flag_10PCT_ORB_03262010|WD_Flag_15PCT_ORB_03262010|WD_Flag_20PCT_ORB_03262010|WD_Flag_50PCT_ORB_03262010|WD_Flag_5PCT_ORB_03262010
Q96C92	SDCCAG3	10	0	0	0	0	0	0	0	0	0	0	0	0	0	0	0	0	0	0	0	0	0	0		CC64	42	293 Flp-In FLAG agarose LTQ - GeLC WD	human	HEK293	HEK293 Flp-In T-REx	none	total cell lysate	FLAG	tag alone	single	M2 anti-FLAG	agarose	--	--	GeLC	LTQ	WD_FLAG_ingeldig11and12_02212010|WD_FLAG_ingeldig13and14_02212010|WD_FLAG_ingeldig15and16_02212010|WD_FLAG_ingeldig17and18_02212010|WD_FLAG_ingeldig19and20_02212010|WD_FLAG_ingeldig1and2_02212010|WD_FLAG_ingeldig21and22_02212010|WD_FLAG_ingeldig23_02212010|WD_FLAG_ingeldig3and4_02212010|WD_FLAG_ingeldig5and6_02212010|WD_FLAG_INGELDIG7and8_02212010|WD_FLAG_ingeldig9and10_02212010
P38919	EIF4A3	10	0.714286	0	0	1	4	3	0	0	0	1	2	0	0	1	2	1	0	0	0	0	0	0		CC65	44	293 Flp-In FLAG agarose LTQ - NF WD	human	HEK293	HEK293 Flp-In T-REx	none	total cell lysate	FLAG	tag alone	single	M2 anti-FLAG	agarose	--	--	1D LC-MS	LTQ	WD_FLAG_NF_03022010
P61204	ARF3	10	0.190476	0	0	3	1	0	0	0	0	0	0	0	0	0	0	0	0	0	0	0	0	0		CC66	45	293 Flp-In FLAG agarose Orbitrap - NF WD	human	HEK293	HEK293 Flp-In T-REx	none	total cell lysate	FLAG	tag alone	single	M2 anti-FLAG	agarose	--	--	1D LC-MS	LTQ-Orbitrap	WD_Flag_NF_03102010
P84077	ARF1	10	0.190476	0	0	3	1	0	0	0	0	0	0	0	0	0	0	0	0	0	0	0	0	0		CC67	41	293 Flp-In FLAG agarose LTQ - RPRP WD	human	HEK293	HEK293 Flp-In T-REx	none	total cell lysate	FLAG	tag alone	single	M2 anti-FLAG	agarose	--	--	RP-RP	LTQ	WDFlag10pct03082010|WDFlag15pct03082010|WDFlag20pct03082010|WDFlag50pct03082010|WDFlag5pct03082010|WDFlagFT03082010
P09874	PARP1	9	8.85714	21	7	6	6	5	1	0	0	17	64	0	0	40	4	13	0	2	0	0	0	0		CC203	48	293 Flp-In FLAG agarose LTQ	human	HEK293	HEK293 Flp-In T-REx	none	total cell lysate	FLAG	tag alone	single	M2 anti-FLAG	agarose	--	--	1D LC-MS	LTQ	UC_7868_FlagCtrl_brB_BGB-20091218
P42568	MLLT3	9	0	0	0	0	0	0	0	0	0	0	0	0	0	0	0	0	0	0	0	0	0	0		CC206	48	293 Flp-In FLAG agarose LTQ	human	HEK293	HEK293 Flp-In T-REx	none	total cell lysate	FLAG	tag alone	single	M2 anti-FLAG	agarose	--	--	1D LC-MS	LTQ	UC_7886_FlagCtrl_clV1_br_d_293Flp_2nd_ZL_20091221
P07199	CENPB	9	0	0	0	0	0	0	0	0	0	0	0	0	0	0	0	0	0	0	0	0	0	0
P45973	CBX5	9	0.238095	0	0	0	0	0	0	0	0	0	0	0	0	5	0	0	0	0	0	0	0	0
P45974	USP5	8	0	0	0	0	0	0	0	0	0	0	0	0	0	0	0	0	0	0	0	0	0	0
Q14166	TTLL12	8	0	0	0	0	0	0	0	0	0	0	0	0	0	0	0	0	0	0	0	0	0	0
Q86V97	KBTBD6	8	0	0	0	0	0	0	0	0	0	0	0	0	0	0	0	0	0	0	0	0	0	0
P05198	EIF2S1	8	0.809524	1	2	1	0	0	0	2	1	7	0	0	0	0	2	0	0	1	0	0	0	0
Q9P0U4	CXXC1	8	0	0	0	0	0	0	0	0	0	0	0	0	0	0	0	0	0	0	0	0	0	0
P55060	CSE1L	8	0.619048	1	0	5	4	0	0	0	1	0	2	0	0	0	0	0	0	0	0	0	0	0
P84085	ARF5	8	0	0	0	0	0	0	0	0	0	0	0	0	0	0	0	0	0	0	0	0	0	0
O00468	AGRN	8	0	0	0	0	0	0	0	0	0	0	0	0	0	0	0	0	0	0	0	0	0	0
P30414	NKTR	7	0	0	0	0	0	0	0	0	0	0	0	0	0	0	0	0	0	0	0	0	0	0
P33991	MCM4	7	0.285714	1	0	1	3	0	0	0	0	0	1	0	0	0	0	0	0	0	0	0	0	0
O00505	KPNA3	7	0	0	0	0	0	0	0	0	0	0	0	0	0	0	0	0	0	0	0	0	0	0
P49915	GMPS	7	0	0	0	0	0	0	0	0	0	0	0	0	0	0	0	0	0	0	0	0	0	0
P35606	COPB2	7	0.238095	4	1	0	0	0	0	0	0	0	0	0	0	0	0	0	0	0	0	0	0	0
P52788	SMS	6	0	0	0	0	0	0	0	0	0	0	0	0	0	0	0	0	0	0	0	0	0	0
O00422	SAP18	6	0	0	0	0	0	0	0	0	0	0	0	0	0	0	0	0	0	0	0	0	0	0
P11908	PRPS2	6	3.80952	8	3	4	12	0	0	2	0	32	2	0	0	7	3	7	0	0	0	0	0	0
P21108	P21108	6	0	0	0	0	0	0	0	0	0	0	0	0	0	0	0	0	0	0	0	0	0	0
P60891	PRPS1	6	4.71429	12	5	4	17	0	0	2	0	32	2	0	0	10	4	11	0	0	0	0	0	0
Q9BY77	POLDIP3	6	0.0952381	0	0	0	0	0	0	0	0	0	0	0	0	0	2	0	0	0	0	0	0	0
O43164	PJA2	6	0	0	0	0	0	0	0	0	0	0	0	0	0	0	0	0	0	0	0	0	0	0
Q08J23	NSUN2	6	0.380952	0	0	1	0	0	0	0	0	2	0	0	1	0	4	0	0	0	0	0	0	0
Q7Z6Z7	HUWE1	6	0	0	0	0	0	0	0	0	0	0	0	0	0	0	0	0	0	0	0	0	0	0
Q02539	HIST1H1A	6	5.57143	9	6	4	9	5	2	2	0	0	0	0	11	17	32	4	5	4	2	1	1	3
P30566	ADSL	6	0	0	0	0	0	0	0	0	0	0	0	0	0	0	0	0	0	0	0	0	0	0
O95218	ZRANB2	5	0.190476	1	0	0	0	0	0	0	0	1	0	0	0	0	0	0	0	2	0	0	0	0
Q9HCS7	XAB2	5	0.047619	0	0	0	0	0	0	0	0	0	0	0	0	0	0	1	0	0	0	0	0	0
Q92900	UPF1	5	0.428571	1	3	0	0	0	0	0	0	0	1	0	0	1	3	0	0	0	0	0	0	0
Q9Y2Z0	SUGT1	5	0	0	0	0	0	0	0	0	0	0	0	0	0	0	0	0	0	0	0	0	0	0
Q13501	SQSTM1	5	0	0	0	0	0	0	0	0	0	0	0	0	0	0	0	0	0	0	0	0	0	0
Q96DI7	SNRNP40	5	0.238095	3	0	0	0	0	0	0	0	1	0	1	0	0	0	0	0	0	0	0	0	0
P18827	SDC1	5	0	0	0	0	0	0	0	0	0	0	0	0	0	0	0	0	0	0	0	0	0	0
P27635	RPL10	5	3.61905	7	5	3	3	3	0	0	0	3	5	4	3	6	29	2	0	2	0	0	1	0
Q15287	RNPS1	5	0.238095	1	0	0	0	0	0	0	0	0	2	0	0	0	0	2	0	0	0	0	0	0
P30153	PPP2R1A	5	0.380952	1	0	6	0	0	0	0	0	0	0	0	0	0	1	0	0	0	0	0	0	0
P17858	PFKL	5	0	0	0	0	0	0	0	0	0	0	0	0	0	0	0	0	0	0	0	0	0	0
Q16658	FSCN1	5	0	0	0	0	0	0	0	0	0	0	0	0	0	0	0	0	0	0	0	0	0	0
Q9NSD9	FARSB	5	0.047619	0	0	0	1	0	0	0	0	0	0	0	0	0	0	0	0	0	0	0	0	0
Q92997	DVL3	5	0	0	0	0	0	0	0	0	0	0	0	0	0	0	0	0	0	0	0	0	0	0
O60884	DNAJA2	5	0.952381	7	1	2	4	0	0	0	0	3	2	0	0	1	0	0	0	0	0	0	0	0
A6NK07	EIF2S2	5	0.666667	1	0	0	1	0	0	0	0	7	3	0	0	0	2	0	0	0	0	0	0	0
O75153	KIAA0664	5	0	0	0	0	0	0	0	0	0	0	0	0	0	0	0	0	0	0	0	0	0	0
O60508	CDC40	5	0	0	0	0	0	0	0	0	0	0	0	0	0	0	0	0	0	0	0	0	0	0
Q93008	USP9X	4	0	0	0	0	0	0	0	0	0	0	0	0	0	0	0	0	0	0	0	0	0	0
Q01081	U2AF1	4	0.333333	2	0	0	0	0	0	0	0	0	0	0	0	0	5	0	0	0	0	0	0	0
O95793	STAU1	4	1.09524	3	0	0	0	1	0	0	0	4	0	0	2	0	10	3	0	0	0	0	0	0
Q9UHB9	SRP68	4	0.0952381	0	0	2	0	0	0	0	0	0	0	0	0	0	0	0	0	0	0	0	0	0
P05141	SLC25A5	4	3.38095	8	4	7	31	3	2	0	0	0	0	4	1	5	0	1	0	1	1	1	2	0
P31431	SDC4	4	0	0	0	0	0	0	0	0	0	0	0	0	0	0	0	0	0	0	0	0	0	0
P61254	RPL26	4	4.47619	13	5	6	0	0	0	2	0	13	0	0	1	9	19	20	0	3	0	0	2	1
Q9UNX3	RPL26L1	4	3.90476	10	7	3	0	0	0	2	0	13	0	0	1	8	19	15	0	2	0	0	1	1
Q96PK6	RBM14	4	0.904762	0	0	0	0	0	0	0	0	0	0	0	0	0	9	8	0	1	0	0	0	1
P62195	PSMC5	4	0.904762	4	0	3	2	0	0	0	0	6	3	0	0	1	0	0	0	0	0	0	0	0
Q8N1F7	NUP93	4	0	0	0	0	0	0	0	0	0	0	0	0	0	0	0	0	0	0	0	0	0	0
Q9UM54	MYO6	4	1.28571	0	0	0	1	0	0	0	0	0	23	0	0	0	0	2	0	1	0	0	0	0
P61326	MAGOH	4	0.0952381	0	0	0	0	0	0	0	0	0	0	0	0	0	0	2	0	0	0	0	0	0
Q96A72	MAGOHB	4	0.0952381	0	0	0	0	0	0	0	0	0	0	0	0	0	0	2	0	0	0	0	0	0
Q8N1G4	LRRC47	4	0	0	0	0	0	0	0	0	0	0	0	0	0	0	0	0	0	0	0	0	0	0
O60684	KPNA6	4	0.047619	0	0	0	1	0	0	0	0	0	0	0	0	0	0	0	0	0	0	0	0	0
O75487	GPC4	4	0.285714	0	0	2	1	0	0	0	0	0	2	0	0	0	1	0	0	0	0	0	0	0
P56545	CTBP2	4	0	0	0	0	0	0	0	0	0	0	0	0	0	0	0	0	0	0	0	0	0	0
Q9BZJ0	CRNKL1	4	0	0	0	0	0	0	0	0	0	0	0	0	0	0	0	0	0	0	0	0	0	0
O75131	CPNE3	4	0	0	0	0	0	0	0	0	0	0	0	0	0	0	0	0	0	0	0	0	0	0
Q99829	CPNE1;RBM1	4	0.047619	0	0	1	0	0	0	0	0	0	0	0	0	0	0	0	0	0	0	0	0	0
O14579	COPE	4	0.047619	0	0	1	0	0	0	0	0	0	0	0	0	0	0	0	0	0	0	0	0	0
O94973	AP2A2	4	0.0952381	0	0	1	0	0	0	0	0	1	0	0	0	0	0	0	0	0	0	0	0	0
O43592	XPOT	3	0	0	0	0	0	0	0	0	0	0	0	0	0	0	0	0	0	0	0	0	0	0
O75083	WDR1	3	0.142857	0	0	2	1	0	0	0	0	0	0	0	0	0	0	0	0	0	0	0	0	0
O75436	VPS26A	3	0	0	0	0	0	0	0	0	0	0	0	0	0	0	0	0	0	0	0	0	0	0
Q9BZX2	UCK2	3	0	0	0	0	0	0	0	0	0	0	0	0	0	0	0	0	0	0	0	0	0	0
P61081	UBE2M	3	0.0952381	0	0	0	2	0	0	0	0	0	0	0	0	0	0	0	0	0	0	0	0	0
Q9BRA2	TXNDC17	3	0	0	0	0	0	0	0	0	0	0	0	0	0	0	0	0	0	0	0	0	0	0
A6NHL2	TUBAL3	3	1.61905	6	9	7	0	0	0	1	0	1	0	1	0	2	1	1	0	3	1	0	1	0
Q15654	TRIP6	3	0	0	0	0	0	0	0	0	0	0	0	0	0	0	0	0	0	0	0	0	0	0
Q15813	TBCE	3	0.047619	0	0	0	1	0	0	0	0	0	0	0	0	0	0	0	0	0	0	0	0	0
Q13573	SNW1	3	0.0952381	0	0	0	0	0	0	0	0	0	2	0	0	0	0	0	0	0	0	0	0	0
Q9Y3Z3	SAMHD1	3	0	0	0	0	0	0	0	0	0	0	0	0	0	0	0	0	0	0	0	0	0	0
Q9Y3U8	RPL36	3	1.95238	2	3	1	1	0	0	2	0	1	1	1	3	5	9	6	0	3	0	0	2	1
P84098	RPL19	3	3.85714	6	5	4	5	1	0	2	0	1	2	2	5	7	11	25	1	1	0	0	1	2
Q9BWF3	RBM4	3	0	0	0	0	0	0	0	0	0	0	0	0	0	0	0	0	0	0	0	0	0	0
P51149	RAB7A	3	0.142857	0	0	2	1	0	0	0	0	0	0	0	0	0	0	0	0	0	0	0	0	0
P62191	PSMC1	3	0.571429	2	1	3	2	0	0	0	0	4	0	0	0	0	0	0	0	0	0	0	0	0
P36871	PGM1	3	0	0	0	0	0	0	0	0	0	0	0	0	0	0	0	0	0	0	0	0	0	0
P08237	PFKM	3	0	0	0	0	0	0	0	0	0	0	0	0	0	0	0	0	0	0	0	0	0	0
O00541	PES1	3	0.142857	2	0	0	0	0	0	0	0	0	0	0	0	0	1	0	0	0	0	0	0	0
O15381	NVL	3	0.0952381	0	0	0	0	0	0	0	0	0	0	0	0	0	2	0	0	0	0	0	0	0
Q9BSD7	NTPCR	3	0	0	0	0	0	0	0	0	0	0	0	0	0	0	0	0	0	0	0	0	0	0
P43246	MSH2	3	0	0	0	0	0	0	0	0	0	0	0	0	0	0	0	0	0	0	0	0	0	0
O00629	KPNA4	3	0.0952381	1	0	0	1	0	0	0	0	0	0	0	0	0	0	0	0	0	0	0	0	0
Q96EK5	KIAA1279	3	0	0	0	0	0	0	0	0	0	0	0	0	0	0	0	0	0	0	0	0	0	0
Q96P70	IPO9	3	0	0	0	0	0	0	0	0	0	0	0	0	0	0	0	0	0	0	0	0	0	0
Q8TEX9	IPO4	3	0	0	0	0	0	0	0	0	0	0	0	0	0	0	0	0	0	0	0	0	0	0
Q9Y450	HBS1L	3	0	0	0	0	0	0	0	0	0	0	0	0	0	0	0	0	0	0	0	0	0	0
Q92616	GCN1L1	3	0.47619	3	0	2	2	0	0	0	2	1	0	0	0	0	0	0	0	0	0	0	0	0
Q14697	GANAB	3	0.571429	1	0	3	6	0	0	0	0	0	2	0	0	0	0	0	0	0	0	0	0	0
P39748	FEN1	3	0.047619	0	0	1	0	0	0	0	0	0	0	0	0	0	0	0	0	0	0	0	0	0
Q9Y285	FARSA	3	0	0	0	0	0	0	0	0	0	0	0	0	0	0	0	0	0	0	0	0	0	0
Q9H501	ESF1	3	0	0	0	0	0	0	0	0	0	0	0	0	0	0	0	0	0	0	0	0	0	0
Q9HC35	EML4	3	0	0	0	0	0	0	0	0	0	0	0	0	0	0	0	0	0	0	0	0	0	0
P19525	EIF2AK2	3	0	0	0	0	0	0	0	0	0	0	0	0	0	0	0	0	0	0	0	0	0	0
P26358	DNMT1	3	0	0	0	0	0	0	0	0	0	0	0	0	0	0	0	0	0	0	0	0	0	0
Q9H0S4	DDX47	3	0.285714	0	0	1	0	0	0	0	0	1	0	0	0	0	4	0	0	0	0	0	0	0
Q96JK2	DCAF5	3	0	0	0	0	0	0	0	0	0	0	0	0	0	0	0	0	0	0	0	0	0	0
Q9Y696	CLIC4	3	0	0	0	0	0	0	0	0	0	0	0	0	0	0	0	0	0	0	0	0	0	0
P27824	CANX	3	1.52381	1	3	12	8	0	0	0	0	0	5	0	0	0	1	2	0	0	0	0	0	0
P53004	BLVRA	3	0	0	0	0	0	0	0	0	0	0	0	0	0	0	0	0	0	0	0	0	0	0
P48444	ARCN1	3	0	0	0	0	0	0	0	0	0	0	0	0	0	0	0	0	0	0	0	0	0	0
O14617	AP3D1	3	0.142857	2	0	0	0	0	0	0	0	1	0	0	0	0	0	0	0	0	0	0	0	0
P63010	AP2B1	3	0.809524	3	0	3	1	0	0	0	0	1	4	0	0	0	5	0	0	0	0	0	0	0
P55265	ADAR	3	0.238095	0	0	0	0	0	0	0	0	1	0	0	0	0	2	2	0	0	0	0	0	0
P49588	AARS	3	0.0952381	0	0	0	2	0	0	0	0	0	0	0	0	0	0	0	0	0	0	0	0	0
Q7Z2W4	ZC3HAV1	2	0.190476	0	0	0	0	0	0	0	0	1	0	0	0	0	3	0	0	0	0	0	0	0
Q9GZS3	WDR61	2	0.333333	2	0	2	2	0	0	0	0	0	0	0	0	1	0	0	0	0	0	0	0	0
Q9NRH3	TUBG2	2	0.285714	0	0	2	2	0	0	0	0	2	0	0	0	0	0	0	0	0	0	0	0	0
P23258	TUBG1	2	0.380952	1	0	3	2	0	0	0	0	2	0	0	0	0	0	0	0	0	0	0	0	0
O14545	TRAFD1	2	0	0	0	0	0	0	0	0	0	0	0	0	0	0	0	0	0	0	0	0	0	0
P04637	TP53	2	0.142857	0	0	0	0	0	0	0	0	0	0	0	0	3	0	0	0	0	0	0	0	0
Q12788	TBL3	2	0.238095	0	0	0	0	0	0	0	0	0	0	0	0	0	4	0	0	1	0	0	0	0
Q8IZP2	ST13	2	0.190476	0	0	3	0	0	0	0	0	0	0	0	0	0	0	1	0	0	0	0	0	0
P50502	ST13	2	0.190476	0	0	3	0	0	0	0	0	0	0	0	0	0	0	1	0	0	0	0	0	0
Q96L92	SNX27	2	0	0	0	0	0	0	0	0	0	0	0	0	0	0	0	0	0	0	0	0	0	0
Q2TAY7	SMU1	2	0.0952381	0	0	0	0	2	0	0	0	0	0	0	0	0	0	0	0	0	0	0	0	0
Q8IXJ6	SIRT2	2	0	0	0	0	0	0	0	0	0	0	0	0	0	0	0	0	0	0	0	0	0	0
Q96LW2	Q96LW2	2	0	0	0	0	0	0	0	0	0	0	0	0	0	0	0	0	0	0	0	0	0	0
Q9BRK5	SDF4	2	0.047619	0	0	0	0	0	0	0	0	0	0	0	0	0	0	0	0	1	0	0	0	0
P62841	RPS15	2	3.80952	10	1	10	4	0	0	0	0	4	8	0	0	8	25	10	0	0	0	0	0	0
P63173	RPL38	2	0.190476	0	0	0	0	0	0	0	0	1	0	0	0	0	0	3	0	0	0	0	0	0
P46779	RPL28	2	1.57143	5	1	0	0	0	0	0	0	0	0	0	0	2	9	13	0	1	0	0	2	0
Q9Y5S9	RBM8A	2	0	0	0	0	0	0	0	0	0	0	0	0	0	0	0	0	0	0	0	0	0	0
Q9NW64	RBM22	2	0	0	0	0	0	0	0	0	0	0	0	0	0	0	0	0	0	0	0	0	0	0
P46060	RANGAP1	2	0.142857	0	0	2	0	0	0	0	0	0	0	0	0	0	0	0	0	1	0	0	0	0
Q9NS91	RAD18	2	0	0	0	0	0	0	0	0	0	0	0	0	0	0	0	0	0	0	0	0	0	0
P28074	PSMB5	2	0.142857	1	1	0	0	1	0	0	0	0	0	0	0	0	0	0	0	0	0	0	0	0
P60900	PSMA6	2	0.380952	0	2	1	3	0	0	0	0	1	1	0	0	0	0	0	0	0	0	0	0	0
Q5H9R7	PPP6R3	2	0.047619	1	0	0	0	0	0	0	0	0	0	0	0	0	0	0	0	0	0	0	0	0
O15355	PPM1G	2	0	0	0	0	0	0	0	0	0	0	0	0	0	0	0	0	0	0	0	0	0	0
O43447	PPIH	2	0	0	0	0	0	0	0	0	0	0	0	0	0	0	0	0	0	0	0	0	0	0
Q9UNP9	PPIE	2	0	0	0	0	0	0	0	0	0	0	0	0	0	0	0	0	0	0	0	0	0	0
P49005	POLD2	2	0	0	0	0	0	0	0	0	0	0	0	0	0	0	0	0	0	0	0	0	0	0
Q8IWS0	PHF6	2	0	0	0	0	0	0	0	0	0	0	0	0	0	0	0	0	0	0	0	0	0	0
A6NDG6	PGP	2	0	0	0	0	0	0	0	0	0	0	0	0	0	0	0	0	0	0	0	0	0	0
Q9BRX2	PELO	2	0	0	0	0	0	0	0	0	0	0	0	0	0	0	0	0	0	0	0	0	0	0
Q12769	NUP160	2	0	0	0	0	0	0	0	0	0	0	0	0	0	0	0	0	0	0	0	0	0	0
Q8WUM0	NUP133	2	0	0	0	0	0	0	0	0	0	0	0	0	0	0	0	0	0	0	0	0	0	0
P57740	NUP107	2	0	0	0	0	0	0	0	0	0	0	0	0	0	0	0	0	0	0	0	0	0	0
Q5TFE4	NT5DC1	2	0	0	0	0	0	0	0	0	0	0	0	0	0	0	0	0	0	0	0	0	0	0
Q9UNZ2	NSFL1C	2	0	0	0	0	0	0	0	0	0	0	0	0	0	0	0	0	0	0	0	0	0	0
O14786	NRP1	2	0	0	0	0	0	0	0	0	0	0	0	0	0	0	0	0	0	0	0	0	0	0
P55769	NHP2L1	2	0	0	0	0	0	0	0	0	0	0	0	0	0	0	0	0	0	0	0	0	0	0
P42898	MTHFR	2	0	0	0	0	0	0	0	0	0	0	0	0	0	0	0	0	0	0	0	0	0	0
Q96DH6	MSI2	2	0	0	0	0	0	0	0	0	0	0	0	0	0	0	0	0	0	0	0	0	0	0
O43347	MSI1	2	0	0	0	0	0	0	0	0	0	0	0	0	0	0	0	0	0	0	0	0	0	0
P82933	MRPS9	2	0.047619	0	0	0	0	0	0	0	0	0	0	0	0	0	0	1	0	0	0	0	0	0
Q92665	MRPS31	2	0.190476	1	0	1	0	0	0	0	0	0	0	0	0	0	0	2	0	0	0	0	0	0
Q13405	MRPL49	2	0.047619	1	0	0	0	0	0	0	0	0	0	0	0	0	0	0	0	0	0	0	0	0
Q9BYD3	MRPL4	2	0	0	0	0	0	0	0	0	0	0	0	0	0	0	0	0	0	0	0	0	0	0
P40926	MDH2	2	0.857143	0	0	7	6	0	0	0	0	0	5	0	0	0	0	0	0	0	0	0	0	0
Q13257	MAD2L1	2	0	0	0	0	0	0	0	0	0	0	0	0	0	0	0	0	0	0	0	0	0	0
Q9BY32	ITPA	2	0	0	0	0	0	0	0	0	0	0	0	0	0	0	0	0	0	0	0	0	0	0
O95373	IPO7	2	0.142857	0	0	3	0	0	0	0	0	0	0	0	0	0	0	0	0	0	0	0	0	0
P04792	HSPB1	2	0.047619	0	0	0	0	0	0	0	0	0	0	0	0	0	0	0	0	0	1	0	0	0
P00492	HPRT1	2	0	0	0	0	0	0	0	0	0	0	0	0	0	0	0	0	0	0	0	0	0	0
Q92769	HDAC2	2	0.47619	1	1	0	1	1	0	0	0	1	4	0	1	0	0	0	0	0	0	0	0	0
Q13547	HDAC1	2	0.52381	2	2	0	0	1	0	0	0	1	4	0	1	0	0	0	0	0	0	0	0	0
Q8IYD1	GSPT2	2	0.047619	0	0	0	1	0	0	0	0	0	0	0	0	0	0	0	0	0	0	0	0	0
O76003	GLRX3	2	0	0	0	0	0	0	0	0	0	0	0	0	0	0	0	0	0	0	0	0	0	0
P41250	GARS	2	0.190476	0	0	3	1	0	0	0	0	0	0	0	0	0	0	0	0	0	0	0	0	0
P51570	GALK1	2	0	0	0	0	0	0	0	0	0	0	0	0	0	0	0	0	0	0	0	0	0	0
Q6UN15	FIP1L1	2	0.285714	2	0	0	2	0	0	0	0	0	0	0	0	0	0	1	0	1	0	0	0	0
P14324	FDPS	2	0.047619	0	0	0	1	0	0	0	0	0	0	0	0	0	0	0	0	0	0	0	0	0
Q9Y4F1	FARP1	2	0.0952381	0	0	0	0	0	0	0	0	0	0	0	0	0	0	0	0	1	0	0	0	1
Q6PEV8	FAM199X	2	0	0	0	0	0	0	0	0	0	0	0	0	0	0	0	0	0	0	0	0	0	0
P42566	EPS15	2	0	0	0	0	0	0	0	0	0	0	0	0	0	0	0	0	0	0	0	0	0	0
Q9UHY7	ENOPH1	2	0	0	0	0	0	0	0	0	0	0	0	0	0	0	0	0	0	0	0	0	0	0
P60228	EIF3E	2	1.61905	4	0	7	3	1	0	0	0	8	2	0	0	0	9	0	0	0	0	0	0	0
Q13144	EIF2B5	2	0	0	0	0	0	0	0	0	0	0	0	0	0	0	0	0	0	0	0	0	0	0
Q16555	DPYSL2	2	0	0	0	0	0	0	0	0	0	0	0	0	0	0	0	0	0	0	0	0	0	0
Q9Y2L1	DIS3	2	0	0	0	0	0	0	0	0	0	0	0	0	0	0	0	0	0	0	0	0	0	0
Q8IX18	DHX40	2	0	0	0	0	0	0	0	0	0	0	0	0	0	0	0	0	0	0	0	0	0	0
P35659	DEK	2	0.142857	0	0	0	0	3	0	0	0	0	0	0	0	0	0	0	0	0	0	0	0	0
Q7L014	DDX46	2	0.238095	0	0	0	0	0	0	0	0	4	0	0	0	0	0	0	0	0	0	0	0	1
Q5TDH0	DDI2	2	0	0	0	0	0	0	0	0	0	0	0	0	0	0	0	0	0	0	0	0	0	0
P61962	DCAF7	2	0	0	0	0	0	0	0	0	0	0	0	0	0	0	0	0	0	0	0	0	0	0
Q9UJU6	DBNL	2	0	0	0	0	0	0	0	0	0	0	0	0	0	0	0	0	0	0	0	0	0	0
Q96EP5	DAZAP1	2	0.142857	0	0	0	0	0	0	0	0	0	0	0	0	2	1	0	0	0	0	0	0	0
Q9HCG8	CWC22	2	0	0	0	0	0	0	0	0	0	0	0	0	0	0	0	0	0	0	0	0	0	0
Q05048	CSTF1	2	0	0	0	0	0	0	0	0	0	0	0	0	0	0	0	0	0	0	0	0	0	0
Q9P2I0	CPSF2	2	0	0	0	0	0	0	0	0	0	0	0	0	0	0	0	0	0	0	0	0	0	0
Q9Y678	COPG	2	0	0	0	0	0	0	0	0	0	0	0	0	0	0	0	0	0	0	0	0	0	0
P53618	COPB1	2	0.0952381	2	0	0	0	0	0	0	0	0	0	0	0	0	0	0	0	0	0	0	0	0
O76031	CLPX	2	0.047619	0	1	0	0	0	0	0	0	0	0	0	0	0	0	0	0	0	0	0	0	0
Q14839	CHD4	2	0.47619	4	3	1	2	0	0	0	0	0	0	0	0	0	0	0	0	0	0	0	0	0
Q16543	CDC37	2	0.428571	1	0	3	0	0	0	0	0	1	2	0	0	0	0	2	0	0	0	0	0	0
P35520	CBS	2	0	0	0	0	0	0	0	0	0	0	0	0	0	0	0	0	0	0	0	0	0	0
P17655	CAPN2	2	0.047619	0	0	0	1	0	0	0	0	0	0	0	0	0	0	0	0	0	0	0	0	0
O43684	BUB3	2	0.142857	0	0	1	2	0	0	0	0	0	0	0	0	0	0	0	0	0	0	0	0	0
Q9P287	BCCIP	2	0	0	0	0	0	0	0	0	0	0	0	0	0	0	0	0	0	0	0	0	0	0
P05023	ATP1A1	2	0.619048	4	0	5	3	0	0	0	0	0	0	1	0	0	0	0	0	0	0	0	0	0
Q9Y4X5	ARIH1	2	0	0	0	0	0	0	0	0	0	0	0	0	0	0	0	0	0	0	0	0	0	0
P07741	APRT	2	0.0952381	0	0	1	1	0	0	0	0	0	0	0	0	0	0	0	0	0	0	0	0	0
Q9Y2T2	AP3M1	2	0	0	0	0	0	0	0	0	0	0	0	0	0	0	0	0	0	0	0	0	0	0
P49419	ALDH7A1	2	0	0	0	0	0	0	0	0	0	0	0	0	0	0	0	0	0	0	0	0	0	0
Q7Z591	AKNA	2	0	0	0	0	0	0	0	0	0	0	0	0	0	0	0	0	0	0	0	0	0	0
P35573	AGL	2	0	0	0	0	0	0	0	0	0	0	0	0	0	0	0	0	0	0	0	0	0	0
Q9UHB7	AFF4	2	0	0	0	0	0	0	0	0	0	0	0	0	0	0	0	0	0	0	0	0	0	0
P61160	ACTR2	2	0.142857	0	0	0	0	0	0	0	0	0	1	0	0	0	0	2	0	0	0	0	0	0
Q9BWD1	ACAT2	2	0	0	0	0	0	0	0	0	0	0	0	0	0	0	0	0	0	0	0	0	0	0
Experiment 2
Background subtracted 3XFlag-SeV-M AP-MS				HEK293 Flp-In T-Rex M2 Flag agarose AP-MS background spectra in CRAPome 1.1
Uniprot AC	Gene name	Spectra	Average Spectra	CC10	CC11	CC14	CC15	CC17	CC18	CC19	CC203	CC206	CC21	CC23	CC24	CC31	CC32	CC33	CC62	CC63	CC64	CC65	CC66	CC67
Q9NY65	TUBA8	50	13.2381	36	19	30	23	10	4	1	7	21	53	8	6	29	10	7	0	4	5	1	4	0
P17480	UBTF	44	0.047619	0	0	0	0	0	0	0	0	0	0	0	0	1	0	0	0	0	0	0	0	0
Q9UQ35	SRRM2	36	0.952381	2	2	0	2	0	0	3	0	0	2	1	1	1	0	5	0	1	0	0	0	0
O60701	UGDH	32	0	0	0	0	0	0	0	0	0	0	0	0	0	0	0	0	0	0	0	0	0	0
A6NHL2	TUBAL3	28	1.61905	6	9	7	0	0	0	1	0	1	0	1	0	2	1	1	0	3	1	0	1	0
P25440	BRD2	28	0	0	0	0	0	0	0	0	0	0	0	0	0	0	0	0	0	0	0	0	0	0
O00203	AP3B1	21	0.047619	0	0	1	0	0	0	0	0	0	0	0	0	0	0	0	0	0	0	0	0	0
Q9H307	PNN	15	0.190476	2	0	0	1	1	0	0	0	0	0	0	0	0	0	0	0	0	0	0	0	0
P11908	PRPS2	13	3.80952	8	3	4	12	0	0	2	0	32	2	0	0	7	3	7	0	0	0	0	0	0
Q7Z6Z7	HUWE1	11	0	0	0	0	0	0	0	0	0	0	0	0	0	0	0	0	0	0	0	0	0	0
P21108	P21108	10	0	0	0	0	0	0	0	0	0	0	0	0	0	0	0	0	0	0	0	0	0	0
P60891	PRPS1	10	4.71429	12	5	4	17	0	0	2	0	32	2	0	0	10	4	11	0	0	0	0	0	0
P68032	ACTC1	10	42.0952	34	22	142	90	43	14	0	18	10	163	3	0	35	90	63	27	39	26	9	29	27
P68133	ACTA1	10	42.0952	34	22	142	90	43	14	0	18	10	163	3	0	35	90	63	27	39	26	9	29	27
P17858	PFKL	9	0	0	0	0	0	0	0	0	0	0	0	0	0	0	0	0	0	0	0	0	0	0
Q13367	AP3B2	9	0.047619	1	0	0	0	0	0	0	0	0	0	0	0	0	0	0	0	0	0	0	0	0
Q01081	U2AF1	8	0.333333	2	0	0	0	0	0	0	0	0	0	0	0	0	5	0	0	0	0	0	0	0
Q96C92	SDCCAG3	8	0	0	0	0	0	0	0	0	0	0	0	0	0	0	0	0	0	0	0	0	0	0
Q8N1F7	NUP93	8	0	0	0	0	0	0	0	0	0	0	0	0	0	0	0	0	0	0	0	0	0	0
Q14978	NOLC1	8	0.0952381	0	0	1	0	1	0	0	0	0	0	0	0	0	0	0	0	0	0	0	0	0
P33991	MCM4	8	0.285714	1	0	1	3	0	0	0	0	0	1	0	0	0	0	0	0	0	0	0	0	0
P52701	MSH6	7	0	0	0	0	0	0	0	0	0	0	0	0	0	0	0	0	0	0	0	0	0	0
Q92616	GCN1L1	7	0.47619	3	0	2	2	0	0	0	2	1	0	0	0	0	0	0	0	0	0	0	0	0
Q16658	FSCN1	7	0	0	0	0	0	0	0	0	0	0	0	0	0	0	0	0	0	0	0	0	0	0
O14641	DVL2	7	0	0	0	0	0	0	0	0	0	0	0	0	0	0	0	0	0	0	0	0	0	0
P45973	CBX5	7	0.238095	0	0	0	0	0	0	0	0	0	0	0	0	5	0	0	0	0	0	0	0	0
P30566	ADSL	7	0	0	0	0	0	0	0	0	0	0	0	0	0	0	0	0	0	0	0	0	0	0
Q92900	UPF1	6	0.428571	1	3	0	0	0	0	0	0	0	1	0	0	1	3	0	0	0	0	0	0	0
P84098	RPL19	6	3.85714	6	5	4	5	1	0	2	0	1	2	2	5	7	11	25	1	1	0	0	1	2
Q96PK6	RBM14	6	0.904762	0	0	0	0	0	0	0	0	0	0	0	0	0	9	8	0	1	0	0	0	1
O00505	KPNA3	6	0	0	0	0	0	0	0	0	0	0	0	0	0	0	0	0	0	0	0	0	0	0
Q86V97	KBTBD6	6	0	0	0	0	0	0	0	0	0	0	0	0	0	0	0	0	0	0	0	0	0	0
O00410	IPO5	6	0.047619	0	0	1	0	0	0	0	0	0	0	0	0	0	0	0	0	0	0	0	0	0
P78417	GSTO1	6	0.047619	0	0	0	0	0	0	0	0	0	1	0	0	0	0	0	0	0	0	0	0	0
Q9NSD9	FARSB	6	0.047619	0	0	0	1	0	0	0	0	0	0	0	0	0	0	0	0	0	0	0	0	0
P00966	ASS1	6	0	0	0	0	0	0	0	0	0	0	0	0	0	0	0	0	0	0	0	0	0	0
O95218	ZRANB2	5	0.190476	1	0	0	0	0	0	0	0	1	0	0	0	0	0	0	0	2	0	0	0	0
O75436	VPS26A	5	0	0	0	0	0	0	0	0	0	0	0	0	0	0	0	0	0	0	0	0	0	0
Q93008	USP9X	5	0	0	0	0	0	0	0	0	0	0	0	0	0	0	0	0	0	0	0	0	0	0
O76094	SRP72	5	0.142857	0	0	0	0	0	0	0	0	0	0	0	0	0	0	3	0	0	0	0	0	0
Q9UHB9	SRP68	5	0.0952381	0	0	2	0	0	0	0	0	0	0	0	0	0	0	0	0	0	0	0	0	0
P52788	SMS	5	0	0	0	0	0	0	0	0	0	0	0	0	0	0	0	0	0	0	0	0	0	0
P05141	SLC25A5	5	3.38095	8	4	7	31	3	2	0	0	0	0	4	1	5	0	1	0	1	1	1	2	0
Q9UPS6	SETD1B	5	0	0	0	0	0	0	0	0	0	0	0	0	0	0	0	0	0	0	0	0	0	0
Q9UNX3	RPL26L1	5	3.90476	10	7	3	0	0	0	2	0	13	0	0	1	8	19	15	0	2	0	0	1	1
P62195	PSMC5	5	0.904762	4	0	3	2	0	0	0	0	6	3	0	0	1	0	0	0	0	0	0	0	0
P30153	PPP2R1A	5	0.380952	1	0	6	0	0	0	0	0	0	0	0	0	0	1	0	0	0	0	0	0	0
Q5TFE4	NT5DC1	5	0	0	0	0	0	0	0	0	0	0	0	0	0	0	0	0	0	0	0	0	0	0
Q08J23	NSUN2	5	0.380952	0	0	1	0	0	0	0	0	2	0	0	1	0	4	0	0	0	0	0	0	0
Q8TD19	NEK9	5	0	0	0	0	0	0	0	0	0	0	0	0	0	0	0	0	0	0	0	0	0	0
P49915	GMPS	5	0	0	0	0	0	0	0	0	0	0	0	0	0	0	0	0	0	0	0	0	0	0
Q9HC35	EML4	5	0	0	0	0	0	0	0	0	0	0	0	0	0	0	0	0	0	0	0	0	0	0
P05198	EIF2S1	5	0.809524	1	2	1	0	0	0	2	1	7	0	0	0	0	2	0	0	1	0	0	0	0
P26358	DNMT1	5	0	0	0	0	0	0	0	0	0	0	0	0	0	0	0	0	0	0	0	0	0	0
O60884	DNAJA2	5	0.952381	7	1	2	4	0	0	0	0	3	2	0	0	1	0	0	0	0	0	0	0	0
P56545	CTBP2	5	0	0	0	0	0	0	0	0	0	0	0	0	0	0	0	0	0	0	0	0	0	0
P35606	COPB2	5	0.238095	4	1	0	0	0	0	0	0	0	0	0	0	0	0	0	0	0	0	0	0	0
Q9Y696	CLIC4	5	0	0	0	0	0	0	0	0	0	0	0	0	0	0	0	0	0	0	0	0	0	0
P61204	ARF3	5	0.190476	0	0	3	1	0	0	0	0	0	0	0	0	0	0	0	0	0	0	0	0	0
P84077	ARF1	5	0.190476	0	0	3	1	0	0	0	0	0	0	0	0	0	0	0	0	0	0	0	0	0
O14617	AP3D1	5	0.142857	2	0	0	0	0	0	0	0	1	0	0	0	0	0	0	0	0	0	0	0	0
Q7Z2W4	ZC3HAV1	4	0.190476	0	0	0	0	0	0	0	0	1	0	0	0	0	3	0	0	0	0	0	0	0
Q9BRA2	TXNDC17	4	0	0	0	0	0	0	0	0	0	0	0	0	0	0	0	0	0	0	0	0	0	0
P04637	TP53	4	0.142857	0	0	0	0	0	0	0	0	0	0	0	0	3	0	0	0	0	0	0	0	0
Q13428	TCOF1	4	0.619048	2	0	1	1	0	0	0	0	0	1	0	0	6	1	0	0	1	0	0	0	0
Q9Y2Z0	SUGT1	4	0	0	0	0	0	0	0	0	0	0	0	0	0	0	0	0	0	0	0	0	0	0
P12236	SLC25A6	4	2.85714	7	1	7	29	2	2	0	0	0	0	2	1	5	0	1	0	1	0	0	2	0
P12235	SLC25A4	4	2.80952	7	1	7	29	2	2	0	0	0	0	2	1	5	0	1	0	1	0	0	1	0
P42285	SKIV2L2	4	0.333333	2	0	0	2	0	0	0	0	0	0	0	0	0	2	1	0	0	0	0	0	0
Q9Y3Z3	SAMHD1	4	0	0	0	0	0	0	0	0	0	0	0	0	0	0	0	0	0	0	0	0	0	0
P46779	RPL28	4	1.57143	5	1	0	0	0	0	0	0	0	0	0	0	2	9	13	0	1	0	0	2	0
P27635	RPL10	4	3.61905	7	5	3	3	3	0	0	0	3	5	4	3	6	29	2	0	2	0	0	1	0
P46063	RECQL	4	0	0	0	0	0	0	0	0	0	0	0	0	0	0	0	0	0	0	0	0	0	0
P18754	RCC1	4	0.0952381	0	0	0	0	0	0	0	0	0	1	0	0	1	0	0	0	0	0	0	0	0
Q9Y5S9	RBM8A	4	0	0	0	0	0	0	0	0	0	0	0	0	0	0	0	0	0	0	0	0	0	0
P46060	RANGAP1	4	0.142857	0	0	2	0	0	0	0	0	0	0	0	0	0	0	0	0	1	0	0	0	0
P62191	PSMC1	4	0.571429	2	1	3	2	0	0	0	0	4	0	0	0	0	0	0	0	0	0	0	0	0
Q5H9R7	PPP6R3	4	0.047619	1	0	0	0	0	0	0	0	0	0	0	0	0	0	0	0	0	0	0	0	0
O15355	PPM1G	4	0	0	0	0	0	0	0	0	0	0	0	0	0	0	0	0	0	0	0	0	0	0
O43164	PJA2	4	0	0	0	0	0	0	0	0	0	0	0	0	0	0	0	0	0	0	0	0	0	0
O95394	PGM3	4	0	0	0	0	0	0	0	0	0	0	0	0	0	0	0	0	0	0	0	0	0	0
P08237	PFKM	4	0	0	0	0	0	0	0	0	0	0	0	0	0	0	0	0	0	0	0	0	0	0
Q96GD0	PDXP	4	0	0	0	0	0	0	0	0	0	0	0	0	0	0	0	0	0	0	0	0	0	0
Q8N1G4	LRRC47	4	0	0	0	0	0	0	0	0	0	0	0	0	0	0	0	0	0	0	0	0	0	0
O60684	KPNA6	4	0.047619	0	0	0	1	0	0	0	0	0	0	0	0	0	0	0	0	0	0	0	0	0
O15131	KPNA5	4	0.047619	0	0	0	1	0	0	0	0	0	0	0	0	0	0	0	0	0	0	0	0	0
O00629	KPNA4	4	0.0952381	1	0	0	1	0	0	0	0	0	0	0	0	0	0	0	0	0	0	0	0	0
P39748	FEN1	4	0.047619	0	0	1	0	0	0	0	0	0	0	0	0	0	0	0	0	0	0	0	0	0
P14324	FDPS	4	0.047619	0	0	0	1	0	0	0	0	0	0	0	0	0	0	0	0	0	0	0	0	0
Q9Y285	FARSA	4	0	0	0	0	0	0	0	0	0	0	0	0	0	0	0	0	0	0	0	0	0	0
P13804	ETFA	4	0.285714	0	0	3	3	0	0	0	0	0	0	0	0	0	0	0	0	0	0	0	0	0
P38919	EIF4A3	4	0.714286	0	0	1	4	3	0	0	0	1	2	0	0	1	2	1	0	0	0	0	0	0
Q9Y2L1	DIS3	4	0	0	0	0	0	0	0	0	0	0	0	0	0	0	0	0	0	0	0	0	0	0
Q05048	CSTF1	4	0	0	0	0	0	0	0	0	0	0	0	0	0	0	0	0	0	0	0	0	0	0
P55060	CSE1L	4	0.619048	1	0	5	4	0	0	0	1	0	2	0	0	0	0	0	0	0	0	0	0	0
Q99829	CPNE1;RBM1	4	0.047619	0	0	1	0	0	0	0	0	0	0	0	0	0	0	0	0	0	0	0	0	0
O43684	BUB3	4	0.142857	0	0	1	2	0	0	0	0	0	0	0	0	0	0	0	0	0	0	0	0	0
P53004	BLVRA	4	0	0	0	0	0	0	0	0	0	0	0	0	0	0	0	0	0	0	0	0	0	0
Q9Y4X5	ARIH1	4	0	0	0	0	0	0	0	0	0	0	0	0	0	0	0	0	0	0	0	0	0	0
Q9BXS5	AP1M1	4	0.047619	0	1	0	0	0	0	0	0	0	0	0	0	0	0	0	0	0	0	0	0	0
P45974	USP5	3	0	0	0	0	0	0	0	0	0	0	0	0	0	0	0	0	0	0	0	0	0	0
P54578	USP14	3	0.190476	0	0	2	2	0	0	0	0	0	0	0	0	0	0	0	0	0	0	0	0	0
P23258	TUBG1	3	0.380952	1	0	3	2	0	0	0	0	2	0	0	0	0	0	0	0	0	0	0	0	0
Q14166	TTLL12	3	0	0	0	0	0	0	0	0	0	0	0	0	0	0	0	0	0	0	0	0	0	0
P10155	TROVE2	3	0	0	0	0	0	0	0	0	0	0	0	0	0	0	0	0	0	0	0	0	0	0
Q9NXH9	TRMT1	3	0	0	0	0	0	0	0	0	0	0	0	0	0	0	0	0	0	0	0	0	0	0
P11388	TOP2A	3	3.7619	0	0	0	0	5	0	0	0	0	14	0	0	47	12	1	0	0	0	0	0	0
O95793	STAU1	3	1.09524	3	0	0	0	1	0	0	0	4	0	0	2	0	10	3	0	0	0	0	0	0
Q13501	SQSTM1	3	0	0	0	0	0	0	0	0	0	0	0	0	0	0	0	0	0	0	0	0	0	0
Q7KZF4	SND1	3	1.14286	4	0	7	5	0	0	0	0	0	1	0	0	0	6	1	0	0	0	0	0	0
Q16637	SMN1;SMN2	3	0.47619	0	1	2	0	1	0	0	0	3	0	0	1	1	0	0	0	0	0	0	1	0
Q15437	SEC23B	3	0.047619	0	0	1	0	0	0	0	0	0	0	0	0	0	0	0	0	0	0	0	0	0
Q9BRK5	SDF4	3	0.047619	0	0	0	0	0	0	0	0	0	0	0	0	0	0	0	0	1	0	0	0	0
P63173	RPL38	3	0.190476	0	0	0	0	0	0	0	0	1	0	0	0	0	0	3	0	0	0	0	0	0
P61513	RPL37A	3	0.952381	0	0	0	0	0	0	0	0	0	0	1	0	0	7	12	0	0	0	0	0	0
P18077	RPL35A	3	2.14286	2	2	0	0	0	0	2	0	0	1	1	0	1	11	22	0	2	0	0	0	1
Q9BWF3	RBM4	3	0	0	0	0	0	0	0	0	0	0	0	0	0	0	0	0	0	0	0	0	0	0
Q9UKM9	RALY	3	0.52381	0	0	0	0	4	0	0	0	0	0	0	0	0	0	7	0	0	0	0	0	0
Q13200	PSMD2	3	1	9	3	0	0	0	0	0	0	7	0	0	0	0	0	2	0	0	0	0	0	0
Q15149	PLEC	3	0.238095	0	1	0	2	0	0	0	0	0	0	0	0	0	0	0	2	0	0	0	0	0
O00541	PES1	3	0.142857	2	0	0	0	0	0	0	0	0	0	0	0	0	1	0	0	0	0	0	0	0
Q9NVE7	PANK4	3	0	0	0	0	0	0	0	0	0	0	0	0	0	0	0	0	0	0	0	0	0	0
P55809	OXCT1	3	0	0	0	0	0	0	0	0	0	0	0	0	0	0	0	0	0	0	0	0	0	0
O75694	NUP155	3	0	0	0	0	0	0	0	0	0	0	0	0	0	0	0	0	0	0	0	0	0	0
O95299	NDUFA10	3	0	0	0	0	0	0	0	0	0	0	0	0	0	0	0	0	0	0	0	0	0	0
Q09161	NCBP1	3	0	0	0	0	0	0	0	0	0	0	0	0	0	0	0	0	0	0	0	0	0	0
Q9UM54	MYO6	3	1.28571	0	0	0	1	0	0	0	0	0	23	0	0	0	0	2	0	1	0	0	0	0
Q96DH6	MSI2	3	0	0	0	0	0	0	0	0	0	0	0	0	0	0	0	0	0	0	0	0	0	0
O43347	MSI1	3	0	0	0	0	0	0	0	0	0	0	0	0	0	0	0	0	0	0	0	0	0	0
P43246	MSH2	3	0	0	0	0	0	0	0	0	0	0	0	0	0	0	0	0	0	0	0	0	0	0
Q9Y3D9	MRPS23	3	0.0952381	0	0	0	0	0	0	0	0	0	0	0	0	0	0	2	0	0	0	0	0	0
Q9BV20	MRI1	3	0	0	0	0	0	0	0	0	0	0	0	0	0	0	0	0	0	0	0	0	0	0
O60502	MGEA5	3	0	0	0	0	0	0	0	0	0	0	0	0	0	0	0	0	0	0	0	0	0	0
Q96EK5	KIAA1279	3	0	0	0	0	0	0	0	0	0	0	0	0	0	0	0	0	0	0	0	0	0	0
Q9BY32	ITPA	3	0	0	0	0	0	0	0	0	0	0	0	0	0	0	0	0	0	0	0	0	0	0
O95373	IPO7	3	0.142857	0	0	3	0	0	0	0	0	0	0	0	0	0	0	0	0	0	0	0	0	0
Q8TEX9	IPO4	3	0	0	0	0	0	0	0	0	0	0	0	0	0	0	0	0	0	0	0	0	0	0
P48735	IDH2	3	0	0	0	0	0	0	0	0	0	0	0	0	0	0	0	0	0	0	0	0	0	0
Q9Y547	HSPB11	3	0	0	0	0	0	0	0	0	0	0	0	0	0	0	0	0	0	0	0	0	0	0
P62805	HIST1H4A;H	3	22	23	10	7	11	16	5	0	0	0	132	1	2	156	82	9	1	2	1	0	3	1
Q13547	HDAC1	3	0.52381	2	2	0	0	1	0	0	0	1	4	0	1	0	0	0	0	0	0	0	0	0
Q9Y450	HBS1L	3	0	0	0	0	0	0	0	0	0	0	0	0	0	0	0	0	0	0	0	0	0	0
P0C0S5	H2AFZ	3	4.28571	4	4	2	7	8	6	2	0	0	9	1	1	29	7	10	0	0	0	0	0	0
Q71UI9	H2AFV	3	4.28571	4	4	2	7	8	6	2	0	0	9	1	1	29	7	10	0	0	0	0	0	0
Q86YR5	GPSM1	3	0	0	0	0	0	0	0	0	0	0	0	0	0	0	0	0	0	0	0	0	0	0
P51570	GALK1	3	0	0	0	0	0	0	0	0	0	0	0	0	0	0	0	0	0	0	0	0	0	0
Q96I24	FUBP3	3	0	0	0	0	0	0	0	0	0	0	0	0	0	0	0	0	0	0	0	0	0	0
Q13451	FKBP5	3	0	0	0	0	0	0	0	0	0	0	0	0	0	0	0	0	0	0	0	0	0	0
P42566	EPS15	3	0	0	0	0	0	0	0	0	0	0	0	0	0	0	0	0	0	0	0	0	0	0
P09104	ENO2	3	0.619048	1	1	5	5	0	0	0	0	0	1	0	0	0	0	0	0	0	0	0	0	0
P06730	EIF4E	3	0.0952381	0	2	0	0	0	0	0	0	0	0	0	0	0	0	0	0	0	0	0	0	0
O14602	EIF1AY	3	0	0	0	0	0	0	0	0	0	0	0	0	0	0	0	0	0	0	0	0	0	0
P47813	EIF1AX	3	0	0	0	0	0	0	0	0	0	0	0	0	0	0	0	0	0	0	0	0	0	0
P30084	ECHS1	3	0.047619	0	0	0	0	0	0	0	0	0	0	0	0	0	1	0	0	0	0	0	0	0
Q92997	DVL3	3	0	0	0	0	0	0	0	0	0	0	0	0	0	0	0	0	0	0	0	0	0	0
P61962	DCAF7	3	0	0	0	0	0	0	0	0	0	0	0	0	0	0	0	0	0	0	0	0	0	0
Q96JK2	DCAF5	3	0	0	0	0	0	0	0	0	0	0	0	0	0	0	0	0	0	0	0	0	0	0
Q96EP5	DAZAP1	3	0.142857	0	0	0	0	0	0	0	0	0	0	0	0	2	1	0	0	0	0	0	0	0
P51398	DAP3	3	0.428571	3	1	0	0	0	0	0	0	0	0	0	0	0	0	5	0	0	0	0	0	0
Q13620	CUL4B	3	0	0	0	0	0	0	0	0	0	0	0	0	0	0	0	0	0	0	0	0	0	0
Q13616	CUL1	3	0	0	0	0	0	0	0	0	0	0	0	0	0	0	0	0	0	0	0	0	0	0
Q9BZJ0	CRNKL1	3	0	0	0	0	0	0	0	0	0	0	0	0	0	0	0	0	0	0	0	0	0	0
O75131	CPNE3	3	0	0	0	0	0	0	0	0	0	0	0	0	0	0	0	0	0	0	0	0	0	0
Q9Y678	COPG	3	0	0	0	0	0	0	0	0	0	0	0	0	0	0	0	0	0	0	0	0	0	0
Q14839	CHD4	3	0.47619	4	3	1	2	0	0	0	0	0	0	0	0	0	0	0	0	0	0	0	0	0
P17655	CAPN2	3	0.047619	0	0	0	1	0	0	0	0	0	0	0	0	0	0	0	0	0	0	0	0	0
P27824	CANX	3	1.52381	1	3	12	8	0	0	0	0	0	5	0	0	0	1	2	0	0	0	0	0	0
P05023	ATP1A1	3	0.619048	4	0	5	3	0	0	0	0	0	0	1	0	0	0	0	0	0	0	0	0	0
P18085	ARF4	3	0	0	0	0	0	0	0	0	0	0	0	0	0	0	0	0	0	0	0	0	0	0
P48444	ARCN1	3	0	0	0	0	0	0	0	0	0	0	0	0	0	0	0	0	0	0	0	0	0	0
Q8IZ83	ALDH16A1	3	0	0	0	0	0	0	0	0	0	0	0	0	0	0	0	0	0	0	0	0	0	0
P35573	AGL	3	0	0	0	0	0	0	0	0	0	0	0	0	0	0	0	0	0	0	0	0	0	0
P55265	ADAR	3	0.238095	0	0	0	0	0	0	0	0	1	0	0	0	0	2	2	0	0	0	0	0	0
P61221	ABCE1	3	0.142857	0	0	1	0	0	0	0	0	0	2	0	0	0	0	0	0	0	0	0	0	0
Q5JTZ9	AARS2	3	0.047619	0	0	0	0	1	0	0	0	0	0	0	0	0	0	0	0	0	0	0	0	0
Q04917	YWHAH	2	0.142857	1	0	0	0	0	0	0	0	1	1	0	0	0	0	0	0	0	0	0	0	0
O43592	XPOT	2	0	0	0	0	0	0	0	0	0	0	0	0	0	0	0	0	0	0	0	0	0	0
Q9HCS7	XAB2	2	0.047619	0	0	0	0	0	0	0	0	0	0	0	0	0	0	1	0	0	0	0	0	0
Q9NW82	WDR70	2	0	0	0	0	0	0	0	0	0	0	0	0	0	0	0	0	0	0	0	0	0	0
O75083	WDR1	2	0.142857	0	0	2	1	0	0	0	0	0	0	0	0	0	0	0	0	0	0	0	0	0
Q9BV38	WDR18	2	0.142857	0	0	0	0	0	0	0	0	0	0	0	0	0	0	2	0	1	0	0	0	0
Q8TAA9	VANGL1	2	0	0	0	0	0	0	0	0	0	0	0	0	0	0	0	0	0	0	0	0	0	0
Q16881	TXNRD1	2	0	0	0	0	0	0	0	0	0	0	0	0	0	0	0	0	0	0	0	0	0	0
O14530	TXNDC9	2	0	0	0	0	0	0	0	0	0	0	0	0	0	0	0	0	0	0	0	0	0	0
Q9H0U9	TSPYL1	2	0.047619	0	0	1	0	0	0	0	0	0	0	0	0	0	0	0	0	0	0	0	0	0
P57088	TMEM33	2	0	0	0	0	0	0	0	0	0	0	0	0	0	0	0	0	0	0	0	0	0	0
O43615	TIMM44	2	0	0	0	0	0	0	0	0	0	0	0	0	0	0	0	0	0	0	0	0	0	0
Q9UGI8	TES	2	0.047619	0	0	0	1	0	0	0	0	0	0	0	0	0	0	0	0	0	0	0	0	0
Q15369	TCEB1	2	0	0	0	0	0	0	0	0	0	0	0	0	0	0	0	0	0	0	0	0	0	0
Q15813	TBCE	2	0.047619	0	0	0	1	0	0	0	0	0	0	0	0	0	0	0	0	0	0	0	0	0
Q9P2R7	SUCLA2	2	0	0	0	0	0	0	0	0	0	0	0	0	0	0	0	0	0	0	0	0	0	0
O75494	SRSF10	2	0.380952	2	0	2	1	1	0	0	0	0	0	0	0	0	0	1	0	1	0	0	0	0
P78362	SRPK2	2	0.0952381	1	0	0	0	0	0	0	0	0	0	0	0	0	0	0	0	1	0	0	0	0
Q8N0X7	SPG20	2	0	0	0	0	0	0	0	0	0	0	0	0	0	0	0	0	0	0	0	0	0	0
Q8TAQ2	SMARCC2	2	0.142857	0	0	1	0	0	0	0	0	0	0	0	0	0	0	0	0	2	0	0	0	0
Q92922	SMARCC1	2	0.142857	1	0	1	0	0	0	0	0	0	0	0	0	0	0	0	0	1	0	0	0	0
O15047	SETD1A	2	0	0	0	0	0	0	0	0	0	0	0	0	0	0	0	0	0	0	0	0	0	0
P53992	SEC24C	2	0	0	0	0	0	0	0	0	0	0	0	0	0	0	0	0	0	0	0	0	0	0
Q9Y6Y8	SEC23IP	2	0	0	0	0	0	0	0	0	0	0	0	0	0	0	0	0	0	0	0	0	0	0
Q9Y3A5	SBDS	2	0	0	0	0	0	0	0	0	0	0	0	0	0	0	0	0	0	0	0	0	0	0
Q15020	SART3	2	0	0	0	0	0	0	0	0	0	0	0	0	0	0	0	0	0	0	0	0	0	0
Q15413	RYR3	2	0	0	0	0	0	0	0	0	0	0	0	0	0	0	0	0	0	0	0	0	0	0
Q9Y3U8	RPL36	2	1.95238	2	3	1	1	0	0	2	0	1	1	1	3	5	9	6	0	3	0	0	2	1
Q15287	RNPS1	2	0.238095	1	0	0	0	0	0	0	0	0	2	0	0	0	0	2	0	0	0	0	0	0
Q9UKL0	RCOR1	2	0	0	0	0	0	0	0	0	0	0	0	0	0	0	0	0	0	0	0	0	0	0
Q9NW64	RBM22	2	0	0	0	0	0	0	0	0	0	0	0	0	0	0	0	0	0	0	0	0	0	0
P51149	RAB7A	2	0.142857	0	0	2	1	0	0	0	0	0	0	0	0	0	0	0	0	0	0	0	0	0
Q96EY7	PTCD3	2	0.142857	0	0	0	1	0	0	0	0	0	0	0	0	0	0	2	0	0	0	0	0	0
O95456	PSMG1	2	0	0	0	0	0	0	0	0	0	0	0	0	0	0	0	0	0	0	0	0	0	0
P60900	PSMA6	2	0.380952	0	2	1	3	0	0	0	0	1	1	0	0	0	0	0	0	0	0	0	0	0
Q9UPN7	PPP6R1	2	0	0	0	0	0	0	0	0	0	0	0	0	0	0	0	0	0	0	0	0	0	0
P48454	PPP3CC	2	0	0	0	0	0	0	0	0	0	0	0	0	0	0	0	0	0	0	0	0	0	0
O14974	PPP1R12A	2	2.2381	0	0	32	6	0	0	0	0	0	9	0	0	0	0	0	0	0	0	0	0	0
Q8WUA2	PPIL4	2	0.190476	0	0	0	0	0	0	0	0	2	0	0	0	0	0	0	0	2	0	0	0	0
O75439	PMPCB	2	0	0	0	0	0	0	0	0	0	0	0	0	0	0	0	0	0	0	0	0	0	0
O95336	PGLS	2	0	0	0	0	0	0	0	0	0	0	0	0	0	0	0	0	0	0	0	0	0	0
Q6P996	PDXDC1	2	0	0	0	0	0	0	0	0	0	0	0	0	0	0	0	0	0	0	0	0	0	0
Q8WUM4	PDCD6IP	2	0	0	0	0	0	0	0	0	0	0	0	0	0	0	0	0	0	0	0	0	0	0
Q16822	PCK2	2	0	0	0	0	0	0	0	0	0	0	0	0	0	0	0	0	0	0	0	0	0	0
Q8WUM0	NUP133	2	0	0	0	0	0	0	0	0	0	0	0	0	0	0	0	0	0	0	0	0	0	0
P57740	NUP107	2	0	0	0	0	0	0	0	0	0	0	0	0	0	0	0	0	0	0	0	0	0	0
Q9BSD7	NTPCR	2	0	0	0	0	0	0	0	0	0	0	0	0	0	0	0	0	0	0	0	0	0	0
P46459	NSF	2	0.047619	0	1	0	0	0	0	0	0	0	0	0	0	0	0	0	0	0	0	0	0	0
Q9UNZ2	NSFL1C	2	0	0	0	0	0	0	0	0	0	0	0	0	0	0	0	0	0	0	0	0	0	0
Q9BXJ9	NAA15	2	0	0	0	0	0	0	0	0	0	0	0	0	0	0	0	0	0	0	0	0	0	0
Q7Z406	MYH14	2	2.52381	3	3	7	3	0	0	0	0	0	21	0	0	9	0	0	2	3	0	0	2	0
P42898	MTHFR	2	0	0	0	0	0	0	0	0	0	0	0	0	0	0	0	0	0	0	0	0	0	0
Q6UB35	MTHFD1L	2	0.238095	3	0	0	2	0	0	0	0	0	0	0	0	0	0	0	0	0	0	0	0	0
Q9Y2R9	MRPS7	2	0.142857	0	2	0	0	0	0	0	0	0	0	0	0	0	0	1	0	0	0	0	0	0
P82930	MRPS34	2	0.333333	0	1	0	0	0	0	0	0	0	0	0	0	0	0	6	0	0	0	0	0	0
P82673	MRPS35	2	0.285714	2	0	0	0	0	0	0	0	0	1	0	0	0	0	3	0	0	0	0	0	0
Q92665	MRPS31	2	0.190476	1	0	1	0	0	0	0	0	0	0	0	0	0	0	2	0	0	0	0	0	0
P42568	MLLT3	2	0	0	0	0	0	0	0	0	0	0	0	0	0	0	0	0	0	0	0	0	0	0
P61326	MAGOH	2	0.0952381	0	0	0	0	0	0	0	0	0	0	0	0	0	0	2	0	0	0	0	0	0
Q96A72	MAGOHB	2	0.0952381	0	0	0	0	0	0	0	0	0	0	0	0	0	0	2	0	0	0	0	0	0
Q9UNF1	MAGED2	2	0.047619	0	1	0	0	0	0	0	0	0	0	0	0	0	0	0	0	0	0	0	0	0
Q13257	MAD2L1	2	0	0	0	0	0	0	0	0	0	0	0	0	0	0	0	0	0	0	0	0	0	0
P36776	LONP1	2	0.47619	2	0	4	3	0	0	0	0	0	1	0	0	0	0	0	0	0	0	0	0	0
P49916	LIG3	2	0	0	0	0	0	0	0	0	0	0	0	0	0	0	0	0	0	0	0	0	0	0
O76013	KRT36	2	1.85714	1	0	0	9	2	0	0	0	0	0	0	0	1	0	0	6	3	11	2	0	4
Q15323	KRT31	2	1.85714	1	0	0	9	2	0	0	0	0	0	0	0	1	0	0	6	3	11	2	0	4
O60341	KDM1A	2	0.047619	0	0	0	0	0	0	0	0	1	0	0	0	0	0	0	0	0	0	0	0	0
Q9ULR0	ISY1	2	0	0	0	0	0	0	0	0	0	0	0	0	0	0	0	0	0	0	0	0	0	0
Q96P70	IPO9	2	0	0	0	0	0	0	0	0	0	0	0	0	0	0	0	0	0	0	0	0	0	0
Q9H0C8	ILKAP	2	0	0	0	0	0	0	0	0	0	0	0	0	0	0	0	0	0	0	0	0	0	0
O43837	IDH3B	2	0	0	0	0	0	0	0	0	0	0	0	0	0	0	0	0	0	0	0	0	0	0
P50213	IDH3A	2	0.190476	0	0	3	1	0	0	0	0	0	0	0	0	0	0	0	0	0	0	0	0	0
P19367	HK1	2	0	0	0	0	0	0	0	0	0	0	0	0	0	0	0	0	0	0	0	0	0	0
P55084	HADHB	2	0.428571	0	1	1	0	0	0	0	0	0	3	0	0	0	2	2	0	0	0	0	0	0
P63244	GNB2L1	2	1.95238	0	1	4	4	0	0	0	0	5	0	0	0	0	25	2	0	0	0	0	0	0
O76003	GLRX3	2	0	0	0	0	0	0	0	0	0	0	0	0	0	0	0	0	0	0	0	0	0	0
Q8TEQ6	GEMIN5	2	0.190476	0	0	0	0	0	0	0	0	4	0	0	0	0	0	0	0	0	0	0	0	0
Q9Y262	EIF3L	2	1.28571	8	2	1	2	0	0	0	0	13	0	0	0	0	1	0	0	0	0	0	0	0
O15371	EIF3D	2	0.333333	0	0	0	0	0	0	0	0	5	0	0	0	0	2	0	0	0	0	0	0	0
Q96FJ2	DYNLL2	2	0.142857	0	1	0	0	2	0	0	0	0	0	0	0	0	0	0	0	0	0	0	0	0
P63167	DYNLL1	2	0.238095	0	1	0	0	2	0	0	0	0	0	0	0	0	0	2	0	0	0	0	0	0
Q9UBS4	DNAJB11	2	0.047619	0	0	0	0	0	0	0	0	1	0	0	0	0	0	0	0	0	0	0	0	0
O60610	DIAPH1	2	0	0	0	0	0	0	0	0	0	0	0	0	0	0	0	0	0	0	0	0	0	0
P35659	DEK	2	0.142857	0	0	0	0	3	0	0	0	0	0	0	0	0	0	0	0	0	0	0	0	0
Q7L014	DDX46	2	0.238095	0	0	0	0	0	0	0	0	4	0	0	0	0	0	0	0	0	0	0	0	1
Q96F07	CYFIP2	2	0.047619	0	0	0	0	0	0	0	0	1	0	0	0	0	0	0	0	0	0	0	0	0
Q7L576	CYFIP1	2	0.047619	0	0	0	0	0	0	0	0	1	0	0	0	0	0	0	0	0	0	0	0	0
Q9P0U4	CXXC1	2	0	0	0	0	0	0	0	0	0	0	0	0	0	0	0	0	0	0	0	0	0	0
Q13618	CUL3	2	0	0	0	0	0	0	0	0	0	0	0	0	0	0	0	0	0	0	0	0	0	0
Q8WYA6	CTNNBL1	2	0	0	0	0	0	0	0	0	0	0	0	0	0	0	0	0	0	0	0	0	0	0
Q13363	CTBP1	2	0	0	0	0	0	0	0	0	0	0	0	0	0	0	0	0	0	0	0	0	0	0
O14579	COPE	2	0.047619	0	0	1	0	0	0	0	0	0	0	0	0	0	0	0	0	0	0	0	0	0
P53618	COPB1	2	0.0952381	2	0	0	0	0	0	0	0	0	0	0	0	0	0	0	0	0	0	0	0	0
A5YKK6	CNOT1	2	0	0	0	0	0	0	0	0	0	0	0	0	0	0	0	0	0	0	0	0	0	0
O75153	KIAA0664	2	0	0	0	0	0	0	0	0	0	0	0	0	0	0	0	0	0	0	0	0	0	0
Q13185	CBX3	2	0.47619	0	0	0	2	0	0	0	0	0	1	0	0	3	3	0	0	0	0	0	0	1
Q13951	CBFB	2	0	0	0	0	0	0	0	0	0	0	0	0	0	0	0	0	0	0	0	0	0	0
Q86X55	CARM1	2	0	0	0	0	0	0	0	0	0	0	0	0	0	0	0	0	0	0	0	0	0	0
Q9HB07	C12orf10	2	0	0	0	0	0	0	0	0	0	0	0	0	0	0	0	0	0	0	0	0	0	0
P54252	ATXN3	2	0	0	0	0	0	0	0	0	0	0	0	0	0	0	0	0	0	0	0	0	0	0
Q9UBB4	ATXN10	2	0	0	0	0	0	0	0	0	0	0	0	0	0	0	0	0	0	0	0	0	0	0
Q9Y2T2	AP3M1	2	0	0	0	0	0	0	0	0	0	0	0	0	0	0	0	0	0	0	0	0	0	0
Q96CW1	AP2M1	2	0.047619	0	1	0	0	0	0	0	0	0	0	0	0	0	0	0	0	0	0	0	0	0
O94973	AP2A2	2	0.0952381	0	0	1	0	0	0	0	0	1	0	0	0	0	0	0	0	0	0	0	0	0
P49419	ALDH7A1	2	0	0	0	0	0	0	0	0	0	0	0	0	0	0	0	0	0	0	0	0	0	0
P27144	AK4	2	0	0	0	0	0	0	0	0	0	0	0	0	0	0	0	0	0	0	0	0	0	0
Q9P1U1	ACTR3B	2	0.238095	0	0	1	2	0	0	0	0	0	1	0	0	0	0	0	0	1	0	0	0	0
O95573	ACSL3	2	0	0	0	0	0	0	0	0	0	0	0	0	0	0	0	0	0	0	0	0	0	0
Q9H3P7	ACBD3	2	0	0	0	0	0	0	0	0	0	0	0	0	0	0	0	0	0	0	0	0	0	0
P11310	ACADM	2	0.047619	0	0	1	0	0	0	0	0	0	0	0	0	0	0	0	0	0	0	0	0	0
Q13085	ACACA	2	0	0	0	0	0	0	0	0	0	0	0	0	0	0	0	0	0	0	0	0	0	0
