# Supplementary material for: Evidence for Ubiquitin-Regulated Nuclear and Subnuclear Trafficking among Paramyxovirinae Matrix Proteins
Source: PLoS Pathog. 2015 Mar 17;11(3):e1004739. doi: 10.1371/journal.ppat.1004739 (PMC4363627; doi:10.1371/journal.ppat.1004739)
Supplement: S4 Table — (XLSX) [file ppat.1004739.s014.xlsx]

## Sheet: 1) 3XFlag_NDV-M AP-MS
Uniprot AC	Uniprot ID	Gene names	Protein names	Length	Spectra	Unique Spectra	Coverage (%)	NSAFe5	Details
Q9NRG9	AAAS_HUMAN	AAAS ADRACALA GL003	Aladin (Adracalin)	546	6	6	11	49.0274	Link
Q13685	AAMP_HUMAN	AAMP	Angio-associated migratory cell protein	434	4	4	12.9	41.1198	Link
P49588	SYAC_HUMAN	AARS	Alanine--tRNA ligase, cytoplasmic (EC 6.1.1.7) (Alanyl-tRNA synthetase) (AlaRS) (Renal carcinoma antigen NY-REN-42)	968	15	15	18.8	69.1347	Link
Q5JTZ9	SYAM_HUMAN	AARS2 AARSL KIAA1270	Alanine--tRNA ligase, mitochondrial (EC 6.1.1.7) (Alanyl-tRNA synthetase) (AlaRS)	985	9	9	12.6	40.7649	Link
P61221	ABCE1_HUMAN	ABCE1 RLI RNASEL1 RNASELI RNS4I OK/SW-cl.40	ATP-binding cassette sub-family E member 1 (2'-5'-oligoadenylate-binding protein) (HuHP68) (RNase L inhibitor) (Ribonuclease 4 inhibitor) (RNS4I)	599	14	13	27.9	104.275	Link
Q9UG63	ABCF2_HUMAN	ABCF2 HUSSY-18	ATP-binding cassette sub-family F member 2 (Iron-inhibited ABC transporter 2)	623	10	9	17.2	71.6131	Link
Q9NUQ8	ABCF3_HUMAN	ABCF3	ATP-binding cassette sub-family F member 3	709	7	7	15	44.0486	Link
Q13085	ACACA_HUMAN	ACACA ACAC ACC1 ACCA	Acetyl-CoA carboxylase 1 (ACC1) (EC 6.4.1.2) (ACC-alpha) [Includes: Biotin carboxylase (EC 6.3.4.14)]	2346	4	4	2	7.60698	Link
P11310	ACADM_HUMAN	ACADM	Medium-chain specific acyl-CoA dehydrogenase, mitochondrial (MCAD) (EC 1.3.8.7)	421	4	4	10.5	42.3895	Link
Q9BWD1	THIC_HUMAN	ACAT2 ACTL	Acetyl-CoA acetyltransferase, cytosolic (EC 2.3.1.9) (Acetyl-CoA transferase-like protein) (Cytosolic acetoacetyl-CoA thiolase)	397	6	6	16.4	67.4281	Link
Q9H3P7	GCP60_HUMAN	ACBD3 GCP60 GOCAP1 GOLPH1	Golgi resident protein GCP60 (Acyl-CoA-binding domain-containing protein 3) (Golgi complex-associated protein 1) (GOCAP1) (Golgi phosphoprotein 1) (GOLPH1) (PBR- and PKA-associated protein 7) (Peripheral benzodiazepine receptor-associated protein PAP7)	528	3	3	9.3	25.3494	Link
Q9BR61	ACBD6_HUMAN	ACBD6	Acyl-CoA-binding domain-containing protein 6	282	2	2	6.7	31.6418	Link
Q86TX2	ACOT1_HUMAN	ACOT1 CTE1	Acyl-coenzyme A thioesterase 1 (Acyl-CoA thioesterase 1) (EC 3.1.2.2) (CTE-I) (CTE-Ib) (Inducible cytosolic acyl-coenzyme A thioester hydrolase) (Long chain acyl-CoA thioester hydrolase) (Long chain acyl-CoA hydrolase)	421	3	3	7.1	29.6117	Link
P49753	ACOT2_HUMAN	ACOT2 PTE2 PTE2A	Acyl-coenzyme A thioesterase 2, mitochondrial (Acyl-CoA thioesterase 2) (EC 3.1.2.2) (Acyl-coenzyme A thioester hydrolase 2a) (CTE-Ia) (Long-chain acyl-CoA thioesterase 2) (ZAP128)	483	3	3	6.2	29.6117	Link
O95573	ACSL3_HUMAN	ACSL3 ACS3 FACL3 LACS3	Long-chain-fatty-acid--CoA ligase 3 (EC 6.2.1.3) (Long-chain acyl-CoA synthetase 3) (LACS 3)	720	4	4	7.9	24.7861	Link
O60488	ACSL4_HUMAN	ACSL4 ACS4 FACL4 LACS4	Long-chain-fatty-acid--CoA ligase 4 (EC 6.2.1.3) (Long-chain acyl-CoA synthetase 4) (LACS 4)	711	3	3	5.2	18.8249	Link
P68133	ACTS_HUMAN	ACTA1 ACTA	Actin, alpha skeletal muscle (Alpha-actin-1)	377	15	11	35.8	177.513	Link
P68032	ACTC_HUMAN	ACTC1 ACTC	Actin, alpha cardiac muscle 1 (Alpha-cardiac actin)	377	15	11	35.8	177.513	Link
P61160	ARP2_HUMAN	ACTR2 ARP2	Actin-related protein 2 (Actin-like protein 2)	394	2	2	6.3	22.6472	Link
P55265	DSRAD_HUMAN	ADAR ADAR1 DSRAD G1P1 IFI4	Double-stranded RNA-specific adenosine deaminase (DRADA) (EC 3.5.4.37) (136 kDa double-stranded RNA-binding protein) (p136) (Interferon-inducible protein 4) (IFI-4) (K88DSRBP)	1226	17	17	18.3	61.8641	Link
Q8NI60	ADCK3_HUMAN	ADCK3 CABC1 PP265	Chaperone activity of bc1 complex-like, mitochondrial (Chaperone-ABC1-like) (EC 2.7.11.-) (aarF domain-containing protein kinase 3)	647	4	4	9.3	27.5827	Link
Q9H2P0	ADNP_HUMAN	ADNP ADNP1 KIAA0784	Activity-dependent neuroprotector homeobox protein (Activity-dependent neuroprotective protein)	1102	3	3	3.5	12.1456	Link
Q9NX46	ARHL2_HUMAN	ADPRHL2 ARH3	Poly(ADP-ribose) glycohydrolase ARH3 (EC 3.2.1.143) (ADP-ribosylhydrolase 3) ([Protein ADP-ribosylarginine] hydrolase-like protein 2)	363	3	3	11.8	36.8719	Link
P30566	PUR8_HUMAN	ADSL AMPS	Adenylosuccinate lyase (ASL) (EC 4.3.2.2) (Adenylosuccinase) (ASase)	484	8	7	20.2	73.7437	Link
P52594	AGFG1_HUMAN	AGFG1 HRB RAB RIP	Arf-GAP domain and FG repeat-containing protein 1 (HIV-1 Rev-binding protein) (Nucleoporin-like protein RIP) (Rev-interacting protein) (Rev/Rex activation domain-binding protein)	562	2	2	5.2	15.8772	Link
P35573	GDE_HUMAN	AGL GDE	Glycogen debranching enzyme (Glycogen debrancher) [Includes: 4-alpha-glucanotransferase (EC 2.4.1.25) (Oligo-1,4-1,4-glucantransferase); Amylo-alpha-1,6-glucosidase (Amylo-1,6-glucosidase) (EC 3.2.1.33) (Dextrin 6-alpha-D-glucosidase)]	1532	6	6	5.9	17.4732	Link
O00116	ADAS_HUMAN	AGPS AAG5	Alkyldihydroxyacetonephosphate synthase, peroxisomal (Alkyl-DHAP synthase) (EC 2.5.1.26) (Aging-associated gene 5 protein) (Alkylglycerone-phosphate synthase)	658	6	5	10.5	40.6823	Link
O00468	AGRIN_HUMAN	AGRN AGRIN	Agrin [Cleaved into: Agrin N-terminal 110 kDa subunit; Agrin C-terminal 110 kDa subunit; Agrin C-terminal 90 kDa fragment (C90); Agrin C-terminal 22 kDa fragment (C22)]	2067	3	3	2	6.54498	Link
O95433	AHSA1_HUMAN	AHSA1 C14orf3 HSPC322	Activator of 90 kDa heat shock protein ATPase homolog 1 (AHA1) (p38)	338	3	3	13	39.5991	Link
Q9UKA4	AKA11_HUMAN	AKAP11 AKAP220 KIAA0629	A-kinase anchor protein 11 (AKAP-11) (A-kinase anchor protein 220 kDa) (AKAP 220) (hAKAP220) (Protein kinase A-anchoring protein 11) (PRKA11)	1901	2	2	1	4.69384	Link
P15121	ALDR_HUMAN	AKR1B1 ALDR1	Aldose reductase (AR) (EC 1.1.1.21) (Aldehyde reductase) (Aldo-keto reductase family 1 member B1)	316	3	3	11.1	42.356	Link
Q8IZ83	A16A1_HUMAN	ALDH16A1	Aldehyde dehydrogenase family 16 member A1	802	4	4	6.7	22.2518	Link
P49419	AL7A1_HUMAN	ALDH7A1 ATQ1	Alpha-aminoadipic semialdehyde dehydrogenase (Alpha-AASA dehydrogenase) (EC 1.2.1.31) (Aldehyde dehydrogenase family 7 member A1) (EC 1.2.1.3) (Antiquitin-1) (Betaine aldehyde dehydrogenase) (EC 1.2.1.8) (Delta1-piperideine-6-carboxylate dehydrogenase) (P6c dehydrogenase)	539	3	3	8.2	24.8321	Link
Q9P2R3	ANFY1_HUMAN	ANKFY1 ANKHZN KIAA1255	Ankyrin repeat and FYVE domain-containing protein 1 (Ankyrin repeats hooked to a zinc finger motif)	1169	2	2	2.1	7.63301	Link
Q8IWZ3	ANKH1_HUMAN	ANKHD1 KIAA1085 MASK VBARP PP2500	Ankyrin repeat and KH domain-containing protein 1 (HIV-1 Vpr-binding ankyrin repeat protein) (Multiple ankyrin repeats single KH domain) (hMASK)	2542	11	11	6.2	19.3062	Link
O75179	ANR17_HUMAN	ANKRD17 GTAR KIAA0697	Ankyrin repeat domain-containing protein 17 (Gene trap ankyrin repeat protein) (Serologically defined breast cancer antigen NY-BR-16)	2603	7	7	3.4	11.9979	Link
O15084	ANR28_HUMAN	ANKRD28 KIAA0379	Serine/threonine-protein phosphatase 6 regulatory ankyrin repeat subunit A (PP6-ARS-A) (Serine/threonine-protein phosphatase 6 regulatory subunit ARS-A) (Ankyrin repeat domain-containing protein 28) (Phosphatase interactor targeting protein hnRNP K) (PITK)	1053	4	4	5.9	16.4328	Link
Q9BTT0	AN32E_HUMAN	ANP32E	Acidic leucine-rich nuclear phosphoprotein 32 family member E (LANP-like protein) (LANP-L)	268	2	2	9.3	33.2947	Link
P50995	ANX11_HUMAN	ANXA11 ANX11	Annexin A11 (56 kDa autoantigen) (Annexin XI) (Annexin-11) (Calcyclin-associated annexin 50) (CAP-50)	505	4	4	8.9	35.3386	Link
Q9BXS5	AP1M1_HUMAN	AP1M1 CLTNM	AP-1 complex subunit mu-1 (AP-mu chain family member mu1A) (Adapter-related protein complex 1 subunit mu-1) (Adaptor protein complex AP-1 subunit mu-1) (Clathrin assembly protein complex 1 mu-1 medium chain 1) (Clathrin coat assembly protein AP47) (Clathrin coat-associated protein AP47) (Golgi adaptor HA1/AP1 adaptin mu-1 subunit) (Mu-adaptin 1) (Mu1A-adaptin)	423	7	7	20.8	73.8309	Link
O95782	AP2A1_HUMAN	AP2A1 ADTAA CLAPA1	AP-2 complex subunit alpha-1 (100 kDa coated vesicle protein A) (Adapter-related protein complex 2 subunit alpha-1) (Adaptor protein complex AP-2 subunit alpha-1) (Alpha-adaptin A) (Alpha1-adaptin) (Clathrin assembly protein complex 2 alpha-A large chain) (Plasma membrane adaptor HA2/AP2 adaptin alpha A subunit)	977	10	10	12	45.6653	Link
O94973	AP2A2_HUMAN	AP2A2 ADTAB CLAPA2 HIP9 HYPJ KIAA0899	AP-2 complex subunit alpha-2 (100 kDa coated vesicle protein C) (Adapter-related protein complex 2 subunit alpha-2) (Adaptor protein complex AP-2 subunit alpha-2) (Alpha-adaptin C) (Alpha2-adaptin) (Clathrin assembly protein complex 2 alpha-C large chain) (Huntingtin yeast partner J) (Huntingtin-interacting protein 9) (HIP-9) (Huntingtin-interacting protein J) (Plasma membrane adaptor HA2/AP2 ada…	939	9	9	11.2	42.7619	Link
P63010	AP2B1_HUMAN	AP2B1 ADTB2 CLAPB1	AP-2 complex subunit beta (AP105B) (Adapter-related protein complex 2 subunit beta) (Adaptor protein complex AP-2 subunit beta) (Beta-2-adaptin) (Beta-adaptin) (Clathrin assembly protein complex 2 beta large chain) (Plasma membrane adaptor HA2/AP2 adaptin beta subunit)	937	4	4	4.1	19.0459	Link
Q96CW1	AP2M1_HUMAN	AP2M1 CLAPM1 KIAA0109	AP-2 complex subunit mu (AP-2 mu chain) (Adapter-related protein complex 2 subunit mu) (Adaptin-mu2) (Adaptor protein complex AP-2 subunit mu) (Clathrin assembly protein complex 2 mu medium chain) (Clathrin coat assembly protein AP50) (Clathrin coat-associated protein AP50) (HA2 50 kDa subunit) (Plasma membrane adaptor AP-2 50 kDa protein)	435	3	3	6.9	30.7689	Link
O00203	AP3B1_HUMAN	AP3B1 ADTB3A	AP-3 complex subunit beta-1 (Adapter-related protein complex 3 subunit beta-1) (Adaptor protein complex AP-3 subunit beta-1) (Beta-3A-adaptin) (Clathrin assembly protein complex 3 beta-1 large chain)	1094	23	20	19.8	93.7974	Link
O14617	AP3D1_HUMAN	AP3D1 PRO0039	AP-3 complex subunit delta-1 (AP-3 complex subunit delta) (Adapter-related protein complex 3 subunit delta-1) (Delta-adaptin)	1153	11	11	12.9	42.5641	Link
Q9Y2T2	AP3M1_HUMAN	AP3M1	AP-3 complex subunit mu-1 (AP-3 adapter complex mu3A subunit) (Adapter-related protein complex 3 subunit mu-1) (Mu-adaptin 3A) (Mu3A-adaptin)	418	2	2	5.3	21.3469	Link
Q92572	AP3S1_HUMAN	AP3S1 CLAPS3	AP-3 complex subunit sigma-1 (AP-3 complex subunit sigma-3A) (Adapter-related protein complex 3 subunit sigma-1) (Clathrin-associated/assembly/adapter protein, small 3) (Sigma-3A-adaptin) (Sigma3A-adaptin) (Sigma-adaptin 3a)	193	3	3	17.6	69.3497	Link
P27695	APEX1_HUMAN	APEX1 APE APE1 APEX APX HAP1 REF1	DNA-(apurinic or apyrimidinic site) lyase (EC 3.1.-.-) (EC 4.2.99.18) (APEX nuclease) (APEN) (Apurinic-apyrimidinic endonuclease 1) (AP endonuclease 1) (APE-1) (REF-1) (Redox factor-1) [Cleaved into: DNA-(apurinic or apyrimidinic site) lyase, mitochondrial]	318	5	4	20.4	70.1493	Link
P07741	APT_HUMAN	APRT	Adenine phosphoribosyltransferase (APRT) (EC 2.4.2.7)	180	2	2	12.8	49.5722	Link
P10398	ARAF_HUMAN	ARAF ARAF1 PKS PKS2	Serine/threonine-protein kinase A-Raf (EC 2.7.11.1) (Proto-oncogene A-Raf) (Proto-oncogene A-Raf-1) (Proto-oncogene Pks)	606	3	3	6.8	22.0866	Link
P48444	COPD_HUMAN	ARCN1 COPD	Coatomer subunit delta (Archain) (Delta-coat protein) (Delta-COP)	511	6	6	13.1	52.3855	Link
P84077	ARF1_HUMAN	ARF1	ADP-ribosylation factor 1	181	13	11	54.7	320.439	Link
P61204	ARF3_HUMAN	ARF3	ADP-ribosylation factor 3	181	13	11	54.7	320.439	Link
P18085	ARF4_HUMAN	ARF4 ARF2	ADP-ribosylation factor 4	180	8	7	38.9	198.289	Link
P84085	ARF5_HUMAN	ARF5	ADP-ribosylation factor 5	180	9	7	40	223.075	Link
Q9NRY4	RHG35_HUMAN	ARHGAP35 GRF1 GRLF1 KIAA1722	Rho GTPase-activating protein 35 (Glucocorticoid receptor DNA-binding factor 1) (Glucocorticoid receptor repression factor 1) (GRF-1) (Rho GAP p190A) (p190-A)	1499	2	2	1.6	5.89755	Link
Q92974	ARHG2_HUMAN	ARHGEF2 KIAA0651 LFP40	Rho guanine nucleotide exchange factor 2 (Guanine nucleotide exchange factor H1) (GEF-H1) (Microtubule-regulated Rho-GEF) (Proliferating cell nucleolar antigen p40)	986	8	8	12.5	36.1987	Link
Q9Y4X5	ARI1_HUMAN	ARIH1 ARI MOP6 UBCH7BP HUSSY-27	E3 ubiquitin-protein ligase ARIH1 (EC 6.3.2.-) (H7-AP2) (HHARI) (Monocyte protein 6) (MOP-6) (Protein ariadne-1 homolog) (ARI-1) (UbcH7-binding protein) (UbcM4-interacting protein) (Ubiquitin-conjugating enzyme E2-binding protein 1)	557	3	3	5.4	24.0296	Link
P40616	ARL1_HUMAN	ARL1	ADP-ribosylation factor-like protein 1	181	5	4	32	123.246	Link
Q9NVJ2	ARL8B_HUMAN	ARL8B ARL10C GIE1	ADP-ribosylation factor-like protein 8B (ADP-ribosylation factor-like protein 10C) (Novel small G protein indispensable for equal chromosome segregation 1)	186	2	2	11.3	47.9731	Link
P59998	ARPC4_HUMAN	ARPC4 ARC20	Actin-related protein 2/3 complex subunit 4 (Arp2/3 complex 20 kDa subunit) (p20-ARC)	168	2	2	11.3	53.113	Link
Q8N3C0	ASCC3_HUMAN	ASCC3 HELIC1	Activating signal cointegrator 1 complex subunit 3 (EC 3.6.4.12) (ASC-1 complex subunit p200) (ASC1p200) (Helicase, ATP binding 1) (Trip4 complex subunit p200)	2202	4	4	2	8.10444	Link
Q9BZE9	ASPC1_HUMAN	ASPSCR1 ASPL RCC17 TUG UBXD9 UBXN9	Tether containing UBX domain for GLUT4 (Alveolar soft part sarcoma chromosomal region candidate gene 1 protein) (Alveolar soft part sarcoma locus) (Renal papillary cell carcinoma protein 17) (UBX domain-containing protein 9)	553	3	3	9.9	24.2034	Link
P00966	ASSY_HUMAN	ASS1 ASS	Argininosuccinate synthase (EC 6.3.4.5) (Citrulline--aspartate ligase)	412	4	4	10.2	43.3155	Link
Q6PL18	ATAD2_HUMAN	ATAD2 L16 PRO2000	ATPase family AAA domain-containing protein 2 (EC 3.6.1.3) (AAA nuclear coregulator cancer-associated protein) (ANCCA)	1390	2	2	1.3	6.41942	Link
P31939	PUR9_HUMAN	ATIC PURH OK/SW-cl.86	Bifunctional purine biosynthesis protein PURH [Includes: Phosphoribosylaminoimidazolecarboxamide formyltransferase (EC 2.1.2.3) (5-aminoimidazole-4-carboxamide ribonucleotide formyltransferase) (AICAR transformylase); IMP cyclohydrolase (EC 3.5.4.10) (ATIC) (IMP synthase) (Inosinicase)]	592	3	3	7.8	22.6089	Link
P05023	AT1A1_HUMAN	ATP1A1	Sodium/potassium-transporting ATPase subunit alpha-1 (Na(+)/K(+) ATPase alpha-1 subunit) (EC 3.6.3.9) (Sodium pump subunit alpha-1)	1023	6	6	7.9	26.1671	Link
P20020	AT2B1_HUMAN	ATP2B1 PMCA1	Plasma membrane calcium-transporting ATPase 1 (PMCA1) (EC 3.6.3.8) (Plasma membrane calcium ATPase isoform 1) (Plasma membrane calcium pump isoform 1)	1258	2	2	2.4	7.13554	Link
Q01814	AT2B2_HUMAN	ATP2B2 PMCA2	Plasma membrane calcium-transporting ATPase 2 (PMCA2) (EC 3.6.3.8) (Plasma membrane calcium ATPase isoform 2) (Plasma membrane calcium pump isoform 2)	1243	2	2	2.4	7.13554	Link
P06576	ATPB_HUMAN	ATP5B ATPMB ATPSB	ATP synthase subunit beta, mitochondrial (EC 3.6.3.14)	529	3	3	8.7	25.3015	Link
Q9UBB4	ATX10_HUMAN	ATXN10 SCA10	Ataxin-10 (Brain protein E46 homolog) (Spinocerebellar ataxia type 10 protein)	475	4	4	10.3	37.5705	Link
P54252	ATX3_HUMAN	ATXN3 ATX3 MJD MJD1 SCA3	Ataxin-3 (EC 3.4.19.12) (Machado-Joseph disease protein 1) (Spinocerebellar ataxia type 3 protein)	364	2	2	6	24.5137	Link
Q96GX2	A7L3B_HUMAN	ATXN7L3B	Putative ataxin-7-like protein 3B	97	2	2	30.9	91.9896	Link
P46379	BAG6_HUMAN	BAG6 BAT3 G3	Large proline-rich protein BAG6 (BAG family molecular chaperone regulator 6) (BCL2-associated athanogene 6) (BAG-6) (BAG6) (HLA-B-associated transcript 3) (Protein G3) (Protein Scythe)	1132	7	7	9.2	27.5888	Link
P53004	BIEA_HUMAN	BLVRA BLVR BVR	Biliverdin reductase A (BVR A) (EC 1.3.1.24) (Biliverdin-IX alpha-reductase)	296	8	7	25.7	120.581	Link
Q86WA6	BPHL_HUMAN	BPHL MCNAA	Valacyclovir hydrolase (VACVase) (Valacyclovirase) (EC 3.1.-.-) (Biphenyl hydrolase-like protein) (Biphenyl hydrolase-related protein) (Bph-rp) (Breast epithelial mucin-associated antigen) (MCNAA)	291	2	2	7.9	30.6632	Link
Q6PJG6	BRAT1_HUMAN	BRAT1 BAAT1 C7orf27	BRCA1-associated ATM activator 1 (BRCA1-associated protein required for ATM activation protein 1)	821	3	3	5	16.3027	Link
P46736	BRCC3_HUMAN	BRCC3 BRCC36 C6.1A CXorf53	Lys-63-specific deubiquitinase BRCC36 (EC 3.4.19.-) (BRCA1-A complex subunit BRCC36) (BRCA1/BRCA2-containing complex subunit 3) (BRCA1/BRCA2-containing complex subunit 36) (BRISC complex subunit BRCC36)	316	2	2	7.6	28.2373	Link
O14981	BTAF1_HUMAN	BTAF1 TAF172	TATA-binding protein-associated factor 172 (EC 3.6.4.-) (ATP-dependent helicase BTAF1) (B-TFIID transcription factor-associated 170 kDa subunit) (TAF(II)170) (TBP-associated factor 172) (TAF-172)	1849	3	3	2.3	7.23877	Link
O60566	BUB1B_HUMAN	BUB1B BUBR1 MAD3L SSK1	Mitotic checkpoint serine/threonine-protein kinase BUB1 beta (EC 2.7.11.1) (MAD3/BUB1-related protein kinase) (hBUBR1) (Mitotic checkpoint kinase MAD3L) (Protein SSK1)	1050	3	3	3.9	12.7471	Link
O43684	BUB3_HUMAN	BUB3	Mitotic checkpoint protein BUB3	328	9	9	39.3	122.419	Link
Q9HB07	MYG1_HUMAN	C12orf10	UPF0160 protein MYG1, mitochondrial	376	3	3	11.4	35.597	Link
Q9BUH6	CI142_HUMAN	C9orf142	Uncharacterized protein C9orf142	204	2	2	11.8	43.7401	Link
Q5T6V5	CI064_HUMAN	C9orf64	UPF0553 protein C9orf64	341	2	2	4.7	26.1671	Link
Q13557	KCC2D_HUMAN	CAMK2D CAMKD	Calcium/calmodulin-dependent protein kinase type II subunit delta (CaM kinase II subunit delta) (CaMK-II subunit delta) (EC 2.7.11.17)	499	4	4	12	35.7635	Link
Q13555	KCC2G_HUMAN	CAMK2G CAMK CAMK-II CAMKG	Calcium/calmodulin-dependent protein kinase type II subunit gamma (CaM kinase II subunit gamma) (CaMK-II subunit gamma) (EC 2.7.11.17)	558	3	3	7.9	23.9865	Link
O75155	CAND2_HUMAN	CAND2 KIAA0667 TIP120B	Cullin-associated NEDD8-dissociated protein 2 (Cullin-associated and neddylation-dissociated protein 2) (Epididymis tissue protein Li 169) (TBP-interacting protein of 120 kDa B) (TBP-interacting protein 120B) (p120 CAND2)	1236	2	2	2	7.21925	Link
P27824	CALX_HUMAN	CANX	Calnexin (IP90) (Major histocompatibility complex class I antigen-binding protein p88) (p90)	592	6	5	12.5	45.2179	Link
P17655	CAN2_HUMAN	CAPN2 CANPL2	Calpain-2 catalytic subunit (EC 3.4.22.53) (Calcium-activated neutral proteinase 2) (CANP 2) (Calpain M-type) (Calpain large polypeptide L2) (Calpain-2 large subunit) (Millimolar-calpain) (M-calpain)	700	8	8	14.7	50.9885	Link
P42574	CASP3_HUMAN	CASP3 CPP32	Caspase-3 (CASP-3) (EC 3.4.22.56) (Apopain) (Cysteine protease CPP32) (CPP-32) (Protein Yama) (SREBP cleavage activity 1) (SCA-1) [Cleaved into: Caspase-3 subunit p17; Caspase-3 subunit p12]	277	2	2	10.5	32.213	Link
P55210	CASP7_HUMAN	CASP7 MCH3	Caspase-7 (CASP-7) (EC 3.4.22.60) (Apoptotic protease Mch-3) (CMH-1) (ICE-like apoptotic protease 3) (ICE-LAP3) [Cleaved into: Caspase-7 subunit p20; Caspase-7 subunit p11]	303	2	2	8.3	29.4488	Link
Q14790	CASP8_HUMAN	CASP8 MCH5	Caspase-8 (CASP-8) (EC 3.4.22.61) (Apoptotic cysteine protease) (Apoptotic protease Mch-5) (CAP4) (FADD-homologous ICE/ced-3-like protease) (FADD-like ICE) (FLICE) (ICE-like apoptotic protease 5) (MORT1-associated ced-3 homolog) (MACH) [Cleaved into: Caspase-8 subunit p18; Caspase-8 subunit p10]	479	2	2	5.4	18.6284	Link
Q13951	PEBB_HUMAN	CBFB	Core-binding factor subunit beta (CBF-beta) (Polyomavirus enhancer-binding protein 2 beta subunit) (PEA2-beta) (PEBP2-beta) (SL3-3 enhancer factor 1 subunit beta) (SL3/AKV core-binding factor beta subunit)	182	4	4	23.6	98.0548	Link
Q13185	CBX3_HUMAN	CBX3	Chromobox protein homolog 3 (HECH) (Heterochromatin protein 1 homolog gamma) (HP1 gamma) (Modifier 2 protein)	183	4	4	21.3	97.519	Link
P45973	CBX5_HUMAN	CBX5 HP1A	Chromobox protein homolog 5 (Antigen p25) (Heterochromatin protein 1 homolog alpha) (HP1 alpha)	191	4	3	18.3	93.4345	Link
O60826	CCD22_HUMAN	CCDC22 CXorf37 JM1	Coiled-coil domain-containing protein 22	627	3	3	5.4	21.3469	Link
Q96A33	CCD47_HUMAN	CCDC47 GK001 MSTP041 PSEC0077	Coiled-coil domain-containing protein 47	483	5	5	13	46.1853	Link
Q9UJX2	CDC23_HUMAN	CDC23 ANAPC8	Cell division cycle protein 23 homolog (Anaphase-promoting complex subunit 8) (APC8) (Cyclosome subunit 8)	597	2	2	3.9	14.9464	Link
Q16543	CDC37_HUMAN	CDC37 CDC37A	Hsp90 co-chaperone Cdc37 (Hsp90 chaperone protein kinase-targeting subunit) (p50Cdc37) [Cleaved into: Hsp90 co-chaperone Cdc37, N-terminally processed]	378	3	3	9.5	35.4087	Link
Q6P1J9	CDC73_HUMAN	CDC73 C1orf28 HRPT2	Parafibromin (Cell division cycle protein 73 homolog) (Hyperparathyroidism 2 protein)	531	4	4	8.5	33.6083	Link
Q9BXW7	CECR5_HUMAN	CECR5	Cat eye syndrome critical region protein 5	423	4	4	11.1	42.1891	Link
Q96JM3	CHAP1_HUMAN	CHAMP1 C13orf8 CAMP KIAA1802 ZNF828	Chromosome alignment-maintaining phosphoprotein 1 (Zinc finger protein 828)	812	5	5	7.8	27.4723	Link
O14646	CHD1_HUMAN	CHD1	Chromodomain-helicase-DNA-binding protein 1 (CHD-1) (EC 3.6.4.12) (ATP-dependent helicase CHD1)	1710	7	7	6.5	18.2634	Link
Q14839	CHD4_HUMAN	CHD4	Chromodomain-helicase-DNA-binding protein 4 (CHD-4) (EC 3.6.4.12) (ATP-dependent helicase CHD4) (Mi-2 autoantigen 218 kDa protein) (Mi2-beta)	1912	3	3	1.5	7.00025	Link
O15111	IKKA_HUMAN	CHUK IKKA TCF16	Inhibitor of nuclear factor kappa-B kinase subunit alpha (I-kappa-B kinase alpha) (IKK-A) (IKK-alpha) (IkBKA) (IkappaB kinase) (EC 2.7.11.10) (Conserved helix-loop-helix ubiquitous kinase) (I-kappa-B kinase 1) (IKK1) (Nuclear factor NF-kappa-B inhibitor kinase alpha) (NFKBIKA) (Transcription factor 16) (TCF-16)	745	2	2	3	11.9772	Link
O76071	CIAO1_HUMAN	CIAO1 WDR39	Probable cytosolic iron-sulfur protein assembly protein CIAO1 (WD repeat-containing protein 39)	339	3	3	14.5	39.4823	Link
Q8WWK9	CKAP2_HUMAN	CKAP2 LB1 TMAP	Cytoskeleton-associated protein 2 (CTCL tumor antigen se20-10) (Tumor- and microtubule-associated protein)	683	4	4	8.2	26.1288	Link
Q14008	CKAP5_HUMAN	CKAP5 KIAA0097	Cytoskeleton-associated protein 5 (Colonic and hepatic tumor overexpressed gene protein) (Ch-TOG)	2032	5	5	3.1	10.9781	Link
P12277	KCRB_HUMAN	CKB CKBB	Creatine kinase B-type (EC 2.7.3.2) (B-CK) (Creatine kinase B chain)	381	4	4	15.5	46.8398	Link
Q9Y696	CLIC4_HUMAN	CLIC4	Chloride intracellular channel protein 4 (Intracellular chloride ion channel protein p64H1)	253	9	9	42.7	158.709	Link
O76031	CLPX_HUMAN	CLPX	ATP-dependent Clp protease ATP-binding subunit clpX-like, mitochondrial	633	4	4	7.7	28.1927	Link
O75153	CLU_HUMAN	CLUH KIAA0664	Clustered mitochondria protein homolog	1309	6	6	6.1	20.4499	Link
Q96KP4	CNDP2_HUMAN	CNDP2 CN2 CPGL PEPA	Cytosolic non-specific dipeptidase (EC 3.4.13.18) (CNDP dipeptidase 2) (Glutamate carboxypeptidase-like protein 1) (Peptidase A)	475	2	2	6.3	18.7852	Link
Q9UIV1	CNOT7_HUMAN	CNOT7 CAF1	CCR4-NOT transcription complex subunit 7 (EC 3.1.13.4) (BTG1-binding factor 1) (CCR4-associated factor 1) (CAF-1) (Caf1a)	285	2	2	10.2	31.3087	Link
P09543	CN37_HUMAN	CNP	2',3'-cyclic-nucleotide 3'-phosphodiesterase (CNP) (CNPase) (EC 3.1.4.37)	421	7	7	18.1	74.1816	Link
Q8WTW3	COG1_HUMAN	COG1 KIAA1381 LDLB	Conserved oligomeric Golgi complex subunit 1 (COG complex subunit 1) (Component of oligomeric Golgi complex 1)	980	2	2	1.9	9.10509	Link
Q9UBI1	COMD3_HUMAN	COMMD3 BUP C10orf8	COMM domain-containing protein 3 (Protein Bup) (Protein PIL)	195	2	2	12.3	45.7589	Link
P21964	COMT_HUMAN	COMT	Catechol O-methyltransferase (EC 2.1.1.6)	271	3	3	24	49.3892	Link
P53618	COPB_HUMAN	COPB1 COPB MSTP026	Coatomer subunit beta (Beta-coat protein) (Beta-COP)	953	19	19	25.2	88.949	Link
P35606	COPB2_HUMAN	COPB2	Coatomer subunit beta' (Beta'-coat protein) (Beta'-COP) (p102)	906	19	19	25.6	93.5634	Link
O14579	COPE_HUMAN	COPE	Coatomer subunit epsilon (Epsilon-coat protein) (Epsilon-COP)	308	8	8	36.7	115.883	Link
Q9Y678	COPG1_HUMAN	COPG1 COPG	Coatomer subunit gamma-1 (Gamma-1-coat protein) (Gamma-1-COP)	874	17	16	22.4	86.7797	Link
P61201	CSN2_HUMAN	COPS2 CSN2 TRIP15	COP9 signalosome complex subunit 2 (SGN2) (Signalosome subunit 2) (Alien homolog) (JAB1-containing signalosome subunit 2) (Thyroid receptor-interacting protein 15) (TR-interacting protein 15) (TRIP-15)	443	4	4	11.7	40.2844	Link
Q9BR76	COR1B_HUMAN	CORO1B	Coronin-1B (Coronin-2)	489	3	3	5.7	27.3711	Link
P57737	CORO7_HUMAN	CORO7	Coronin-7 (Crn7) (70 kDa WD repeat tumor rejection antigen homolog)	925	5	5	9.8	24.1162	Link
Q99829	CPNE1_HUMAN	CPNE1 CPN1	Copine-1 (Copine I)	537	6	6	10.8	49.8491	Link
O75131	CPNE3_HUMAN	CPNE3 CPN3 KIAA0636	Copine-3 (Copine III)	537	11	11	22.9	91.39	Link
Q9P2I0	CPSF2_HUMAN	CPSF2 CPSF100 KIAA1367	Cleavage and polyadenylation specificity factor subunit 2 (Cleavage and polyadenylation specificity factor 100 kDa subunit) (CPSF 100 kDa subunit)	782	4	4	6.8	22.8209	Link
Q9UKF6	CPSF3_HUMAN	CPSF3 CPSF73	Cleavage and polyadenylation specificity factor subunit 3 (EC 3.1.27.-) (Cleavage and polyadenylation specificity factor 73 kDa subunit) (CPSF 73 kDa subunit) (mRNA 3'-end-processing endonuclease CPSF-73)	684	3	3	7.5	19.568	Link
O75534	CSDE1_HUMAN	CSDE1 D1S155E KIAA0885 NRU UNR	Cold shock domain-containing protein E1 (N-ras upstream gene protein) (Protein UNR)	798	4	4	5.8	22.3634	Link
P55060	XPO2_HUMAN	CSE1L CAS XPO2	Exportin-2 (Exp2) (Cellular apoptosis susceptibility protein) (Chromosome segregation 1-like protein) (Importin-alpha re-exporter)	971	27	25	31.9	124.058	Link
P41240	CSK_HUMAN	CSK	Tyrosine-protein kinase CSK (EC 2.7.10.2) (C-Src kinase) (Protein-tyrosine kinase CYL)	450	4	4	11.1	39.6577	Link
Q16527	CSRP2_HUMAN	CSRP2 LMO5 SMLIM	Cysteine and glycine-rich protein 2 (Cysteine-rich protein 2) (CRP2) (LIM domain only protein 5) (LMO-5) (Smooth muscle cell LIM protein) (SmLIM)	193	3	3	19.7	69.3497	Link
Q05048	CSTF1_HUMAN	CSTF1	Cleavage stimulation factor subunit 1 (CF-1 50 kDa subunit) (Cleavage stimulation factor 50 kDa subunit) (CSTF 50 kDa subunit) (CstF-50)	431	6	6	13.9	62.109	Link
P33240	CSTF2_HUMAN	CSTF2	Cleavage stimulation factor subunit 2 (CF-1 64 kDa subunit) (Cleavage stimulation factor 64 kDa subunit) (CSTF 64 kDa subunit) (CstF-64)	577	2	2	5.4	14.9589	Link
Q9H0L4	CSTFT_HUMAN	CSTF2T KIAA0689	Cleavage stimulation factor subunit 2 tau variant (CF-1 64 kDa subunit tau variant) (Cleavage stimulation factor 64 kDa subunit tau variant) (CSTF 64 kDa subunit tau variant) (TauCstF-64)	616	2	2	5	14.9589	Link
Q13363	CTBP1_HUMAN	CTBP1 CTBP	C-terminal-binding protein 1 (CtBP1) (EC 1.1.1.-)	440	6	6	18	60.8386	Link
P56545	CTBP2_HUMAN	CTBP2	C-terminal-binding protein 2 (CtBP2)	445	6	6	16.2	60.155	Link
Q8WYA6	CTBL1_HUMAN	CTNNBL1 C20orf33 PP8304	Beta-catenin-like protein 1 (Nuclear-associated protein) (NAP) (Testis development protein NYD-SP19)	563	3	3	6.6	23.7735	Link
O60716	CTND1_HUMAN	CTNND1 KIAA0384	Catenin delta-1 (Cadherin-associated Src substrate) (CAS) (p120 catenin) (p120(ctn)) (p120(cas))	968	5	5	6.9	23.0449	Link
Q9NRF8	PYRG2_HUMAN	CTPS2	CTP synthase 2 (EC 6.3.4.2) (CTP synthetase 2) (UTP--ammonia ligase 2)	586	4	4	6.1	30.4539	Link
Q13616	CUL1_HUMAN	CUL1	Cullin-1 (CUL-1)	776	5	5	9.1	28.7467	Link
Q13618	CUL3_HUMAN	CUL3 KIAA0617	Cullin-3 (CUL-3)	768	2	2	2.6	11.6185	Link
Q13620	CUL4B_HUMAN	CUL4B KIAA0695	Cullin-4B (CUL-4B)	913	3	3	3.2	14.9547	Link
Q7L576	CYFP1_HUMAN	CYFIP1 KIAA0068	Cytoplasmic FMR1-interacting protein 1 (Specifically Rac1-associated protein 1) (Sra-1) (p140sra-1)	1253	9	9	7.7	26.4934	Link
Q96F07	CYFP2_HUMAN	CYFIP2 KIAA1168 PIR121	Cytoplasmic FMR1-interacting protein 2 (p53-inducible protein 121)	1278	6	6	4.9	26.4934	Link
Q6PI48	SYDM_HUMAN	DARS2	Aspartate--tRNA ligase, mitochondrial (EC 6.1.1.12) (Aspartyl-tRNA synthetase) (AspRS)	645	2	2	6.2	13.8341	Link
Q96EP5	DAZP1_HUMAN	DAZAP1	DAZ-associated protein 1 (Deleted in azoospermia-associated protein 1)	407	3	3	11.5	32.8857	Link
Q9UJU6	DBNL_HUMAN	DBNL CMAP SH3P7 PP5423	Drebrin-like protein (Cervical SH3P7) (Cervical mucin-associated protein) (Drebrin-F) (HPK1-interacting protein of 55 kDa) (HIP-55) (SH3 domain-containing protein 7)	430	3	3	10.2	31.1267	Link
P61962	DCAF7_HUMAN	DCAF7 HAN11 WDR68	DDB1- and CUL4-associated factor 7 (WD repeat-containing protein 68) (WD repeat-containing protein An11 homolog)	342	5	5	17	65.2265	Link
Q5TAQ9	DCAF8_HUMAN	DCAF8 H326 WDR42A	DDB1- and CUL4-associated factor 8 (WD repeat-containing protein 42A)	597	4	4	11.2	29.8928	Link
Q5TDH0	DDI2_HUMAN	DDI2	Protein DDI1 homolog 2	399	3	3	6.8	33.5451	Link
Q7L014	DDX46_HUMAN	DDX46 KIAA0801	Probable ATP-dependent RNA helicase DDX46 (EC 3.6.4.13) (DEAD box protein 46) (PRP5 homolog)	1031	5	5	5.2	21.6367	Link
Q9H0S4	DDX47_HUMAN	DDX47	Probable ATP-dependent RNA helicase DDX47 (EC 3.6.4.13) (DEAD box protein 47)	455	2	2	5.1	19.611	Link
P35659	DEK_HUMAN	DEK	Protein DEK	375	3	3	9.1	35.692	Link
Q9BTZ2	DHRS4_HUMAN	DHRS4 UNQ851/PRO1800	Dehydrogenase/reductase SDR family member 4 (EC 1.1.1.184) (NADPH-dependent carbonyl reductase/NADP-retinol dehydrogenase) (CR) (PHCR) (NADPH-dependent retinol dehydrogenase/reductase) (NRDR) (humNRDR) (Peroxisomal short-chain alcohol dehydrogenase) (PSCD) (SCAD-SRL) (Short-chain dehydrogenase/reductase family member 4)	278	2	2	8.5	34.3192	Link
O60610	DIAP1_HUMAN	DIAPH1 DIAP1	Protein diaphanous homolog 1 (Diaphanous-related formin-1) (DRF1)	1272	9	9	6.2	31.5672	Link
Q9UPY3	DICER_HUMAN	DICER1 DICER HERNA KIAA0928	Endoribonuclease Dicer (EC 3.1.26.3) (Helicase with RNase motif) (Helicase MOI)	1922	2	2	1.9	4.64255	Link
Q9Y2L1	RRP44_HUMAN	DIS3 KIAA1008 RRP44	Exosome complex exonuclease RRP44 (EC 3.1.13.-) (EC 3.1.26.-) (Protein DIS3 homolog) (Ribosomal RNA-processing protein 44)	958	16	16	19.1	74.5135	Link
O60884	DNJA2_HUMAN	DNAJA2 CPR3 HIRIP4	DnaJ homolog subfamily A member 2 (Cell cycle progression restoration gene 3 protein) (Dnj3) (Dj3) (HIRA-interacting protein 4) (Renal carcinoma antigen NY-REN-14)	412	13	12	42	140.775	Link
Q96EY1	DNJA3_HUMAN	DNAJA3 HCA57 TID1	DnaJ homolog subfamily A member 3, mitochondrial (DnaJ protein Tid-1) (hTid-1) (Hepatocellular carcinoma-associated antigen 57) (Tumorous imaginal discs protein Tid56 homolog)	480	2	2	7.7	18.5896	Link
P25685	DNJB1_HUMAN	DNAJB1 DNAJ1 HDJ1 HSPF1	DnaJ homolog subfamily B member 1 (DnaJ protein homolog 1) (Heat shock 40 kDa protein 1) (HSP40) (Heat shock protein 40) (Human DnaJ protein 1) (hDj-1)	340	2	2	6.5	26.2441	Link
Q9UBS4	DJB11_HUMAN	DNAJB11 EDJ ERJ3 HDJ9 PSEC0121 UNQ537/PRO1080	DnaJ homolog subfamily B member 11 (APOBEC1-binding protein 2) (ABBP-2) (DnaJ protein homolog 9) (ER-associated DNAJ) (ER-associated Hsp40 co-chaperone) (Endoplasmic reticulum DNA J domain-containing protein 3) (ER-resident protein ERdj3) (ERdj3) (ERj3p) (HEDJ) (Human DnaJ protein 9) (hDj-9) (PWP1-interacting protein 4)	358	4	4	12.8	49.8491	Link
O75190	DNJB6_HUMAN	DNAJB6 HSJ2 MRJ MSJ1	DnaJ homolog subfamily B member 6 (HHDJ1) (Heat shock protein J2) (HSJ-2) (MRJ) (MSJ-1)	326	2	2	8.6	27.3711	Link
Q99615	DNJC7_HUMAN	DNAJC7 TPR2 TTC2	DnaJ homolog subfamily C member 7 (Tetratricopeptide repeat protein 2) (TPR repeat protein 2)	494	7	7	17.8	63.2196	Link
P26358	DNMT1_HUMAN	DNMT1 AIM CXXC9 DNMT	DNA (cytosine-5)-methyltransferase 1 (Dnmt1) (EC 2.1.1.37) (CXXC-type zinc finger protein 9) (DNA methyltransferase HsaI) (DNA MTase HsaI) (M.HsaI) (MCMT)	1616	8	8	5.4	22.0866	Link
Q96N67	DOCK7_HUMAN	DOCK7 KIAA1771	Dedicator of cytokinesis protein 7	2140	3	3	1.9	6.25443	Link
O60762	DPM1_HUMAN	DPM1	Dolichol-phosphate mannosyltransferase subunit 1 (EC 2.4.1.83) (Dolichol-phosphate mannose synthase subunit 1) (DPM synthase subunit 1) (Dolichyl-phosphate beta-D-mannosyltransferase subunit 1) (Mannose-P-dolichol synthase subunit 1) (MPD synthase subunit 1)	260	3	3	19.2	51.4788	Link
Q16555	DPYL2_HUMAN	DPYSL2 CRMP2 ULIP2	Dihydropyrimidinase-related protein 2 (DRP-2) (Collapsin response mediator protein 2) (CRMP-2) (N2A3) (Unc-33-like phosphoprotein 2) (ULIP-2)	572	6	6	14.7	46.7989	Link
P55039	DRG2_HUMAN	DRG2	Developmentally-regulated GTP-binding protein 2 (DRG-2)	364	2	2	5.5	24.5137	Link
Q96G46	DUS3L_HUMAN	DUS3L	tRNA-dihydrouridine(47) synthase [NAD(P)(+)]-like (EC 1.3.1.-) (tRNA-dihydrouridine synthase 3-like)	650	4	4	7.2	27.4554	Link
Q9UNI6	DUS12_HUMAN	DUSP12	Dual specificity protein phosphatase 12 (EC 3.1.3.16) (EC 3.1.3.48) (Dual specificity tyrosine phosphatase YVH1)	340	3	3	7.9	39.3661	Link
Q8NCM8	DYHC2_HUMAN	DYNC2H1 DHC1B DHC2 DNCH2 DYH1B KIAA1997	Cytoplasmic dynein 2 heavy chain 1 (Cytoplasmic dynein 2 heavy chain) (Dynein cytoplasmic heavy chain 2) (Dynein heavy chain 11) (hDHC11) (Dynein heavy chain isotype 1B)	4307	2	2	0.4	2.07174	Link
P63167	DYL1_HUMAN	DYNLL1 DLC1 DNCL1 DNCLC1 HDLC1	Dynein light chain 1, cytoplasmic (8 kDa dynein light chain) (DLC8) (Dynein light chain LC8-type 1) (Protein inhibitor of neuronal nitric oxide synthase) (PIN)	89	5	3	25.8	250.646	Link
Q96FJ2	DYL2_HUMAN	DYNLL2 DLC2	Dynein light chain 2, cytoplasmic (8 kDa dynein light chain b) (DLC8b) (Dynein light chain LC8-type 2)	89	5	3	25.8	250.646	Link
P30084	ECHM_HUMAN	ECHS1	Enoyl-CoA hydratase, mitochondrial (EC 4.2.1.17) (Enoyl-CoA hydratase 1) (Short-chain enoyl-CoA hydratase) (SCEH)	290	7	7	23.1	107.691	Link
Q5VYK3	ECM29_HUMAN	ECM29 KIAA0368	Proteasome-associated protein ECM29 homolog (Ecm29)	1845	17	17	13.1	41.1086	Link
Q9GZT9	EGLN1_HUMAN	EGLN1 C1orf12 PNAS-118 PNAS-137	Egl nine homolog 1 (EC 1.14.11.29) (Hypoxia-inducible factor prolyl hydroxylase 2) (HIF-PH2) (HIF-prolyl hydroxylase 2) (HPH-2) (Prolyl hydroxylase domain-containing protein 2) (PHD2) (SM-20)	426	5	4	13.4	52.365	Link
Q9H223	EHD4_HUMAN	EHD4 HCA10 HCA11 PAST4 FKSG7	EH domain-containing protein 4 (Hepatocellular carcinoma-associated protein 10/11) (PAST homolog 4)	541	2	2	4.8	16.4935	Link
P47813	IF1AX_HUMAN	EIF1AX EIF1A EIF4C	Eukaryotic translation initiation factor 1A, X-chromosomal (eIF-1A X isoform) (Eukaryotic translation initiation factor 4C) (eIF-4C)	144	4	3	24.3	123.93	Link
O14602	IF1AY_HUMAN	EIF1AY	Eukaryotic translation initiation factor 1A, Y-chromosomal (eIF-1A Y isoform) (Eukaryotic translation initiation factor 4C) (eIF-4C)	144	4	3	24.3	123.93	Link
Q9BY44	EIF2A_HUMAN	EIF2A CDA02 MSTP004 MSTP089	Eukaryotic translation initiation factor 2A (eIF-2A) (65 kDa eukaryotic translation initiation factor 2A) [Cleaved into: Eukaryotic translation initiation factor 2A, N-terminally processed]	585	5	5	12.3	38.1324	Link
P19525	E2AK2_HUMAN	EIF2AK2 PKR PRKR	Interferon-induced, double-stranded RNA-activated protein kinase (EC 2.7.11.1) (Eukaryotic translation initiation factor 2-alpha kinase 2) (eIF-2A protein kinase 2) (Interferon-inducible RNA-dependent protein kinase) (P1/eIF-2A protein kinase) (Protein kinase RNA-activated) (PKR) (Tyrosine-protein kinase EIF2AK2) (EC 2.7.10.2) (p68 kinase)	551	5	5	11.1	40.4854	Link
Q9NR50	EI2BG_HUMAN	EIF2B3	Translation initiation factor eIF-2B subunit gamma (eIF-2B GDP-GTP exchange factor subunit gamma)	452	2	2	5.1	19.7411	Link
Q9UI10	EI2BD_HUMAN	EIF2B4 EIF2BD	Translation initiation factor eIF-2B subunit delta (eIF-2B GDP-GTP exchange factor subunit delta)	523	3	3	6.5	25.5918	Link
Q13144	EI2BE_HUMAN	EIF2B5 EIF2BE	Translation initiation factor eIF-2B subunit epsilon (eIF-2B GDP-GTP exchange factor subunit epsilon)	721	4	4	7.6	24.7517	Link
P41214	EIF2D_HUMAN	EIF2D HCA56 LGTN	Eukaryotic translation initiation factor 2D (eIF2d) (Hepatocellular carcinoma-associated antigen 56) (Ligatin)	584	2	2	3.6	15.2791	Link
P05198	IF2A_HUMAN	EIF2S1 EIF2A	Eukaryotic translation initiation factor 2 subunit 1 (Eukaryotic translation initiation factor 2 subunit alpha) (eIF-2-alpha) (eIF-2A) (eIF-2alpha)	315	17	16	48.9	240.779	Link
O15371	EIF3D_HUMAN	EIF3D EIF3S7	Eukaryotic translation initiation factor 3 subunit D (eIF3d) (Eukaryotic translation initiation factor 3 subunit 7) (eIF-3-zeta) (eIF3 p66)	548	6	6	14.2	48.8485	Link
P60228	EIF3E_HUMAN	EIF3E EIF3S6 INT6	Eukaryotic translation initiation factor 3 subunit E (eIF3e) (Eukaryotic translation initiation factor 3 subunit 6) (Viral integration site protein INT-6 homolog) (eIF-3 p48)	445	3	3	7.2	30.0775	Link
O75821	EIF3G_HUMAN	EIF3G EIF3S4	Eukaryotic translation initiation factor 3 subunit G (eIF3g) (Eukaryotic translation initiation factor 3 RNA-binding subunit) (eIF-3 RNA-binding subunit) (Eukaryotic translation initiation factor 3 subunit 4) (eIF-3-delta) (eIF3 p42) (eIF3 p44)	320	3	3	10.6	41.8265	Link
Q9Y262	EIF3L_HUMAN	EIF3L EIF3EIP EIF3S6IP HSPC021 HSPC025 MSTP005	Eukaryotic translation initiation factor 3 subunit L (eIF3l) (Eukaryotic translation initiation factor 3 subunit 6-interacting protein) (Eukaryotic translation initiation factor 3 subunit E-interacting protein)	564	9	9	16.5	71.1941	Link
Q7L2H7	EIF3M_HUMAN	EIF3M HFLB5 PCID1 GA17 PNAS-125	Eukaryotic translation initiation factor 3 subunit M (eIF3m) (Fetal lung protein B5) (hFL-B5) (PCI domain-containing protein 1)	374	3	3	11.8	35.7874	Link
P38919	IF4A3_HUMAN	EIF4A3 DDX48 KIAA0111	Eukaryotic initiation factor 4A-III (eIF-4A-III) (eIF4A-III) (EC 3.6.4.13) (ATP-dependent RNA helicase DDX48) (ATP-dependent RNA helicase eIF4A-3) (DEAD box protein 48) (Eukaryotic initiation factor 4A-like NUK-34) (Eukaryotic translation initiation factor 4A isoform 3) (Nuclear matrix protein 265) (NMP 265) (hNMP 265) [Cleaved into: Eukaryotic initiation factor 4A-III, N-terminally processed]	411	5	5	14.6	54.2761	Link
P06730	IF4E_HUMAN	EIF4E EIF4EL1 EIF4F	Eukaryotic translation initiation factor 4E (eIF-4E) (eIF4E) (eIF-4F 25 kDa subunit) (mRNA cap-binding protein)	217	5	5	18.9	102.799	Link
P78344	IF4G2_HUMAN	EIF4G2 DAP5 OK/SW-cl.75	Eukaryotic translation initiation factor 4 gamma 2 (eIF-4-gamma 2) (eIF-4G 2) (eIF4G 2) (Death-associated protein 5) (DAP-5) (p97)	907	7	7	11.4	34.4327	Link
O43432	IF4G3_HUMAN	EIF4G3	Eukaryotic translation initiation factor 4 gamma 3 (eIF-4-gamma 3) (eIF-4G 3) (eIF4G 3) (eIF-4-gamma II) (eIF4GII)	1585	5	5	3.6	14.0741	Link
Q15056	IF4H_HUMAN	EIF4H KIAA0038 WBSCR1 WSCR1	Eukaryotic translation initiation factor 4H (eIF-4H) (Williams-Beuren syndrome chromosomal region 1 protein)	248	2	2	14.5	35.9798	Link
Q9BQ52	RNZ2_HUMAN	ELAC2 HPC2	Zinc phosphodiesterase ELAC protein 2 (EC 3.1.26.11) (ElaC homolog protein 2) (Heredity prostate cancer protein 2) (Ribonuclease Z 2) (RNase Z 2) (tRNA 3 endonuclease 2) (tRNase Z 2)	826	5	5	9.4	27.0066	Link
Q9H9T3	ELP3_HUMAN	ELP3	Elongator complex protein 3 (hELP3) (EC 2.3.1.48)	547	2	2	4.2	16.3126	Link
P50402	EMD_HUMAN	EMD EDMD STA	Emerin	254	4	4	22.4	70.2598	Link
Q9HC35	EMAL4_HUMAN	EML4 C2orf2 EMAPL4	Echinoderm microtubule-associated protein-like 4 (EMAP-4) (Restrictedly overexpressed proliferation-associated protein) (Ropp 120)	981	4	4	5.1	18.1916	Link
P09104	ENOG_HUMAN	ENO2	Gamma-enolase (EC 4.2.1.11) (2-phospho-D-glycerate hydro-lyase) (Enolase 2) (Neural enolase) (Neuron-specific enolase) (NSE)	434	4	3	7.8	41.1198	Link
O43491	E41L2_HUMAN	EPB41L2	Band 4.1-like protein 2 (Generally expressed protein 4.1) (4.1G)	1005	3	3	4.8	13.3179	Link
Q9Y2J2	E41L3_HUMAN	EPB41L3 DAL1 KIAA0987	Band 4.1-like protein 3 (4.1B) (Differentially expressed in adenocarcinoma of the lung protein 1) (DAL-1) [Cleaved into: Band 4.1-like protein 3, N-terminally processed]	1087	2	2	2.5	8.20882	Link
P42566	EPS15_HUMAN	EPS15 AF1P	Epidermal growth factor receptor substrate 15 (Protein Eps15) (Protein AF-1p)	896	4	4	6.4	19.9174	Link
P07992	ERCC1_HUMAN	ERCC1	DNA excision repair protein ERCC-1	297	2	2	10.8	30.0437	Link
Q9BS26	ERP44_HUMAN	ERP44 KIAA0573 TXNDC4 UNQ532/PRO1075	Endoplasmic reticulum resident protein 44 (ER protein 44) (ERp44) (Thioredoxin domain-containing protein 4)	406	4	4	15	43.9556	Link
P10768	ESTD_HUMAN	ESD	S-formylglutathione hydrolase (FGH) (EC 3.1.2.12) (Esterase D) (Methylumbelliferyl-acetate deacetylase) (EC 3.1.1.56)	282	6	6	29.1	94.9254	Link
P13804	ETFA_HUMAN	ETFA	Electron transfer flavoprotein subunit alpha, mitochondrial (Alpha-ETF)	333	10	10	39.9	133.979	Link
Q96A65	EXOC4_HUMAN	EXOC4 KIAA1699 SEC8 SEC8L1	Exocyst complex component 4 (Exocyst complex component Sec8)	974	2	2	2.7	9.16118	Link
Q9NZB2	F120A_HUMAN	FAM120A C9orf10 KIAA0183 OSSA	Constitutive coactivator of PPAR-gamma-like protein 1 (Oxidative stress-associated Src activator) (Protein FAM120A)	1118	5	5	6.6	19.953	Link
A6ZKI3	F127A_HUMAN	FAM127A CXX1 MAR8 MAR8C MART8	Protein FAM127A (Mammalian retrotransposon derived protein 8C)	113	2	2	20.4	78.9645	Link
Q9Y3D0	MIP18_HUMAN	FAM96B MIP18 CGI-128 HSPC118	Mitotic spindle-associated MMXD complex subunit MIP18 (MSS19-interacting protein of 18 kDa) (Protein FAM96B)	163	2	2	25.8	54.7423	Link
Q8NCA5	FA98A_HUMAN	FAM98A	Protein FAM98A	519	2	2	5.6	17.1927	Link
Q9Y285	SYFA_HUMAN	FARSA FARS FARSL FARSLA	Phenylalanine--tRNA ligase alpha subunit (EC 6.1.1.20) (CML33) (Phenylalanyl-tRNA synthetase alpha subunit) (PheRS)	508	4	4	9.4	35.1299	Link
Q9NSD9	SYFB_HUMAN	FARSB FARSLB FRSB HSPC173	Phenylalanine--tRNA ligase beta subunit (EC 6.1.1.20) (Phenylalanyl-tRNA synthetase beta subunit) (PheRS)	589	9	9	20.2	68.1723	Link
Q8NEZ5	FBX22_HUMAN	FBXO22 FBX22	F-box only protein 22 (F-box protein FBX22p44)	403	3	3	9.7	33.2121	Link
Q9UKB1	FBW1B_HUMAN	FBXW11 BTRCP2 FBW1B FBXW1B KIAA0696	F-box/WD repeat-containing protein 11 (F-box and WD repeats protein beta-TrCP2) (F-box/WD repeat-containing protein 1B) (Homologous to Slimb protein) (HOS)	542	4	4	13.7	32.9262	Link
P14324	FPPS_HUMAN	FDPS FPS KIAA1293	Farnesyl pyrophosphate synthase (FPP synthase) (FPS) (EC 2.5.1.10) ((2E,6E)-farnesyl diphosphate synthase) (Dimethylallyltranstransferase) (EC 2.5.1.1) (Farnesyl diphosphate synthase) (Geranyltranstransferase)	419	8	8	16.7	85.1837	Link
P39748	FEN1_HUMAN	FEN1 RAD2	Flap endonuclease 1 (FEN-1) (EC 3.1.-.-) (DNase IV) (Flap structure-specific endonuclease 1) (Maturation factor 1) (MF1) (hFEN-1)	380	9	9	26.8	105.667	Link
Q13642	FHL1_HUMAN	FHL1 SLIM1	Four and a half LIM domains protein 1 (FHL-1) (Skeletal muscle LIM-protein 1) (SLIM) (SLIM-1)	323	4	4	15.8	55.2507	Link
Q6UN15	FIP1_HUMAN	FIP1L1 FIP1 RHE	Pre-mRNA 3'-end-processing factor FIP1 (hFip1) (FIP1-like 1 protein) (Factor interacting with PAP) (Rearranged in hypereosinophilia)	594	2	2	5.2	15.0219	Link
Q13451	FKBP5_HUMAN	FKBP5 AIG6 FKBP51	Peptidyl-prolyl cis-trans isomerase FKBP5 (PPIase FKBP5) (EC 5.2.1.8) (51 kDa FK506-binding protein) (51 kDa FKBP) (FKBP-51) (54 kDa progesterone receptor-associated immunophilin) (Androgen-regulated protein 6) (FF1 antigen) (FK506-binding protein 5) (FKBP-5) (FKBP54) (p54) (HSP90-binding immunophilin) (Rotamase)	457	4	4	10.7	39.0503	Link
Q14318	FKBP8_HUMAN	FKBP8 FKBP38	Peptidyl-prolyl cis-trans isomerase FKBP8 (PPIase FKBP8) (EC 5.2.1.8) (38 kDa FK506-binding protein) (38 kDa FKBP) (FKBP-38) (hFKBP38) (FK506-binding protein 8) (FKBP-8) (FKBPR38) (Rotamase)	412	3	3	9.7	32.4866	Link
Q13045	FLII_HUMAN	FLII FLIL	Protein flightless-1 homolog	1269	2	2	1.3	7.03151	Link
Q16658	FSCN1_HUMAN	FSCN1 FAN1 HSN SNL	Fascin (55 kDa actin-bundling protein) (Singed-like protein) (p55)	493	12	12	25.2	108.596	Link
Q96I24	FUBP3_HUMAN	FUBP3 FBP3	Far upstream element-binding protein 3 (FUSE-binding protein 3)	572	10	10	22.2	77.9982	Link
P11413	G6PD_HUMAN	G6PD	Glucose-6-phosphate 1-dehydrogenase (G6PD) (EC 1.1.1.49)	515	4	4	8	34.6524	Link
P51570	GALK1_HUMAN	GALK1 GALK	Galactokinase (EC 2.7.1.6) (Galactose kinase)	392	6	6	22.2	68.2882	Link
Q14697	GANAB_HUMAN	GANAB G2AN KIAA0088	Neutral alpha-glucosidase AB (EC 3.2.1.84) (Alpha-glucosidase 2) (Glucosidase II subunit alpha)	944	6	6	9.9	28.357	Link
Q92538	GBF1_HUMAN	GBF1 KIAA0248	Golgi-specific brefeldin A-resistance guanine nucleotide exchange factor 1 (BFA-resistant GEF 1)	1859	2	2	0.6	4.79989	Link
Q92616	GCN1L_HUMAN	GCN1L1 KIAA0219	Translational activator GCN1 (HsGCN1) (GCN1-like protein 1)	2671	54	52	25.5	90.1987	Link
P57678	GEMI4_HUMAN	GEMIN4	Gem-associated protein 4 (Gemin-4) (Component of gems 4) (p97)	1058	6	6	6.1	25.3015	Link
Q8TEQ6	GEMI5_HUMAN	GEMIN5	Gem-associated protein 5 (Gemin5)	1508	8	7	5.6	23.6684	Link
Q96RP9	EFGM_HUMAN	GFM1 EFG EFG1 GFM	Elongation factor G, mitochondrial (EF-Gmt) (Elongation factor G 1, mitochondrial) (mEF-G 1) (Elongation factor G1) (hEFG1)	751	2	2	3.7	11.8815	Link
Q9NWU2	GID8_HUMAN	GID8 C20orf11	Glucose-induced degradation protein 8 homolog (Two hybrid-associated protein 1 with RanBPM) (Twa1)	228	6	6	49.1	117.408	Link
Q9Y2X7	GIT1_HUMAN	GIT1	ARF GTPase-activating protein GIT1 (ARF GAP GIT1) (Cool-associated and tyrosine-phosphorylated protein 1) (CAT-1) (CAT1) (G protein-coupled receptor kinase-interactor 1) (GRK-interacting protein 1)	761	2	2	4.3	11.7253	Link
O76003	GLRX3_HUMAN	GLRX3 PICOT TXNL2 HUSSY-22	Glutaredoxin-3 (PKC-interacting cousin of thioredoxin) (PICOT) (PKC-theta-interacting protein) (PKCq-interacting protein) (Thioredoxin-like protein 2)	335	5	5	16.1	66.5895	Link
O94925	GLSK_HUMAN	GLS GLS1 KIAA0838	Glutaminase kidney isoform, mitochondrial (GLS) (EC 3.5.1.2) (K-glutaminase) (L-glutamine amidohydrolase)	669	4	4	9	26.6756	Link
P00367	DHE3_HUMAN	GLUD1 GLUD	Glutamate dehydrogenase 1, mitochondrial (GDH 1) (EC 1.4.1.3)	558	5	5	9.9	39.9776	Link
P49448	DHE4_HUMAN	GLUD2 GLUDP1	Glutamate dehydrogenase 2, mitochondrial (GDH 2) (EC 1.4.1.3)	558	5	5	9.9	39.9776	Link
P60983	GMFB_HUMAN	GMFB	Glia maturation factor beta (GMF-beta)	142	2	2	12.7	62.838	Link
P49915	GUAA_HUMAN	GMPS	GMP synthase [glutamine-hydrolyzing] (EC 6.3.5.2) (GMP synthetase) (Glutamine amidotransferase)	693	30	28	51.5	193.138	Link
Q5JWF2	GNAS1_HUMAN	GNAS GNAS1	Guanine nucleotide-binding protein G(s) subunit alpha isoforms XLas (Adenylate cyclase-stimulating G alpha protein) (Extra large alphas protein) (XLalphas)	1037	6	6	6.6	37.413	Link
P63092	GNAS2_HUMAN	GNAS GNAS1 GSP	Guanine nucleotide-binding protein G(s) subunit alpha isoforms short (Adenylate cyclase-stimulating G alpha protein)	394	6	6	17.3	37.413	Link
P63244	GBLP_HUMAN	GNB2L1 HLC7 PIG21	Guanine nucleotide-binding protein subunit beta-2-like 1 (Cell proliferation-inducing gene 21 protein) (Guanine nucleotide-binding protein subunit beta-like protein 12.3) (Human lung cancer oncogene 7 protein) (HLC-7) (Receptor for activated C kinase) (Receptor of activated protein kinase C 1) (RACK1) [Cleaved into: Guanine nucleotide-binding protein subunit beta-2-like 1, N-terminally processed]	317	2	2	7.6	28.1482	Link
Q9UBI6	GBG12_HUMAN	GNG12	Guanine nucleotide-binding protein G(I)/G(S)/G(O) subunit gamma-12	72	2	2	37.5	123.93	Link
Q96EK6	GNA1_HUMAN	GNPNAT1 GNA1	Glucosamine 6-phosphate N-acetyltransferase (EC 2.3.1.4) (Phosphoglucosamine acetylase) (Phosphoglucosamine transacetylase)	184	2	2	12	48.4945	Link
Q13098	CSN1_HUMAN	GPS1 COPS1 CSN1	COP9 signalosome complex subunit 1 (SGN1) (Signalosome subunit 1) (G protein pathway suppressor 1) (GPS-1) (JAB1-containing signalosome subunit 1) (Protein MFH)	491	3	3	6.5	27.2596	Link
Q86YR5	GPSM1_HUMAN	GPSM1 AGS3	G-protein-signaling modulator 1 (Activator of G-protein signaling 3)	675	9	9	15.7	59.4866	Link
Q9UBQ7	GRHPR_HUMAN	GRHPR GLXR MSTP035	Glyoxylate reductase/hydroxypyruvate reductase (EC 1.1.1.79) (EC 1.1.1.81)	328	2	2	10.7	27.2042	Link
P49841	GSK3B_HUMAN	GSK3B	Glycogen synthase kinase-3 beta (GSK-3 beta) (EC 2.7.11.26) (Serine/threonine-protein kinase GSK3B) (EC 2.7.11.1)	420	2	2	7.4	21.2452	Link
P15170	ERF3A_HUMAN	GSPT1 ERF3A	Eukaryotic peptide chain release factor GTP-binding subunit ERF3A (Eukaryotic peptide chain release factor subunit 3a) (eRF3a) (G1 to S phase transition protein 1 homolog)	499	2	2	4	17.8817	Link
Q8IYD1	ERF3B_HUMAN	GSPT2 ERF3B	Eukaryotic peptide chain release factor GTP-binding subunit ERF3B (Eukaryotic peptide chain release factor subunit 3b) (eRF3b) (G1 to S phase transition protein 2 homolog)	628	2	2	4	14.2086	Link
P78417	GSTO1_HUMAN	GSTO1 GSTTLP28	Glutathione S-transferase omega-1 (GSTO-1) (EC 2.5.1.18) (Glutathione S-transferase omega 1-1) (GSTO 1-1) (Glutathione-dependent dehydroascorbate reductase) (EC 1.8.5.1) (Monomethylarsonic acid reductase) (MMA(V) reductase) (EC 1.20.4.2) (S-(Phenacyl)glutathione reductase) (SPG-R)	241	6	4	17.4	111.075	Link
Q00403	TF2B_HUMAN	GTF2B TF2B TFIIB	Transcription initiation factor IIB (General transcription factor TFIIB) (S300-II)	316	2	2	7.6	28.2373	Link
Q9UKN8	TF3C4_HUMAN	GTF3C4	General transcription factor 3C polypeptide 4 (EC 2.3.1.48) (TF3C-delta) (Transcription factor IIIC 90 kDa subunit) (TFIIIC 90 kDa subunit) (TFIIIC90) (Transcription factor IIIC subunit delta)	822	4	4	5.6	21.7104	Link
Q9Y5Q8	TF3C5_HUMAN	GTF3C5 CDABP0017	General transcription factor 3C polypeptide 5 (TF3C-epsilon) (Transcription factor IIIC 63 kDa subunit) (TFIIIC 63 kDa subunit) (TFIIIC63) (Transcription factor IIIC subunit epsilon)	519	3	3	6.2	25.789	Link
Q71UI9	H2AV_HUMAN	H2AFV H2AV	Histone H2A.V (H2A.F/Z)	128	3	3	20.3	104.566	Link
P0C0S5	H2AZ_HUMAN	H2AFZ H2AZ	Histone H2A.Z (H2A/z)	128	3	3	20.3	104.566	Link
P57053	H2BFS_HUMAN	H2BFS	Histone H2B type F-S (Histone H2B.s) (H2B/s)	126	2	2	20.6	70.8174	Link
Q16836	HCDH_HUMAN	HADH HAD HADHSC SCHAD	Hydroxyacyl-coenzyme A dehydrogenase, mitochondrial (HCDH) (EC 1.1.1.35) (Medium and short-chain L-3-hydroxyacyl-coenzyme A dehydrogenase) (Short-chain 3-hydroxyacyl-CoA dehydrogenase)	314	2	2	13.1	28.4172	Link
P55084	ECHB_HUMAN	HADHB MSTP029	Trifunctional enzyme subunit beta, mitochondrial (TP-beta) [Includes: 3-ketoacyl-CoA thiolase (EC 2.3.1.16) (Acetyl-CoA acyltransferase) (Beta-ketothiolase)]	474	4	4	10.5	37.6497	Link
O94927	HAUS5_HUMAN	HAUS5 KIAA0841	HAUS augmin-like complex subunit 5	633	3	3	5.1	21.1445	Link
O00165	HAX1_HUMAN	HAX1 HS1BP1	HCLS1-associated protein X-1 (HS1-associating protein X-1) (HAX-1) (HS1-binding protein 1) (HSP1BP-1)	279	3	3	15.8	47.9731	Link
Q9Y450	HBS1L_HUMAN	HBS1L HBS1 KIAA1038	HBS1-like protein (ERFS)	684	7	7	14.8	45.6586	Link
Q13547	HDAC1_HUMAN	HDAC1 RPD3L1	Histone deacetylase 1 (HD1) (EC 3.5.1.98)	482	4	4	7.1	36.8871	Link
Q9H0R4	HDHD2_HUMAN	HDHD2	Haloacid dehalogenase-like hydrolase domain-containing protein 2	259	2	2	8.1	34.4517	Link
Q86Y56	HEAT2_HUMAN	HEATR2	HEAT repeat-containing protein 2	855	9	9	10.8	46.9631	Link
Q9ULT8	HECD1_HUMAN	HECTD1 KIAA1131	E3 ubiquitin-protein ligase HECTD1 (EC 6.3.2.-) (E3 ligase for inhibin receptor) (EULIR) (HECT domain-containing protein 1)	2610	7	7	3.1	11.9565	Link
Q9NRZ9	HELLS_HUMAN	HELLS PASG SMARCA6 Nbla10143	Lymphoid-specific helicase (EC 3.6.4.-) (Proliferation-associated SNF2-like protein) (SWI/SNF2-related matrix-associated actin-dependent regulator of chromatin subfamily A member 6)	838	2	2	2.5	10.648	Link
O14964	HGS_HUMAN	HGS HRS	Hepatocyte growth factor-regulated tyrosine kinase substrate (Hrs) (Protein pp110)	777	2	2	2.6	11.4839	Link
Q6NVY1	HIBCH_HUMAN	HIBCH	3-hydroxyisobutyryl-CoA hydrolase, mitochondrial (EC 3.1.2.4) (3-hydroxyisobutyryl-coenzyme A hydrolase) (HIB-CoA hydrolase) (HIBYL-CoA-H)	386	2	2	4.9	23.1166	Link
Q02539	H11_HUMAN	HIST1H1A H1F1	Histone H1.1 (Histone H1a)	215	2	2	23.3	41.5023	Link
P33778	H2B1B_HUMAN	HIST1H2BB H2BFF	Histone H2B type 1-B (Histone H2B.1) (Histone H2B.f) (H2B/f)	126	2	2	20.6	70.8174	Link
P62807	H2B1C_HUMAN	HIST1H2BC H2BFL; HIST1H2BE H2BFH; HIST1H2BF H2BFG; HIST1H2BG H2BFA; HIST1H2BI H2BFK	Histone H2B type 1-C/E/F/G/I (Histone H2B.1 A) (Histone H2B.a) (H2B/a) (Histone H2B.g) (H2B/g) (Histone H2B.h) (H2B/h) (Histone H2B.k) (H2B/k) (Histone H2B.l) (H2B/l)	126	2	2	20.6	70.8174	Link
P58876	H2B1D_HUMAN	HIST1H2BD H2BFB HIRIP2	Histone H2B type 1-D (HIRA-interacting protein 2) (Histone H2B.1 B) (Histone H2B.b) (H2B/b)	126	2	2	20.6	70.8174	Link
Q93079	H2B1H_HUMAN	HIST1H2BH H2BFJ	Histone H2B type 1-H (Histone H2B.j) (H2B/j)	126	2	2	20.6	70.8174	Link
P06899	H2B1J_HUMAN	HIST1H2BJ H2BFR	Histone H2B type 1-J (Histone H2B.1) (Histone H2B.r) (H2B/r)	126	2	2	20.6	70.8174	Link
O60814	H2B1K_HUMAN	HIST1H2BK H2BFT HIRIP1	Histone H2B type 1-K (H2B K) (HIRA-interacting protein 1)	126	2	2	20.6	70.8174	Link
Q99880	H2B1L_HUMAN	HIST1H2BL H2BFC	Histone H2B type 1-L (Histone H2B.c) (H2B/c)	126	2	2	20.6	70.8174	Link
Q99879	H2B1M_HUMAN	HIST1H2BM H2BFE	Histone H2B type 1-M (Histone H2B.e) (H2B/e)	126	2	2	20.6	70.8174	Link
Q99877	H2B1N_HUMAN	HIST1H2BN H2BFD	Histone H2B type 1-N (Histone H2B.d) (H2B/d)	126	2	2	20.6	70.8174	Link
P23527	H2B1O_HUMAN	HIST1H2BO H2BFH H2BFN	Histone H2B type 1-O (Histone H2B.2) (Histone H2B.n) (H2B/n)	126	2	2	20.6	70.8174	Link
Q16778	H2B2E_HUMAN	HIST2H2BE H2BFQ	Histone H2B type 2-E (Histone H2B-GL105) (Histone H2B.q) (H2B/q)	126	2	2	20.6	70.8174	Link
Q5QNW6	H2B2F_HUMAN	HIST2H2BF	Histone H2B type 2-F	126	2	2	20.6	70.8174	Link
Q8N257	H2B3B_HUMAN	HIST3H2BB	Histone H2B type 3-B (H2B type 12)	126	2	2	20.6	70.8174	Link
P19367	HXK1_HUMAN	HK1	Hexokinase-1 (EC 2.7.1.1) (Brain form hexokinase) (Hexokinase type I) (HK I)	917	10	10	11.8	48.6532	Link
P52789	HXK2_HUMAN	HK2	Hexokinase-2 (EC 2.7.1.1) (Hexokinase type II) (HK II) (Muscle form hexokinase)	917	3	3	3.5	14.5959	Link
P55795	HNRH2_HUMAN	HNRNPH2 FTP3 HNRPH2	Heterogeneous nuclear ribonucleoprotein H2 (hnRNP H2) (FTP-3) (Heterogeneous nuclear ribonucleoprotein H') (hnRNP H') [Cleaved into: Heterogeneous nuclear ribonucleoprotein H2, N-terminally processed]	449	8	7	16.3	79.4921	Link
Q8WVV9	HNRLL_HUMAN	HNRNPLL HNRPLL SRRF BLOCK24	Heterogeneous nuclear ribonucleoprotein L-like (hnRNPLL) (Stromal RNA-regulating factor)	542	4	4	10.1	32.9262	Link
P00492	HPRT_HUMAN	HPRT1 HPRT	Hypoxanthine-guanine phosphoribosyltransferase (HGPRT) (HGPRTase) (EC 2.4.2.8)	218	2	2	10.6	40.9311	Link
Q53GQ0	DHB12_HUMAN	HSD17B12	Estradiol 17-beta-dehydrogenase 12 (EC 1.1.1.62) (17-beta-hydroxysteroid dehydrogenase 12) (17-beta-HSD 12) (3-ketoacyl-CoA reductase) (KAR) (EC 1.3.1.-)	312	3	3	9.3	42.899	Link
Q0VDF9	HSP7E_HUMAN	HSPA14 HSP60 HSP70L1	Heat shock 70 kDa protein 14 (HSP70-like protein 1) (Heat shock protein HSP60)	509	3	3	12.4	26.2956	Link
P54652	HSP72_HUMAN	HSPA2	Heat shock-related 70 kDa protein 2 (Heat shock 70 kDa protein 2)	639	21	14	16.6	146.622	Link
Q9Y547	IFT25_HUMAN	HSPB11 C1orf41 IFT25 HSPC034	Intraflagellar transport protein 25 homolog (Heat shock protein beta-11) (Hspb11) (Placental protein 25) (PP25)	144	2	2	16	61.9652	Link
O43719	HTSF1_HUMAN	HTATSF1	HIV Tat-specific factor 1 (Tat-SF1)	755	2	2	2.9	11.8185	Link
Q7Z6Z7	HUWE1_HUMAN	HUWE1 KIAA0312 KIAA1578 UREB1 HSPC272	E3 ubiquitin-protein ligase HUWE1 (EC 6.3.2.-) (ARF-binding protein 1) (ARF-BP1) (HECT, UBA and WWE domain-containing protein 1) (Homologous to E6AP carboxyl terminus homologous protein 9) (HectH9) (Large structure of UREB1) (LASU1) (Mcl-1 ubiquitin ligase E3) (Mule) (Upstream regulatory element-binding protein 1) (URE-B1) (URE-binding protein 1)	4374	34	33	10.3	34.6801	Link
O75874	IDHC_HUMAN	IDH1 PICD	Isocitrate dehydrogenase [NADP] cytoplasmic (IDH) (EC 1.1.1.42) (Cytosolic NADP-isocitrate dehydrogenase) (IDP) (NADP(+)-specific ICDH) (Oxalosuccinate decarboxylase)	414	2	2	6.3	21.5531	Link
P48735	IDHP_HUMAN	IDH2	Isocitrate dehydrogenase [NADP], mitochondrial (IDH) (EC 1.1.1.42) (ICD-M) (IDP) (NADP(+)-specific ICDH) (Oxalosuccinate decarboxylase)	452	7	7	15.9	69.094	Link
P50213	IDH3A_HUMAN	IDH3A	Isocitrate dehydrogenase [NAD] subunit alpha, mitochondrial (EC 1.1.1.41) (Isocitric dehydrogenase subunit alpha) (NAD(+)-specific ICDH subunit alpha)	366	2	2	6	24.3798	Link
P51553	IDH3G_HUMAN	IDH3G	Isocitrate dehydrogenase [NAD] subunit gamma, mitochondrial (EC 1.1.1.41) (Isocitric dehydrogenase subunit gamma) (NAD(+)-specific ICDH subunit gamma)	393	2	2	7.9	22.7048	Link
Q13907	IDI1_HUMAN	IDI1	Isopentenyl-diphosphate Delta-isomerase 1 (EC 5.3.3.2) (Isopentenyl pyrophosphate isomerase 1) (IPP isomerase 1) (IPPI1)	227	4	4	29.5	78.6167	Link
Q9UG01	IF172_HUMAN	IFT172 KIAA1179	Intraflagellar transport protein 172 homolog	1749	3	3	3.3	7.65265	Link
P38935	SMBP2_HUMAN	IGHMBP2 SMBP2 SMUBP2	DNA-binding protein SMUBP-2 (EC 3.6.4.12) (EC 3.6.4.13) (ATP-dependent helicase IGHMBP2) (Glial factor 1) (GF-1) (Immunoglobulin mu-binding protein 2)	993	2	2	2.6	8.98589	Link
O95163	ELP1_HUMAN	IKBKAP ELP1 IKAP	Elongator complex protein 1 (ELP1) (IkappaB kinase complex-associated protein) (IKK complex-associated protein) (p150)	1332	3	3	3.2	10.0484	Link
O14920	IKKB_HUMAN	IKBKB IKKB	Inhibitor of nuclear factor kappa-B kinase subunit beta (I-kappa-B-kinase beta) (IKK-B) (IKK-beta) (IkBKB) (EC 2.7.11.10) (I-kappa-B kinase 2) (IKK2) (Nuclear factor NF-kappa-B inhibitor kinase beta) (NFKBIKB)	756	2	2	2.8	11.8029	Link
Q9H0C8	ILKAP_HUMAN	ILKAP	Integrin-linked kinase-associated serine/threonine phosphatase 2C (ILKAP) (EC 3.1.3.16)	392	4	4	8.7	45.5255	Link
Q27J81	INF2_HUMAN	INF2 C14orf151 C14orf173	Inverted formin-2 (HBEBP2-binding protein C)	1249	6	6	6.7	21.4323	Link
P32019	I5P2_HUMAN	INPP5B OCRL2	Type II inositol 1,4,5-trisphosphate 5-phosphatase (EC 3.1.3.36) (75 kDa inositol polyphosphate-5-phosphatase) (Phosphoinositide 5-phosphatase) (5PTase)	993	2	2	2.2	8.98589	Link
Q9NV88	INT9_HUMAN	INTS9 RC74	Integrator complex subunit 9 (Int9) (Protein related to CPSF subunits of 74 kDa) (RC-74)	658	2	2	3.8	13.5608	Link
Q8TEX9	IPO4_HUMAN	IPO4 IMP4B RANBP4	Importin-4 (Imp4) (Importin-4b) (Imp4b) (Ran-binding protein 4) (RanBP4)	1081	11	11	15.5	45.3991	Link
O00410	IPO5_HUMAN	IPO5 KPNB3 RANBP5	Importin-5 (Imp5) (Importin subunit beta-3) (Karyopherin beta-3) (Ran-binding protein 5) (RanBP5)	1097	18	18	21.2	73.2059	Link
O95373	IPO7_HUMAN	IPO7 RANBP7	Importin-7 (Imp7) (Ran-binding protein 7) (RanBP7)	1038	12	12	14.5	51.578	Link
Q96P70	IPO9_HUMAN	IPO9 IMP9 KIAA1192 RANBP9 HSPC273	Importin-9 (Imp9) (Ran-binding protein 9) (RanBP9)	1041	11	11	14.2	47.1436	Link
P51617	IRAK1_HUMAN	IRAK1 IRAK	Interleukin-1 receptor-associated kinase 1 (IRAK-1) (EC 2.7.11.1)	712	4	4	5.8	25.0646	Link
Q96J02	ITCH_HUMAN	ITCH	E3 ubiquitin-protein ligase Itchy homolog (Itch) (EC 6.3.2.-) (Atrophin-1-interacting protein 4) (AIP4) (NFE2-associated polypeptide 1) (NAPP1)	903	2	2	2.7	9.8815	Link
Q9BY32	ITPA_HUMAN	ITPA C20orf37 My049 OK/SW-cl.9	Inosine triphosphate pyrophosphatase (ITPase) (Inosine triphosphatase) (EC 3.6.1.19) (Non-canonical purine NTP pyrophosphatase) (Non-standard purine NTP pyrophosphatase) (Nucleoside-triphosphate diphosphatase) (Nucleoside-triphosphate pyrophosphatase) (NTPase) (Putative oncogene protein hlc14-06-p)	194	6	6	38.1	137.984	Link
Q9BVA0	KTNB1_HUMAN	KATNB1	Katanin p80 WD40 repeat-containing subunit B1 (Katanin p80 subunit B1) (p80 katanin)	655	2	2	1.8	13.6229	Link
Q96EK5	KBP_HUMAN	KIAA1279 KBP	KIF1-binding protein	621	6	6	11.6	43.1062	Link
Q12756	KIF1A_HUMAN	KIF1A ATSV C2orf20	Kinesin-like protein KIF1A (Axonal transporter of synaptic vesicles) (Microtubule-based motor KIF1A) (Unc-104- and KIF1A-related protein) (hUnc-104)	1690	6	6	4.4	15.8396	Link
Q07866	KLC1_HUMAN	KLC1 KLC KNS2	Kinesin light chain 1 (KLC 1)	573	6	6	12.4	46.7172	Link
Q9H0B6	KLC2_HUMAN	KLC2	Kinesin light chain 2 (KLC 2)	622	4	4	7.9	28.6913	Link
P52294	IMA5_HUMAN	KPNA1 RCH2	Importin subunit alpha-5 (Karyopherin subunit alpha-1) (Nucleoprotein interactor 1) (NPI-1) (RAG cohort protein 2) (SRP1-beta) [Cleaved into: Importin subunit alpha-5, N-terminally processed]	538	11	10	17.7	91.2202	Link
O00505	IMA4_HUMAN	KPNA3 QIP2	Importin subunit alpha-4 (Importin alpha Q2) (Qip2) (Karyopherin subunit alpha-3) (SRP1-gamma)	521	7	7	16.5	59.9433	Link
O00629	IMA3_HUMAN	KPNA4 QIP1	Importin subunit alpha-3 (Importin alpha Q1) (Qip1) (Karyopherin subunit alpha-4)	521	8	8	21.1	68.5066	Link
O15131	IMA6_HUMAN	KPNA5	Importin subunit alpha-6 (Karyopherin subunit alpha-5)	536	10	9	15.7	99.8842	Link
O60684	IMA7_HUMAN	KPNA6 IPOA7	Importin subunit alpha-7 (Karyopherin subunit alpha-6)	536	14	12	23.7	99.8842	Link
P13473	LAMP2_HUMAN	LAMP2	Lysosome-associated membrane glycoprotein 2 (LAMP-2) (Lysosome-associated membrane protein 2) (CD107 antigen-like family member B) (CD antigen CD107b)	410	2	2	5.1	21.7634	Link
Q71RC2	LARP4_HUMAN	LARP4 PP13296	La-related protein 4 (La ribonucleoprotein domain family member 4)	724	6	6	10.4	36.9737	Link
Q92615	LAR4B_HUMAN	LARP4B KIAA0217 LARP5	La-related protein 4B (La ribonucleoprotein domain family member 4B) (La ribonucleoprotein domain family member 5) (La-related protein 5)	738	5	5	8.9	30.2269	Link
Q9Y4W2	LAS1L_HUMAN	LAS1L MSTP060	Ribosomal biogenesis protein LAS1L (Protein LAS1 homolog)	734	5	5	9	30.3917	Link
Q9UIC8	LCMT1_HUMAN	LCMT1 LCMT CGI-68	Leucine carboxyl methyltransferase 1 (EC 2.1.1.233) (Protein-leucine O-methyltransferase) ([Phosphatase 2A protein]-leucine-carboxy methyltransferase 1)	334	4	4	10.8	53.4311	Link
Q8WVC0	LEO1_HUMAN	LEO1 RDL	RNA polymerase-associated protein LEO1 (Replicative senescence down-regulated leo1-like protein)	666	2	2	3.8	13.3979	Link
P49916	DNLI3_HUMAN	LIG3	DNA ligase 3 (EC 6.5.1.1) (DNA ligase III) (Polydeoxyribonucleotide synthase [ATP] 3)	1009	5	5	6.2	22.1085	Link
Q15334	L2GL1_HUMAN	LLGL1 DLG4 HUGL HUGL1	Lethal(2) giant larvae protein homolog 1 (LLGL) (DLG4) (Hugl-1) (Human homolog to the D-lgl gene protein)	1064	2	2	2.6	8.38627	Link
P36776	LONM_HUMAN	LONP1 PRSS15	Lon protease homolog, mitochondrial (EC 3.4.21.-) (LONHs) (Lon protease-like protein) (LONP) (Mitochondrial ATP-dependent protease Lon) (Serine protease 15)	959	3	3	4.3	13.9567	Link
P50851	LRBA_HUMAN	LRBA BGL CDC4L LBA	Lipopolysaccharide-responsive and beige-like anchor protein (Beige-like protein) (CDC4-like protein)	2863	5	5	2.4	7.79164	Link
Q96II8	LRCH3_HUMAN	LRCH3	Leucine-rich repeat and calponin homology domain-containing protein 3	777	3	3	4.2	17.2259	Link
Q9H9A6	LRC40_HUMAN	LRRC40	Leucine-rich repeat-containing protein 40	602	5	5	12.5	37.0556	Link
Q8N1G4	LRC47_HUMAN	LRRC47 KIAA1185	Leucine-rich repeat-containing protein 47	583	10	10	24.4	76.5265	Link
Q9UFC0	LRWD1_HUMAN	LRWD1 CENP33 ORCA	Leucine-rich repeat and WD repeat-containing protein 1 (Centromere protein 33) (CENP-33) (Origin recognition complex-associated protein) (ORC-associated protein) (ORCA)	647	4	4	9.3	27.5827	Link
O94822	LTN1_HUMAN	LTN1 C21orf10 C21orf98 KIAA0714 RNF160 ZNF294 HSPC087	E3 ubiquitin-protein ligase listerin (EC 6.3.2.-) (RING finger protein 160) (Zinc finger protein 294)	1766	8	8	6.2	20.2106	Link
O75608	LYPA1_HUMAN	LYPLA1 APT1 LPL1	Acyl-protein thioesterase 1 (APT-1) (hAPT1) (EC 3.1.2.-) (Lysophospholipase 1) (Lysophospholipase I) (LPL-I) (LysoPLA I)	230	3	3	22.2	58.1934	Link
O95372	LYPA2_HUMAN	LYPLA2 APT2	Acyl-protein thioesterase 2 (APT-2) (EC 3.1.2.-) (Lysophospholipase II) (LPL-II) (LysoPLA II)	231	2	2	11.3	38.6277	Link
Q13257	MD2L1_HUMAN	MAD2L1 MAD2	Mitotic spindle assembly checkpoint protein MAD2A (HsMAD2) (Mitotic arrest deficient 2-like protein 1) (MAD2-like protein 1)	205	2	2	11.7	43.5268	Link
Q7L5Y9	MAEA_HUMAN	MAEA EMP HLC10 PIG5	Macrophage erythroblast attacher (Cell proliferation-inducing gene 5 protein) (Erythroblast macrophage protein) (Human lung cancer oncogene 10 protein) (HLC-10)	396	2	2	4.8	22.5328	Link
Q9Y5V3	MAGD1_HUMAN	MAGED1 NRAGE PP2250 PRO2292	Melanoma-associated antigen D1 (MAGE tumor antigen CCF) (MAGE-D1 antigen) (Neurotrophin receptor-interacting MAGE homolog)	778	2	2	3.5	11.4691	Link
Q9UNF1	MAGD2_HUMAN	MAGED2 BCG1	Melanoma-associated antigen D2 (11B6) (Breast cancer-associated gene 1 protein) (BCG-1) (Hepatocellular carcinoma-associated protein JCL-1) (MAGE-D2 antigen)	606	4	4	8.6	29.4488	Link
Q9UDY8	MALT1_HUMAN	MALT1 MLT	Mucosa-associated lymphoid tissue lymphoma translocation protein 1 (EC 3.4.22.-) (MALT lymphoma-associated translocation) (Paracaspase)	824	2	2	2.9	10.8289	Link
Q9Y4K4	M4K5_HUMAN	MAP4K5	Mitogen-activated protein kinase kinase kinase kinase 5 (EC 2.7.11.1) (Kinase homologous to SPS1/STE20) (KHS) (MAPK/ERK kinase kinase kinase 5) (MEK kinase kinase 5) (MEKKK 5)	846	2	2	2.7	10.5473	Link
Q15555	MARE2_HUMAN	MAPRE2 RP1	Microtubule-associated protein RP/EB family member 2 (APC-binding protein EB2) (End-binding protein 2) (EB2)	327	4	4	14.1	54.5749	Link
Q7KZI7	MARK2_HUMAN	MARK2 EMK1	Serine/threonine-protein kinase MARK2 (EC 2.7.11.1) (EC 2.7.11.26) (ELKL motif kinase 1) (EMK-1) (MAP/microtubule affinity-regulating kinase 2) (PAR1 homolog) (PAR1 homolog b) (Par-1b) (Par1b)	788	2	2	4.7	11.3236	Link
P49736	MCM2_HUMAN	MCM2 BM28 CCNL1 CDCL1 KIAA0030	DNA replication licensing factor MCM2 (EC 3.6.4.12) (Minichromosome maintenance protein 2 homolog) (Nuclear protein BM28)	904	3	3	4.5	14.8058	Link
P33991	MCM4_HUMAN	MCM4 CDC21	DNA replication licensing factor MCM4 (EC 3.6.4.12) (CDC21 homolog) (P1-CDC21)	863	19	18	28.4	98.2253	Link
P40926	MDHM_HUMAN	MDH2	Malate dehydrogenase, mitochondrial (EC 1.1.1.37)	338	2	2	6.5	26.3994	Link
Q9NU22	MDN1_HUMAN	MDN1 KIAA0301	Midasin (MIDAS-containing protein)	5596	2	2	0.6	1.59453	Link
P55081	MFAP1_HUMAN	MFAP1	Microfibrillar-associated protein 1	439	2	2	7.3	20.3257	Link
O60502	NCOAT_HUMAN	MGEA5 HEXC KIAA0679 MEA5	Bifunctional protein NCOAT (Meningioma-expressed antigen 5) (Nuclear cytoplasmic O-GlcNAcase and acetyltransferase) [Includes: Protein O-GlcNAcase (EC 3.2.1.169) (Glycoside hydrolase O-GlcNAcase) (Hexosaminidase C) (N-acetyl-beta-D-glucosaminidase) (N-acetyl-beta-glucosaminidase) (O-GlcNAcase) (OGA); Histone acetyltransferase (HAT) (EC 2.3.1.48)]	916	8	8	14.3	38.965	Link
Q9H000	MKRN2_HUMAN	MKRN2 RNF62 HSPC070	Probable E3 ubiquitin-protein ligase makorin-2 (EC 6.3.2.-) (RING finger protein 62)	416	3	3	9.6	32.1742	Link
P55196	AFAD_HUMAN	MLLT4 AF6	Afadin (ALL1-fused gene from chromosome 6 protein) (Protein AF-6)	1824	2	2	1.8	4.89199	Link
Q9Y4U1	MMAC_HUMAN	MMACHC	Methylmalonic aciduria and homocystinuria type C protein	282	2	2	7.1	31.6418	Link
Q96T76	MMS19_HUMAN	MMS19 MMS19L	MMS19 nucleotide excision repair protein homolog (hMMS19) (MET18 homolog) (MMS19-like protein)	1030	12	12	17.3	51.9786	Link
Q7Z3U7	MON2_HUMAN	MON2 KIAA1040 SF21	Protein MON2 homolog (Protein SF21)	1718	4	4	2.6	10.3876	Link
Q9BV20	MTNA_HUMAN	MRI1 MRDI UNQ6390/PRO21135	Methylthioribose-1-phosphate isomerase (M1Pi) (MTR-1-P isomerase) (EC 5.3.1.23) (Mediator of RhoA-dependent invasion) (S-methyl-5-thioribose-1-phosphate isomerase) (Translation initiation factor eIF-2B subunit alpha/beta/delta-like protein)	369	6	6	16.3	72.5446	Link
Q9UKD2	MRT4_HUMAN	MRTO4 C1orf33 MRT4	mRNA turnover protein 4 homolog	239	2	2	8.4	37.3347	Link
P43246	MSH2_HUMAN	MSH2	DNA mismatch repair protein Msh2 (hMSH2) (MutS protein homolog 2)	934	11	11	12.4	52.5444	Link
P52701	MSH6_HUMAN	MSH6 GTBP	DNA mismatch repair protein Msh6 (hMSH6) (G/T mismatch-binding protein) (GTBP) (GTMBP) (MutS-alpha 160 kDa subunit) (p160)	1360	13	13	11.7	42.6466	Link
O43347	MSI1H_HUMAN	MSI1	RNA-binding protein Musashi homolog 1 (Musashi-1)	362	5	4	14.1	61.6229	Link
Q96DH6	MSI2H_HUMAN	MSI2	RNA-binding protein Musashi homolog 2 (Musashi-2)	328	6	5	21.3	81.6127	Link
Q6UB35	C1TM_HUMAN	MTHFD1L FTHFSDC1	Monofunctional C1-tetrahydrofolate synthase, mitochondrial (EC 6.3.4.3) (Formyltetrahydrofolate synthetase)	978	3	3	3.7	13.6856	Link
P42345	MTOR_HUMAN	MTOR FRAP FRAP1 FRAP2 RAFT1 RAPT1	Serine/threonine-protein kinase mTOR (EC 2.7.11.1) (FK506-binding protein 12-rapamycin complex-associated protein 1) (FKBP12-rapamycin complex-associated protein) (Mammalian target of rapamycin) (mTOR) (Mechanistic target of rapamycin) (Rapamycin and FKBP12 target 1) (Rapamycin target protein 1)	2549	2	2	1	3.50058	Link
Q99707	METH_HUMAN	MTR	Methionine synthase (EC 2.1.1.13) (5-methyltetrahydrofolate--homocysteine methyltransferase) (Vitamin-B12 dependent methionine synthase) (MS)	1265	9	9	8.5	31.7419	Link
Q9UM54	MYO6_HUMAN	MYO6 KIAA0389	Unconventional myosin-VI (Unconventional myosin-6)	1294	14	14	12.5	48.2697	Link
Q9BXJ9	NAA15_HUMAN	NAA15 GA19 NARG1 NATH TBDN100	N-alpha-acetyltransferase 15, NatA auxiliary subunit (Gastric cancer antigen Ga19) (N-terminal acetyltransferase) (NMDA receptor-regulated protein 1) (Protein tubedown-1) (Tbdn100)	866	3	3	3	15.4555	Link
Q6N069	NAA16_HUMAN	NAA16 NARG1L NAT2	N-alpha-acetyltransferase 16, NatA auxiliary subunit (NMDA receptor-regulated 1-like protein) (NARG1-like protein)	864	3	3	3.6	15.4913	Link
Q9GZZ1	NAA50_HUMAN	NAA50 MAK3 NAT13 NAT5	N-alpha-acetyltransferase 50 (EC 2.3.1.-) (N-acetyltransferase 13) (N-acetyltransferase 5) (hNAT5) (N-acetyltransferase san homolog) (hSAN) (NatE catalytic subunit)	169	5	4	22.5	131.997	Link
Q13765	NACA_HUMAN	NACA HSD48	Nascent polypeptide-associated complex subunit alpha (NAC-alpha) (Alpha-NAC) (allergen Hom s 2)	215	2	2	13.5	41.5023	Link
Q9NR45	SIAS_HUMAN	NANS SAS	Sialic acid synthase (N-acetylneuraminate synthase) (EC 2.5.1.56) (N-acetylneuraminate-9-phosphate synthase) (EC 2.5.1.57) (N-acetylneuraminic acid phosphate synthase) (N-acetylneuraminic acid synthase)	359	3	3	6.7	37.2827	Link
Q99733	NP1L4_HUMAN	NAP1L4 NAP2	Nucleosome assembly protein 1-like 4 (Nucleosome assembly protein 2) (NAP-2)	375	3	3	5.6	35.692	Link
P54920	SNAA_HUMAN	NAPA SNAPA	Alpha-soluble NSF attachment protein (SNAP-alpha) (N-ethylmaleimide-sensitive factor attachment protein alpha)	295	2	2	8.1	30.2474	Link
P49321	NASP_HUMAN	NASP	Nuclear autoantigenic sperm protein (NASP)	788	3	3	4.2	16.9854	Link
Q15021	CND1_HUMAN	NCAPD2 CAPD2 CNAP1 KIAA0159	Condensin complex subunit 1 (Chromosome condensation-related SMC-associated protein 1) (Chromosome-associated protein D2) (hCAP-D2) (Non-SMC condensin I complex subunit D2) (XCAP-D2 homolog)	1401	8	8	6.7	25.4761	Link
Q9BPX3	CND3_HUMAN	NCAPG CAPG NYMEL3	Condensin complex subunit 3 (Chromosome-associated protein G) (Condensin subunit CAP-G) (hCAP-G) (Melanoma antigen NY-MEL-3) (Non-SMC condensin I complex subunit G) (XCAP-G homolog)	1015	3	3	3.7	13.1867	Link
Q15003	CND2_HUMAN	NCAPH BRRN BRRN1 CAPH KIAA0074	Condensin complex subunit 2 (Barren homolog protein 1) (Chromosome-associated protein H) (hCAP-H) (Non-SMC condensin I complex subunit H) (XCAP-H homolog)	741	9	9	16.7	54.1882	Link
Q09161	NCBP1_HUMAN	NCBP1 CBP80 NCBP	Nuclear cap-binding protein subunit 1 (80 kDa nuclear cap-binding protein) (CBP80) (NCBP 80 kDa subunit)	790	6	6	9.4	33.8848	Link
Q9Y2A7	NCKP1_HUMAN	NCKAP1 HEM2 KIAA0587 NAP1	Nck-associated protein 1 (NAP 1) (Membrane-associated protein HEM-2) (p125Nap1)	1128	3	3	3.4	11.8657	Link
Q92597	NDRG1_HUMAN	NDRG1 CAP43 DRG1 RTP	Protein NDRG1 (Differentiation-related gene 1 protein) (DRG-1) (N-myc downstream-regulated gene 1 protein) (Nickel-specific induction protein Cap43) (Reducing agents and tunicamycin-responsive protein) (RTP) (Rit42)	394	5	5	22.8	56.618	Link
O95299	NDUAA_HUMAN	NDUFA10	NADH dehydrogenase [ubiquinone] 1 alpha subcomplex subunit 10, mitochondrial (Complex I-42kD) (CI-42kD) (NADH-ubiquinone oxidoreductase 42 kDa subunit)	355	3	3	12.7	37.7028	Link
O00483	NDUA4_HUMAN	NDUFA4	NADH dehydrogenase [ubiquinone] 1 alpha subcomplex subunit 4 (Complex I-MLRQ) (CI-MLRQ) (NADH-ubiquinone oxidoreductase MLRQ subunit)	81	2	2	27.2	110.16	Link
Q8TDX7	NEK7_HUMAN	NEK7	Serine/threonine-protein kinase Nek7 (EC 2.7.11.1) (Never in mitosis A-related kinase 7) (NimA-related protein kinase 7)	302	2	2	5.6	29.5463	Link
Q8TD19	NEK9_HUMAN	NEK9 KIAA1995 NEK8 NERCC	Serine/threonine-protein kinase Nek9 (EC 2.7.11.1) (Nercc1 kinase) (Never in mitosis A-related kinase 9) (NimA-related protein kinase 9) (NimA-related kinase 8) (Nek8)	979	2	2	2.8	9.11439	Link
Q8WX92	NELFB_HUMAN	NELFB COBRA1 KIAA1182	Negative elongation factor B (NELF-B) (Cofactor of BRCA1)	580	2	2	4	15.3845	Link
Q96D46	NMD3_HUMAN	NMD3 CGI-07	60S ribosomal export protein NMD3 (hNMD3)	503	4	4	10.9	35.4791	Link
Q9H6R4	NOL6_HUMAN	NOL6	Nucleolar protein 6 (Nucleolar RNA-associated protein) (Nrap)	1146	2	2	3.3	7.7862	Link
Q5SY16	NOL9_HUMAN	NOL9	Polynucleotide 5'-hydroxyl-kinase NOL9 (EC 2.7.1.-) (Nucleolar protein 9)	702	3	3	3.7	19.0662	Link
Q14978	NOLC1_HUMAN	NOLC1 KIAA0035 NS5ATP13	Nucleolar and coiled-body phosphoprotein 1 (140 kDa nucleolar phosphoprotein) (Nopp140) (Hepatitis C virus NS5A-transactivated protein 13) (HCV NS5A-transactivated protein 13) (Nucleolar 130 kDa protein) (Nucleolar phosphoprotein p130)	699	10	9	13.7	63.8268	Link
Q9Y314	NOSIP_HUMAN	NOSIP CGI-25	Nitric oxide synthase-interacting protein (eNOS-interacting protein)	301	6	6	24.6	88.9335	Link
P55786	PSA_HUMAN	NPEPPS PSA	Puromycin-sensitive aminopeptidase (PSA) (EC 3.4.11.14) (Cytosol alanyl aminopeptidase) (AAP-S)	919	4	4	4.9	19.4189	Link
Q8TAT6	NPL4_HUMAN	NPLOC4 KIAA1499 NPL4	Nuclear protein localization protein 4 homolog (Protein NPL4)	608	5	5	10.2	36.6899	Link
P24468	COT2_HUMAN	NR2F2 ARP1 TFCOUP2	COUP transcription factor 2 (COUP-TF2) (Apolipoprotein A-I regulatory protein 1) (ARP-1) (COUP transcription factor II) (COUP-TF II) (Nuclear receptor subfamily 2 group F member 2)	414	2	2	5.8	21.5531	Link
P04150	GCR_HUMAN	NR3C1 GRL	Glucocorticoid receptor (GR) (Nuclear receptor subfamily 3 group C member 1)	777	3	3	5.1	17.2259	Link
Q9UHY1	NRBP_HUMAN	NRBP1 BCON3 NRBP	Nuclear receptor-binding protein	535	3	3	7.9	25.0177	Link
P46459	NSF_HUMAN	NSF	Vesicle-fusing ATPase (EC 3.6.4.6) (N-ethylmaleimide-sensitive fusion protein) (NEM-sensitive fusion protein) (Vesicular-fusion protein NSF)	744	5	5	8.1	29.9832	Link
Q9UNZ2	NSF1C_HUMAN	NSFL1C UBXN2C	NSFL1 cofactor p47 (UBX domain-containing protein 2C) (p97 cofactor p47)	370	2	2	7.6	24.1162	Link
Q08J23	NSUN2_HUMAN	NSUN2 SAKI TRM4	tRNA (cytosine(34)-C(5))-methyltransferase (EC 2.1.1.203) (Myc-induced SUN domain-containing protein) (Misu) (NOL1/NOP2/Sun domain family member 2) (Substrate of AIM1/Aurora kinase B) (tRNA (cytosine-5-)-methyltransferase) (tRNA methyltransferase 4 homolog) (hTrm4)	767	16	16	23.2	93.069	Link
Q8TCD5	NT5C_HUMAN	NT5C DNT1 UMPH2	5'(3')-deoxyribonucleotidase, cytosolic type (EC 3.1.3.-) (Cytosolic 5',3'-pyrimidine nucleotidase) (Deoxy-5'-nucleotidase 1) (dNT-1)	201	2	2	10.9	44.393	Link
Q5TFE4	NT5D1_HUMAN	NT5DC1 NT5C2L1 LP2642	5'-nucleotidase domain-containing protein 1 (EC 3.1.3.-)	455	10	9	27.7	98.0548	Link
Q9BSD7	NTPCR_HUMAN	NTPCR C1orf57	Cancer-related nucleoside-triphosphatase (NTPase) (EC 3.6.1.15) (Nucleoside triphosphate phosphohydrolase)	190	5	5	40	117.408	Link
Q9Y5Y2	NUBP2_HUMAN	NUBP2	Cytosolic Fe-S cluster assembly factor NUBP2 (Nucleotide-binding protein 2) (NBP 2)	271	2	2	6.6	32.9262	Link
P57740	NU107_HUMAN	NUP107	Nuclear pore complex protein Nup107 (107 kDa nucleoporin) (Nucleoporin Nup107)	925	8	8	13.5	38.5859	Link
Q8WUM0	NU133_HUMAN	NUP133	Nuclear pore complex protein Nup133 (133 kDa nucleoporin) (Nucleoporin Nup133)	1156	17	16	24	65.6102	Link
O75694	NU155_HUMAN	NUP155 KIAA0791	Nuclear pore complex protein Nup155 (155 kDa nucleoporin) (Nucleoporin Nup155)	1391	11	11	8.8	35.2814	Link
Q12769	NU160_HUMAN	NUP160 KIAA0197 NUP120	Nuclear pore complex protein Nup160 (160 kDa nucleoporin) (Nucleoporin Nup160)	1436	5	5	6.2	15.5345	Link
Q5SRE5	NU188_HUMAN	NUP188 KIAA0169	Nucleoporin NUP188 homolog (hNup188)	1749	4	4	2.7	10.2035	Link
Q92621	NU205_HUMAN	NUP205 C7orf14 KIAA0225	Nuclear pore complex protein Nup205 (205 kDa nucleoporin) (Nucleoporin Nup205)	2012	5	5	2.5	11.0872	Link
Q8NFH4	NUP37_HUMAN	NUP37	Nucleoporin Nup37 (p37) (Nup107-160 subcomplex subunit Nup37)	326	4	4	16.3	54.7423	Link
P37198	NUP62_HUMAN	NUP62	Nuclear pore glycoprotein p62 (62 kDa nucleoporin) (Nucleoporin Nup62)	522	2	2	6.7	17.0939	Link
Q8N1F7	NUP93_HUMAN	NUP93 KIAA0095	Nuclear pore complex protein Nup93 (93 kDa nucleoporin) (Nucleoporin Nup93)	819	19	19	32	103.502	Link
O15381	NVL_HUMAN	NVL	Nuclear valosin-containing protein-like (NVLp) (Nuclear VCP-like protein)	856	5	5	8.5	26.0601	Link
Q01968	OCRL_HUMAN	OCRL INPP5F OCRL1	Inositol polyphosphate 5-phosphatase OCRL-1 (EC 3.1.3.36) (Lowe oculocerebrorenal syndrome protein)	901	10	10	12.1	49.5172	Link
Q8N543	OGFD1_HUMAN	OGFOD1 KIAA1612 TPA1	Prolyl 3-hydroxylase OGFOD1 (EC 1.14.11.-) (2-oxoglutarate and iron-dependent oxygenase domain-containing protein 1) (Termination and polyadenylation 1 homolog)	542	2	2	7.4	16.4631	Link
Q96BN8	OTUL_HUMAN	OTULIN FAM105B	Ubiquitin thioesterase otulin (EC 3.4.19.12) (Deubiquitinating enzyme otulin) (OTU domain-containing deubiquitinase with linear linkage specificity) (Ubiquitin thioesterase Gumby)	352	3	3	15.1	38.0241	Link
P55809	SCOT1_HUMAN	OXCT1 OXCT SCOT	Succinyl-CoA:3-ketoacid coenzyme A transferase 1, mitochondrial (EC 2.8.3.5) (3-oxoacid CoA-transferase 1) (Somatic-type succinyl-CoA:3-oxoacid CoA-transferase) (SCOT-s)	520	9	9	21.3	77.2182	Link
O95747	OXSR1_HUMAN	OXSR1 KIAA1101 OSR1	Serine/threonine-protein kinase OSR1 (EC 2.7.11.1) (Oxidative stress-responsive 1 protein)	527	2	2	7.8	16.9317	Link
Q8N7H5	PAF1_HUMAN	PAF1 PD2	RNA polymerase II-associated factor 1 homolog (hPAF1) (Pancreatic differentiation protein 2)	531	8	8	19.4	67.2165	Link
P43034	LIS1_HUMAN	PAFAH1B1 LIS1 MDCR MDS PAFAHA	Platelet-activating factor acetylhydrolase IB subunit alpha (Lissencephaly-1 protein) (LIS-1) (PAF acetylhydrolase 45 kDa subunit) (PAF-AH 45 kDa subunit) (PAF-AH alpha) (PAFAH alpha)	410	3	3	10.2	32.6451	Link
Q9NVE7	PANK4_HUMAN	PANK4	Pantothenate kinase 4 (hPanK4) (EC 2.7.1.33) (Pantothenic acid kinase 4)	773	6	6	8.9	34.63	Link
O43252	PAPS1_HUMAN	PAPSS1 ATPSK1 PAPSS	Bifunctional 3'-phosphoadenosine 5'-phosphosulfate synthase 1 (PAPS synthase 1) (PAPSS 1) (Sulfurylase kinase 1) (SK 1) (SK1) [Includes: Sulfate adenylyltransferase (EC 2.7.7.4) (ATP-sulfurylase) (Sulfate adenylate transferase) (SAT); Adenylyl-sulfate kinase (EC 2.7.1.25) (3'-phosphoadenosine-5'-phosphosulfate synthase) (APS kinase) (Adenosine-5'-phosphosulfate 3'-phosphotransferase) (Adenylylsul…	624	4	4	7.9	28.5993	Link
P09874	PARP1_HUMAN	PARP1 ADPRT PPOL	Poly [ADP-ribose] polymerase 1 (PARP-1) (EC 2.4.2.30) (ADP-ribosyltransferase diphtheria toxin-like 1) (ARTD1) (NAD(+) ADP-ribosyltransferase 1) (ADPRT 1) (Poly[ADP-ribose] synthase 1)	1014	6	6	8.6	26.3994	Link
Q96RG2	PASK_HUMAN	PASK KIAA0135	PAS domain-containing serine/threonine-protein kinase (PAS-kinase) (PASKIN) (hPASK) (EC 2.7.11.1)	1323	4	4	3.5	13.489	Link
Q5JVF3	PCID2_HUMAN	PCID2 HT004	PCI domain-containing protein 2 (CSN12-like protein)	399	2	2	5.5	22.3634	Link
Q8WUM4	PDC6I_HUMAN	PDCD6IP AIP1 ALIX KIAA1375	Programmed cell death 6-interacting protein (PDCD6-interacting protein) (ALG-2-interacting protein 1) (ALG-2-interacting protein X) (Hp95)	868	8	8	11.6	41.1198	Link
Q6L8Q7	PDE12_HUMAN	PDE12	2',5'-phosphodiesterase 12 (2'-PDE) (2-PDE) (EC 3.1.4.-) (Mitochondrial deadenylase) (EC 3.1.13.4)	609	3	3	8.4	21.9778	Link
P08559	ODPA_HUMAN	PDHA1 PHE1A	Pyruvate dehydrogenase E1 component subunit alpha, somatic form, mitochondrial (EC 1.2.4.1) (PDHE1-A type I)	390	4	4	11.5	45.7589	Link
Q96HC4	PDLI5_HUMAN	PDLIM5 ENH L9	PDZ and LIM domain protein 5 (Enigma homolog) (Enigma-like PDZ and LIM domains protein)	596	4	4	6.9	29.9429	Link
Q29RF7	PDS5A_HUMAN	PDS5A KIAA0648 PDS5 PIG54	Sister chromatid cohesion protein PDS5 homolog A (Cell proliferation-inducing gene 54 protein) (Sister chromatid cohesion protein 112) (SCC-112)	1337	3	3	2.5	10.0108	Link
Q6P996	PDXD1_HUMAN	PDXDC1 KIAA0251	Pyridoxal-dependent decarboxylase domain-containing protein 1 (EC 4.1.1.-)	788	8	8	15.1	45.2944	Link
Q96GD0	PLPP_HUMAN	PDXP CIN PLP PLPP	Pyridoxal phosphate phosphatase (PLP phosphatase) (EC 3.1.3.3) (EC 3.1.3.74) (Chronophin)	296	5	5	23	75.3631	Link
Q86TG7	PEG10_HUMAN	PEG10 EDR KIAA1051 MAR2 MART2 MEF3L1 RGAG3	Retrotransposon-derived protein PEG10 (Embryonal carcinoma differentiation-regulated protein) (Mammalian retrotransposon-derived protein 2) (Myelin expression factor 3-like protein 1) (MEF3-like protein 1) (Paternally expressed gene 10 protein) (Retrotransposon gag domain-containing protein 3) (Retrotransposon-derived gag-like polyprotein) (Ty3/Gypsy-like protein)	708	4	4	7.6	25.2062	Link
Q9BRX2	PELO_HUMAN	PELO CGI-17	Protein pelota homolog (EC 3.1.-.-)	385	7	7	25.7	81.1181	Link
O00541	PESC_HUMAN	PES1	Pescadillo homolog	588	2	2	2.9	15.1752	Link
P17858	K6PL_HUMAN	PFKL	6-phosphofructokinase, liver type (EC 2.7.1.11) (Phosphofructo-1-kinase isozyme B) (PFK-B) (Phosphofructokinase 1) (Phosphohexokinase)	780	19	19	32.3	108.677	Link
P08237	K6PF_HUMAN	PFKM PFKX	6-phosphofructokinase, muscle type (EC 2.7.1.11) (Phosphofructo-1-kinase isozyme A) (PFK-A) (Phosphofructokinase-M) (Phosphofructokinase 1) (Phosphohexokinase)	780	7	7	11.5	40.0391	Link
O95336	6PGL_HUMAN	PGLS	6-phosphogluconolactonase (6PGL) (EC 3.1.1.31)	258	9	9	39.9	155.634	Link
P36871	PGM1_HUMAN	PGM1	Phosphoglucomutase-1 (PGM 1) (EC 5.4.2.2) (Glucose phosphomutase 1)	562	2	2	5.2	15.8772	Link
O95394	AGM1_HUMAN	PGM3 AGM1	Phosphoacetylglucosamine mutase (PAGM) (EC 5.4.2.3) (Acetylglucosamine phosphomutase) (N-acetylglucosamine-phosphate mutase) (Phosphoglucomutase-3) (PGM 3)	542	10	10	21.8	82.3154	Link
A6NDG6	PGP_HUMAN	PGP	Phosphoglycolate phosphatase (PGP) (PGPase) (EC 3.1.3.18) (EC 3.1.3.48)	321	5	5	20.6	69.4937	Link
Q8IWS0	PHF6_HUMAN	PHF6 KIAA1823	PHD finger protein 6 (PHD-like zinc finger protein)	365	3	3	7.7	36.6698	Link
Q9NRX4	PHP14_HUMAN	PHPT1 PHP14 CGI-202 HSPC141	14 kDa phosphohistidine phosphatase (EC 3.1.3.-) (Phosphohistidine phosphatase 1) (Protein janus-A homolog)	125	2	2	8.8	71.3839	Link
P42356	PI4KA_HUMAN	PI4KA PIK4 PIK4CA	Phosphatidylinositol 4-kinase alpha (PI4-kinase alpha) (PI4K-alpha) (PtdIns-4-kinase alpha) (EC 2.7.1.67)	2044	3	3	1.5	6.54818	Link
Q13526	PIN1_HUMAN	PIN1	Peptidyl-prolyl cis-trans isomerase NIMA-interacting 1 (EC 5.2.1.8) (Peptidyl-prolyl cis-trans isomerase Pin1) (PPIase Pin1) (Rotamase Pin1)	163	4	4	29.4	109.485	Link
A2A3N6	PIPSL_HUMAN	PIPSL PSMD4P2	Putative PIP5K1A and PSMD4-like protein (PIP5K1A-PSMD4)	862	3	3	4.5	15.5272	Link
Q5JRX3	PREP_HUMAN	PITRM1 KIAA1104 MP1	Presequence protease, mitochondrial (hPreP) (EC 3.4.24.-) (Pitrilysin metalloproteinase 1) (Metalloprotease 1) (hMP1)	1037	7	7	10.1	30.1162	Link
Q16512	PKN1_HUMAN	PKN1 PAK1 PKN PRK1 PRKCL1	Serine/threonine-protein kinase N1 (EC 2.7.11.13) (Protease-activated kinase 1) (PAK-1) (Protein kinase C-like 1) (Protein kinase C-like PKN) (Protein kinase PKN-alpha) (Protein-kinase C-related kinase 1) (Serine-threonine protein kinase N)	942	6	5	6.1	28.4172	Link
Q16513	PKN2_HUMAN	PKN2 PRK2 PRKCL2	Serine/threonine-protein kinase N2 (EC 2.7.11.13) (PKN gamma) (Protein kinase C-like 2) (Protein-kinase C-related kinase 2)	984	10	10	13.9	45.3404	Link
Q9Y263	PLAP_HUMAN	PLAA PLAP	Phospholipase A-2-activating protein (PLA2P) (PLAP)	795	8	8	13.5	44.8955	Link
P19174	PLCG1_HUMAN	PLCG1 PLC1	1-phosphatidylinositol 4,5-bisphosphate phosphodiesterase gamma-1 (EC 3.1.4.11) (PLC-148) (Phosphoinositide phospholipase C-gamma-1) (Phospholipase C-II) (PLC-II) (Phospholipase C-gamma-1) (PLC-gamma-1)	1290	2	2	2.2	6.91705	Link
Q15149	PLEC_HUMAN	PLEC PLEC1	Plectin (PCN) (PLTN) (Hemidesmosomal protein 1) (HD1) (Plectin-1)	4684	3	3	0.6	2.85749	Link
O75439	MPPB_HUMAN	PMPCB MPPB	Mitochondrial-processing peptidase subunit beta (EC 3.4.24.64) (Beta-MPP) (P-52)	489	4	4	10.6	36.4948	Link
Q15126	PMVK_HUMAN	PMVK PMKI	Phosphomevalonate kinase (PMKase) (hPMK) (EC 2.7.4.2)	192	2	2	12.5	46.4739	Link
Q9H307	PININ_HUMAN	PNN DRS MEMA	Pinin (140 kDa nuclear and cell adhesion-related phosphoprotein) (Desmosome-associated protein) (Domain-rich serine protein) (DRS protein) (DRSP) (Melanoma metastasis clone A protein) (Nuclear protein SDK3) (SR-like protein)	717	8	8	13.7	49.7796	Link
Q9NRX1	PNO1_HUMAN	PNO1	RNA-binding protein PNO1	252	3	2	11.9	53.113	Link
P28340	DPOD1_HUMAN	POLD1 POLD	DNA polymerase delta catalytic subunit (EC 2.7.7.7) (DNA polymerase subunit delta p125)	1107	11	11	15.4	44.3328	Link
P49005	DPOD2_HUMAN	POLD2	DNA polymerase delta subunit 2 (EC 2.7.7.7) (DNA polymerase delta subunit p50)	469	5	5	11.7	47.5639	Link
Q07864	DPOE1_HUMAN	POLE POLE1	DNA polymerase epsilon catalytic subunit A (EC 2.7.7.7) (DNA polymerase II subunit A)	2286	8	8	4.2	15.6133	Link
Q9H9Y6	RPA2_HUMAN	POLR1B	DNA-directed RNA polymerase I subunit RPA2 (RNA polymerase I subunit 2) (EC 2.7.7.6) (DNA-directed RNA polymerase I 135 kDa polypeptide) (RPA135)	1135	2	2	2.3	7.86167	Link
P30876	RPB2_HUMAN	POLR2B	DNA-directed RNA polymerase II subunit RPB2 (EC 2.7.7.6) (DNA-directed RNA polymerase II 140 kDa polypeptide) (DNA-directed RNA polymerase II subunit B) (RNA polymerase II subunit 2) (RNA polymerase II subunit B2)	1174	2	2	2	7.6005	Link
P19387	RPB3_HUMAN	POLR2C A-152E5.7	DNA-directed RNA polymerase II subunit RPB3 (RNA polymerase II subunit 3) (RNA polymerase II subunit B3) (DNA-directed RNA polymerase II 33 kDa polypeptide) (RPB33) (DNA-directed RNA polymerase II subunit C) (RPB31)	275	3	3	22.9	48.6709	Link
P52434	RPAB3_HUMAN	POLR2H	DNA-directed RNA polymerases I, II, and III subunit RPABC3 (RNA polymerases I, II, and III subunit ABC3) (DNA-directed RNA polymerase II subunit H) (DNA-directed RNA polymerases I, II, and III 17.1 kDa polypeptide) (RPB17) (RPB8 homolog) (hRPB8)	150	4	4	32.7	118.973	Link
P36954	RPB9_HUMAN	POLR2I	DNA-directed RNA polymerase II subunit RPB9 (RNA polymerase II subunit B9) (DNA-directed RNA polymerase II subunit I) (RNA polymerase II 14.5 kDa subunit) (RPB14.5)	125	3	3	27.2	107.076	Link
O14802	RPC1_HUMAN	POLR3A	DNA-directed RNA polymerase III subunit RPC1 (RNA polymerase III subunit C1) (EC 2.7.7.6) (DNA-directed RNA polymerase III largest subunit) (DNA-directed RNA polymerase III subunit A) (RNA polymerase III 155 kDa subunit) (RPC155) (RNA polymerase III subunit C160)	1390	3	3	3.2	9.62913	Link
Q9NW08	RPC2_HUMAN	POLR3B	DNA-directed RNA polymerase III subunit RPC2 (RNA polymerase III subunit C2) (EC 2.7.7.6) (C128) (DNA-directed RNA polymerase III 127.6 kDa polypeptide) (DNA-directed RNA polymerase III subunit B)	1133	3	3	3.4	11.8133	Link
P05423	RPC4_HUMAN	POLR3D BN51 BN51T	DNA-directed RNA polymerase III subunit RPC4 (RNA polymerase III subunit C4) (DNA-directed RNA polymerase III subunit D) (Protein BN51) (RNA polymerase III 47 kDa subunit) (RPC53 homolog)	398	2	2	4.8	22.4196	Link
O43447	PPIH_HUMAN	PPIH CYP20 CYPH	Peptidyl-prolyl cis-trans isomerase H (PPIase H) (EC 5.2.1.8) (Rotamase H) (Small nuclear ribonucleoprotein particle-specific cyclophilin H) (CypH) (U-snRNP-associated cyclophilin SnuCyp-20) (USA-CYP)	177	2	2	10.2	50.4124	Link
O15355	PPM1G_HUMAN	PPM1G PPM1C	Protein phosphatase 1G (EC 3.1.3.16) (Protein phosphatase 1C) (Protein phosphatase 2C isoform gamma) (PP2C-gamma) (Protein phosphatase magnesium-dependent 1 gamma)	546	10	10	26.2	81.7124	Link
O14974	MYPT1_HUMAN	PPP1R12A MBS MYPT1	Protein phosphatase 1 regulatory subunit 12A (Myosin phosphatase-targeting subunit 1) (Myosin phosphatase target subunit 1) (Protein phosphatase myosin-binding subunit)	1030	5	5	6.2	21.6577	Link
Q12972	PP1R8_HUMAN	PPP1R8 ARD1 NIPP1	Nuclear inhibitor of protein phosphatase 1 (NIPP-1) (Protein phosphatase 1 regulatory inhibitor subunit 8) [Includes: Activator of RNA decay (EC 3.1.4.-) (ARD-1)]	351	2	2	11.1	25.4216	Link
P30153	2AAA_HUMAN	PPP2R1A	Serine/threonine-protein phosphatase 2A 65 kDa regulatory subunit A alpha isoform (Medium tumor antigen-associated 61 kDa protein) (PP2A subunit A isoform PR65-alpha) (PP2A subunit A isoform R1-alpha)	589	15	15	33.1	113.62	Link
Q08209	PP2BA_HUMAN	PPP3CA CALNA CNA	Serine/threonine-protein phosphatase 2B catalytic subunit alpha isoform (EC 3.1.3.16) (CAM-PRP catalytic subunit) (Calmodulin-dependent calcineurin A subunit alpha isoform)	521	2	2	3.5	17.0939	Link
P16298	PP2BB_HUMAN	PPP3CB CALNA2 CALNB CNA2	Serine/threonine-protein phosphatase 2B catalytic subunit beta isoform (EC 3.1.3.16) (CAM-PRP catalytic subunit) (Calmodulin-dependent calcineurin A subunit beta isoform)	524	2	2	3.4	17.0939	Link
Q8TF05	PP4R1_HUMAN	PPP4R1 MEG1 PP4R1	Serine/threonine-protein phosphatase 4 regulatory subunit 1	950	4	4	4.7	18.7852	Link
O00743	PPP6_HUMAN	PPP6C PPP6	Serine/threonine-protein phosphatase 6 catalytic subunit (PP6C) (EC 3.1.3.16) [Cleaved into: Serine/threonine-protein phosphatase 6 catalytic subunit, N-terminally processed]	305	4	4	17.4	58.5114	Link
Q9UPN7	PP6R1_HUMAN	PPP6R1 KIAA1115 PP6R1 SAPS1	Serine/threonine-protein phosphatase 6 regulatory subunit 1 (SAPS domain family member 1)	881	7	6	11.5	35.4489	Link
Q5H9R7	PP6R3_HUMAN	PPP6R3 C11orf23 KIAA1558 PP6R3 SAPL SAPS3	Serine/threonine-protein phosphatase 6 regulatory subunit 3 (SAPS domain family member 3) (Sporulation-induced transcript 4-associated protein SAPL)	873	6	6	10.3	30.6632	Link
P49643	PRI2_HUMAN	PRIM2 PRIM2A	DNA primase large subunit (EC 2.7.7.-) (DNA primase 58 kDa subunit) (p58)	509	3	3	6.5	26.2956	Link
P31323	KAP3_HUMAN	PRKAR2B	cAMP-dependent protein kinase type II-beta regulatory subunit	418	3	3	7.4	32.0203	Link
P17252	KPCA_HUMAN	PRKCA PKCA PRKACA	Protein kinase C alpha type (PKC-A) (PKC-alpha) (EC 2.7.11.13)	672	3	3	5.5	19.9174	Link
P41743	KPCI_HUMAN	PRKCI DXS1179E	Protein kinase C iota type (EC 2.7.11.13) (Atypical protein kinase C-lambda/iota) (PRKC-lambda/iota) (aPKC-lambda/iota) (nPKC-iota)	596	4	3	8.6	29.9429	Link
Q13976	KGP1_HUMAN	PRKG1 PRKG1B PRKGR1A PRKGR1B	cGMP-dependent protein kinase 1 (cGK 1) (cGK1) (EC 2.7.11.12) (cGMP-dependent protein kinase I) (cGKI)	671	5	4	7.7	33.2451	Link
O75569	PRKRA_HUMAN	PRKRA PACT RAX HSD-14 HSD14	Interferon-inducible double-stranded RNA-dependent protein kinase activator A (PKR-associated protein X) (PKR-associating protein X) (Protein activator of the interferon-induced protein kinase) (Protein kinase, interferon-inducible double-stranded RNA-dependent activator)	313	2	2	8.9	28.508	Link
O43172	PRP4_HUMAN	PRPF4 PRP4	U4/U6 small nuclear ribonucleoprotein Prp4 (PRP4 homolog) (hPrp4) (U4/U6 snRNP 60 kDa protein) (WD splicing factor Prp4)	522	2	2	4.6	17.0939	Link
Q13523	PRP4B_HUMAN	PRPF4B KIAA0536 PRP4 PRP4H PRP4K	Serine/threonine-protein kinase PRP4 homolog (EC 2.7.11.1) (PRP4 kinase) (PRP4 pre-mRNA-processing factor 4 homolog)	1007	2	2	2.6	8.86096	Link
O94906	PRP6_HUMAN	PRPF6 C20orf14	Pre-mRNA-processing factor 6 (Androgen receptor N-terminal domain-transactivating protein 1) (ANT-1) (PRP6 homolog) (U5 snRNP-associated 102 kDa protein) (U5-102 kDa protein)	941	7	7	9.9	33.1886	Link
P60891	PRPS1_HUMAN	PRPS1	Ribose-phosphate pyrophosphokinase 1 (EC 2.7.6.1) (PPRibP) (Phosphoribosyl pyrophosphate synthase I) (PRS-I)	318	14	9	23.6	196.418	Link
P21108	PRPS3_HUMAN	PRPS1L1 PRPS3 PRPSL	Ribose-phosphate pyrophosphokinase 3 (EC 2.7.6.1) (Phosphoribosyl pyrophosphate synthase 1-like 1) (PRPS1-like 1) (Phosphoribosyl pyrophosphate synthase III) (PRS-III)	318	13	8	18.9	182.388	Link
P11908	PRPS2_HUMAN	PRPS2	Ribose-phosphate pyrophosphokinase 2 (EC 2.7.6.1) (PPRibP) (Phosphoribosyl pyrophosphate synthase II) (PRS-II)	318	18	13	34	252.537	Link
Q14558	KPRA_HUMAN	PRPSAP1	Phosphoribosyl pyrophosphate synthase-associated protein 1 (PRPP synthase-associated protein 1) (39 kDa phosphoribosypyrophosphate synthase-associated protein) (PAP39)	356	3	3	12.9	37.5969	Link
O60256	KPRB_HUMAN	PRPSAP2	Phosphoribosyl pyrophosphate synthase-associated protein 2 (PRPP synthase-associated protein 2) (41 kDa phosphoribosypyrophosphate synthetase-associated protein) (PAP41)	369	2	2	7	24.1815	Link
Q86TP1	PRUNE_HUMAN	PRUNE	Protein prune homolog (hPrune) (EC 3.6.1.1) (Drosophila-related expressed sequence 17) (DRES-17) (DRES17) (HTcD37)	453	3	3	11.5	29.5463	Link
P25786	PSA1_HUMAN	PSMA1 HC2 NU PROS30 PSC2	Proteasome subunit alpha type-1 (EC 3.4.25.1) (30 kDa prosomal protein) (PROS-30) (Macropain subunit C2) (Multicatalytic endopeptidase complex subunit C2) (Proteasome component C2) (Proteasome nu chain)	263	2	2	10.6	33.9277	Link
P20618	PSB1_HUMAN	PSMB1 PSC5	Proteasome subunit beta type-1 (EC 3.4.25.1) (Macropain subunit C5) (Multicatalytic endopeptidase complex subunit C5) (Proteasome component C5) (Proteasome gamma chain)	241	2	2	13.7	37.0249	Link
P28074	PSB5_HUMAN	PSMB5 LMPX MB1 X	Proteasome subunit beta type-5 (EC 3.4.25.1) (Macropain epsilon chain) (Multicatalytic endopeptidase complex epsilon chain) (Proteasome chain 6) (Proteasome epsilon chain) (Proteasome subunit MB1) (Proteasome subunit X)	263	2	2	10.3	33.9277	Link
P62191	PRS4_HUMAN	PSMC1	26S protease regulatory subunit 4 (P26s4) (26S proteasome AAA-ATPase subunit RPT2) (Proteasome 26S subunit ATPase 1)	440	8	8	24.3	81.1181	Link
P62195	PRS8_HUMAN	PSMC5 SUG1	26S protease regulatory subunit 8 (26S proteasome AAA-ATPase subunit RPT6) (Proteasome 26S subunit ATPase 5) (Proteasome subunit p45) (Thyroid hormone receptor-interacting protein 1) (TRIP1) (p45/SUG)	406	11	10	30.3	120.878	Link
O75832	PSD10_HUMAN	PSMD10	26S proteasome non-ATPase regulatory subunit 10 (26S proteasome regulatory subunit p28) (Gankyrin) (p28(GANK))	226	2	2	12.8	39.4823	Link
O00231	PSD11_HUMAN	PSMD11	26S proteasome non-ATPase regulatory subunit 11 (26S proteasome regulatory subunit RPN6) (26S proteasome regulatory subunit S9) (26S proteasome regulatory subunit p44.5)	422	3	3	5.5	31.7168	Link
Q9UNM6	PSD13_HUMAN	PSMD13	26S proteasome non-ATPase regulatory subunit 13 (26S proteasome regulatory subunit RPN9) (26S proteasome regulatory subunit S11) (26S proteasome regulatory subunit p40.5)	376	2	2	6.1	23.7314	Link
O00487	PSDE_HUMAN	PSMD14 POH1	26S proteasome non-ATPase regulatory subunit 14 (EC 3.4.19.-) (26S proteasome regulatory subunit RPN11) (26S proteasome-associated PAD1 homolog 1)	310	3	3	11	43.1758	Link
Q13200	PSMD2_HUMAN	PSMD2 TRAP2	26S proteasome non-ATPase regulatory subunit 2 (26S proteasome regulatory subunit RPN1) (26S proteasome regulatory subunit S2) (26S proteasome subunit p97) (Protein 55.11) (Tumor necrosis factor type 1 receptor-associated protein 2)	908	7	7	10.6	34.3948	Link
O43242	PSMD3_HUMAN	PSMD3	26S proteasome non-ATPase regulatory subunit 3 (26S proteasome regulatory subunit RPN3) (26S proteasome regulatory subunit S3) (Proteasome subunit p58)	534	5	5	14.2	41.7743	Link
Q15008	PSMD6_HUMAN	PSMD6 KIAA0107 PFAAP4	26S proteasome non-ATPase regulatory subunit 6 (26S proteasome regulatory subunit RPN7) (26S proteasome regulatory subunit S10) (Breast cancer-associated protein SGA-113M) (Phosphonoformate immuno-associated protein 4) (Proteasome regulatory particle subunit p44S10) (p42A)	389	3	3	9.8	34.4074	Link
O00233	PSMD9_HUMAN	PSMD9	26S proteasome non-ATPase regulatory subunit 9 (26S proteasome regulatory subunit p27)	223	2	2	9.9	40.0134	Link
O95456	PSMG1_HUMAN	PSMG1 C21LRP DSCR2 PAC1	Proteasome assembly chaperone 1 (PAC-1) (Chromosome 21 leucine-rich protein) (C21-LRP) (Down syndrome critical region protein 2)	288	3	3	15.3	46.4739	Link
Q86YD1	PTOV1_HUMAN	PTOV1 ACID2 PP642 UNQ6127/PRO20092	Prostate tumor-overexpressed gene 1 protein (PTOV-1) (Activator interaction domain-containing protein 2)	416	2	2	8.9	21.4495	Link
P43378	PTN9_HUMAN	PTPN9	Tyrosine-protein phosphatase non-receptor type 9 (EC 3.1.3.48) (Protein-tyrosine phosphatase MEG2) (PTPase MEG2)	593	3	3	5.9	22.5708	Link
Q9Y606	TRUA_HUMAN	PUS1 PP8985	tRNA pseudouridine synthase A, mitochondrial (EC 5.4.99.12) (tRNA pseudouridine(38-40) synthase) (tRNA pseudouridylate synthase I) (tRNA-uridine isomerase I)	427	2	2	4.4	20.8969	Link
Q53H96	P5CR3_HUMAN	PYCRL	Pyrroline-5-carboxylate reductase 3 (P5C reductase 3) (P5CR 3) (EC 1.5.1.2) (Pyrroline-5-carboxylate reductase-like protein)	274	2	2	12.4	32.5657	Link
P11216	PYGB_HUMAN	PYGB	Glycogen phosphorylase, brain form (EC 2.4.1.1)	843	2	2	3.2	10.5848	Link
P06737	PYGL_HUMAN	PYGL	Glycogen phosphorylase, liver form (EC 2.4.1.1)	847	4	4	5.2	21.0696	Link
Q2TAL8	QRIC1_HUMAN	QRICH1	Glutamine-rich protein 1	776	2	2	2.7	11.4987	Link
Q9UL25	RAB21_HUMAN	RAB21 KIAA0118	Ras-related protein Rab-21	225	2	2	12.9	39.6577	Link
Q9H2M9	RBGPR_HUMAN	RAB3GAP2 KIAA0839	Rab3 GTPase-activating protein non-catalytic subunit (RGAP-iso) (Rab3 GTPase-activating protein 150 kDa subunit) (Rab3-GAP p150) (Rab3-GAP150) (Rab3-GAP regulatory subunit)	1393	6	6	6.4	19.2168	Link
P51149	RAB7A_HUMAN	RAB7A RAB7	Ras-related protein Rab-7a	207	6	6	37.2	129.319	Link
Q92696	PGTA_HUMAN	RABGGTA	Geranylgeranyl transferase type-2 subunit alpha (EC 2.5.1.60) (Geranylgeranyl transferase type II subunit alpha) (Rab geranyl-geranyltransferase subunit alpha) (Rab GG transferase alpha) (Rab GGTase alpha) (Rab geranylgeranyltransferase subunit alpha)	567	2	2	3.7	15.7372	Link
P78406	RAE1L_HUMAN	RAE1 MRNP41	mRNA export factor (Rae1 protein homolog) (mRNA-associated protein mrnp 41)	368	2	2	8.2	24.2473	Link
P04049	RAF1_HUMAN	RAF1 RAF	RAF proto-oncogene serine/threonine-protein kinase (EC 2.7.11.1) (Proto-oncogene c-RAF) (cRaf) (Raf-1)	648	2	2	6.8	13.77	Link
P49792	RBP2_HUMAN	RANBP2 NUP358	E3 SUMO-protein ligase RanBP2 (EC 6.3.2.-) (358 kDa nucleoporin) (Nuclear pore complex protein Nup358) (Nucleoporin Nup358) (Ran-binding protein 2) (RanBP2) (p270)	3224	11	11	4.5	15.2222	Link
Q96S59	RANB9_HUMAN	RANBP9 RANBPM	Ran-binding protein 9 (RanBP9) (BPM-L) (BPM90) (Ran-binding protein M) (RanBPM) (RanBP7)	729	2	2	3.6	12.24	Link
P46060	RAGP1_HUMAN	RANGAP1 KIAA1835 SD	Ran GTPase-activating protein 1 (RanGAP1)	587	14	14	27.1	106.407	Link
P52306	GDS1_HUMAN	RAP1GDS1	Rap1 GTPase-GDP dissociation stimulator 1 (Exchange factor smgGDS) (SMG GDS protein) (SMG P21 stimulatory GDP/GTP exchange protein)	607	2	2	5.8	14.7001	Link
O75884	RBBP9_HUMAN	RBBP9 BOG RBBP10	Putative hydrolase RBBP9 (EC 3.-.-.-) (B5T-overexpressed gene protein) (Protein BOG) (Retinoblastoma-binding protein 10) (RBBP-10) (Retinoblastoma-binding protein 9) (RBBP-9)	186	2	2	13.4	47.9731	Link
Q96PK6	RBM14_HUMAN	RBM14 SIP	RNA-binding protein 14 (Paraspeckle protein 2) (PSP2) (RNA-binding motif protein 14) (RRM-containing coactivator activator/modulator) (Synaptotagmin-interacting protein) (SYT-interacting protein)	669	8	8	16.9	53.3512	Link
Q9BWF3	RBM4_HUMAN	RBM4 RBM4A	RNA-binding protein 4 (Lark homolog) (hLark) (RNA-binding motif protein 4) (RNA-binding motif protein 4a)	364	6	5	23.4	73.5411	Link
P18754	RCC1_HUMAN	RCC1 CHC1	Regulator of chromosome condensation (Cell cycle regulatory protein) (Chromosome condensation protein 1)	421	6	6	23	63.5843	Link
Q8TC12	RDH11_HUMAN	RDH11 ARSDR1 PSDR1 CGI-82	Retinol dehydrogenase 11 (EC 1.1.1.300) (Androgen-regulated short-chain dehydrogenase/reductase 1) (HCV core-binding protein HCBP12) (Prostate short-chain dehydrogenase/reductase 1) (Retinal reductase 1) (RalR1)	318	2	2	8.5	28.0597	Link
P46063	RECQ1_HUMAN	RECQL RECQ1 RECQL1	ATP-dependent DNA helicase Q1 (EC 3.6.4.12) (DNA helicase, RecQ-like type 1) (RecQ1) (DNA-dependent ATPase Q1) (RecQ protein-like 1)	649	9	9	20.3	61.8697	Link
Q04206	TF65_HUMAN	RELA NFKB3	Transcription factor p65 (Nuclear factor NF-kappa-B p65 subunit) (Nuclear factor of kappa light polypeptide gene enhancer in B-cells 3)	551	2	2	4.2	16.1942	Link
Q96D71	REPS1_HUMAN	REPS1	RalBP1-associated Eps domain-containing protein 1 (RalBP1-interacting protein 1)	796	4	4	8	22.4196	Link
P35251	RFC1_HUMAN	RFC1 RFC140	Replication factor C subunit 1 (Activator 1 140 kDa subunit) (A1 140 kDa subunit) (Activator 1 large subunit) (Activator 1 subunit 1) (DNA-binding protein PO-GA) (Replication factor C 140 kDa subunit) (RF-C 140 kDa subunit) (RFC140) (Replication factor C large subunit)	1148	2	2	2	7.77264	Link
P35250	RFC2_HUMAN	RFC2	Replication factor C subunit 2 (Activator 1 40 kDa subunit) (A1 40 kDa subunit) (Activator 1 subunit 2) (Replication factor C 40 kDa subunit) (RF-C 40 kDa subunit) (RFC40)	354	5	5	22.6	63.0155	Link
P40938	RFC3_HUMAN	RFC3	Replication factor C subunit 3 (Activator 1 38 kDa subunit) (A1 38 kDa subunit) (Activator 1 subunit 3) (Replication factor C 38 kDa subunit) (RF-C 38 kDa subunit) (RFC38)	356	5	4	14.6	62.6614	Link
P35249	RFC4_HUMAN	RFC4	Replication factor C subunit 4 (Activator 1 37 kDa subunit) (A1 37 kDa subunit) (Activator 1 subunit 4) (Replication factor C 37 kDa subunit) (RF-C 37 kDa subunit) (RFC37)	363	7	5	22	86.0343	Link
P40937	RFC5_HUMAN	RFC5	Replication factor C subunit 5 (Activator 1 36 kDa subunit) (A1 36 kDa subunit) (Activator 1 subunit 5) (Replication factor C 36 kDa subunit) (RF-C 36 kDa subunit) (RFC36)	340	4	4	17.6	52.4882	Link
Q9NPQ8	RIC8A_HUMAN	RIC8A	Synembryn-A (Protein Ric-8A)	531	4	4	6.8	33.6717	Link
O75792	RNH2A_HUMAN	RNASEH2A RNASEHI RNHIA	Ribonuclease H2 subunit A (RNase H2 subunit A) (EC 3.1.26.4) (Aicardi-Goutieres syndrome 4 protein) (AGS4) (RNase H(35)) (Ribonuclease HI large subunit) (RNase HI large subunit) (Ribonuclease HI subunit A)	299	2	2	10.4	29.8428	Link
Q5VTR2	BRE1A_HUMAN	RNF20 BRE1A	E3 ubiquitin-protein ligase BRE1A (BRE1-A) (hBRE1) (EC 6.3.2.-) (RING finger protein 20)	975	3	3	4	13.7277	Link
Q8ND24	RN214_HUMAN	RNF214	RING finger protein 214	703	2	2	3.7	12.6927	Link
O75150	BRE1B_HUMAN	RNF40 BRE1B KIAA0661	E3 ubiquitin-protein ligase BRE1B (BRE1-B) (EC 6.3.2.-) (95 kDa retinoblastoma-associated protein) (RBP95) (RING finger protein 40)	1001	2	2	2.6	8.91408	Link
P27635	RL10_HUMAN	RPL10 DXS648E QM	60S ribosomal protein L10 (Laminin receptor homolog) (Protein QM) (Tumor suppressor QM)	214	6	6	32.2	125.089	Link
P61254	RL26_HUMAN	RPL26	60S ribosomal protein L26	145	2	2	11	61.5379	Link
Q9UNX3	RL26L_HUMAN	RPL26L1 RPL26P1	60S ribosomal protein L26-like 1	145	2	2	11	61.5379	Link
P46779	RL28_HUMAN	RPL28	60S ribosomal protein L28	137	3	2	13.9	97.697	Link
P47914	RL29_HUMAN	RPL29	60S ribosomal protein L29 (Cell surface heparin-binding protein HIP)	159	2	2	14.5	56.1194	Link
P61513	RL37A_HUMAN	RPL37A	60S ribosomal protein L37a	92	7	3	42.4	339.462	Link
P63173	RL38_HUMAN	RPL38	60S ribosomal protein L38	70	4	2	28.6	254.943	Link
P04843	RPN1_HUMAN	RPN1	Dolichyl-diphosphooligosaccharide--protein glycosyltransferase subunit 1 (EC 2.4.99.18) (Dolichyl-diphosphooligosaccharide--protein glycosyltransferase 67 kDa subunit) (Ribophorin I) (RPN-I) (Ribophorin-1)	607	3	3	5.3	22.0502	Link
P78346	RPP30_HUMAN	RPP30 RNASEP2	Ribonuclease P protein subunit p30 (RNaseP protein p30) (EC 3.1.26.5) (RNase P subunit 2)	268	3	3	11.9	49.9421	Link
Q71UM5	RS27L_HUMAN	RPS27L	40S ribosomal protein S27-like	84	6	6	31	318.678	Link
Q8N122	RPTOR_HUMAN	RPTOR KIAA1303 RAPTOR	Regulatory-associated protein of mTOR (Raptor) (p150 target of rapamycin (TOR)-scaffold protein)	1335	3	3	2.4	10.0258	Link
Q7L523	RRAGA_HUMAN	RRAGA	Ras-related GTP-binding protein A (Rag A) (RagA) (Adenovirus E3 14.7 kDa-interacting protein 1) (FIP-1)	313	3	3	12.5	42.7619	Link
O00442	RTCA_HUMAN	RTCA RPC RPC1 RTC1 RTCD1	RNA 3'-terminal phosphate cyclase (RNA cyclase) (RNA-3'-phosphate cyclase) (EC 6.5.1.4) (RNA terminal phosphate cyclase domain-containing protein 1) (RTC domain-containing protein 1)	366	2	2	6.6	24.3798	Link
Q9BY42	RTF2_HUMAN	RTFDC1 C20orf43 AD-007 CDA05 HSPC164 HSPC169	Protein RTF2 homolog (Replication termination factor 2 domain-containing protein 1)	306	2	2	7.5	29.1601	Link
Q15413	RYR3_HUMAN	RYR3 HBRR	Ryanodine receptor 3 (RYR-3) (RyR3) (Brain ryanodine receptor-calcium release channel) (Brain-type ryanodine receptor) (Type 3 ryanodine receptor)	4870	2	2	0.3	1.83224	Link
Q9Y3Z3	SAMH1_HUMAN	SAMHD1 MOP5	Deoxynucleoside triphosphate triphosphohydrolase SAMHD1 (dNTPase) (EC 3.1.5.-) (Dendritic cell-derived IFNG-induced protein) (DCIP) (Monocyte protein 5) (MOP-5) (SAM domain and HD domain-containing protein 1)	626	8	8	17.6	57.0159	Link
Q9NR31	SAR1A_HUMAN	SAR1A SAR1 SARA SARA1	GTP-binding protein SAR1a (COPII-associated small GTPase)	198	2	2	10.1	45.0656	Link
Q9Y6B6	SAR1B_HUMAN	SAR1B SARA2 SARB	GTP-binding protein SAR1b (GTP-binding protein B) (GTBPB)	198	2	2	9.6	45.0656	Link
Q15020	SART3_HUMAN	SART3 KIAA0156 TIP110	Squamous cell carcinoma antigen recognized by T-cells 3 (SART-3) (hSART-3) (Tat-interacting protein of 110 kDa) (Tip110)	963	5	5	5.8	23.1646	Link
Q9Y3A5	SBDS_HUMAN	SBDS CGI-97	Ribosome maturation protein SBDS (Shwachman-Bodian-Diamond syndrome protein)	250	4	4	14	71.3839	Link
Q8WVM8	SCFD1_HUMAN	SCFD1 C14orf163 KIAA0917 STXBP1L2 FKSG23	Sec1 family domain-containing protein 1 (SLY1 homolog) (Sly1p) (Syntaxin-binding protein 1-like 2)	642	4	4	10.6	27.7975	Link
Q9UQR0	SCML2_HUMAN	SCML2	Sex comb on midleg-like protein 2	700	2	2	4	12.7471	Link
Q14160	SCRIB_HUMAN	SCRIB CRIB1 KIAA0147 LAP4 SCRB1 VARTUL	Protein scribble homolog (Scribble) (hScrib) (Protein LAP4)	1630	7	7	5.9	19.1598	Link
P18827	SDC1_HUMAN	SDC1 SDC	Syndecan-1 (SYND1) (CD antigen CD138)	310	2	2	11.9	28.7838	Link
P31431	SDC4_HUMAN	SDC4	Syndecan-4 (SYND4) (Amphiglycan) (Ryudocan core protein)	198	3	3	19.7	67.5984	Link
Q9HCN8	SDF2L_HUMAN	SDF2L1 UNQ1941/PRO4424	Stromal cell-derived factor 2-like protein 1 (SDF2-like protein 1) (PWP1-interacting protein 8)	221	2	2	13.6	40.3755	Link
Q9BRK5	CAB45_HUMAN	SDF4 CAB45 PSEC0034	45 kDa calcium-binding protein (Cab45) (Stromal cell-derived factor 4) (SDF-4)	362	3	3	15.5	36.9737	Link
P55735	SEC13_HUMAN	SEC13 D3S1231E SEC13L1 SEC13R	Protein SEC13 homolog (SEC13-like protein 1) (SEC13-related protein)	322	4	4	16.8	55.4223	Link
O15027	SC16A_HUMAN	SEC16A KIAA0310 SEC16 SEC16L	Protein transport protein Sec16A (SEC16 homolog A)	2179	4	4	3.2	8.18999	Link
Q15436	SC23A_HUMAN	SEC23A	Protein transport protein Sec23A (SEC23-related protein A)	765	5	5	8.9	29.1601	Link
Q15437	SC23B_HUMAN	SEC23B	Protein transport protein Sec23B (SEC23-related protein B)	767	4	4	8.2	23.2673	Link
Q9Y6Y8	S23IP_HUMAN	SEC23IP MSTP053	SEC23-interacting protein (p125)	1000	2	2	2.3	8.92299	Link
O95487	SC24B_HUMAN	SEC24B	Protein transport protein Sec24B (SEC24-related protein B)	1268	4	4	2.7	14.0741	Link
P53992	SC24C_HUMAN	SEC24C KIAA0079	Protein transport protein Sec24C (SEC24-related protein C)	1094	8	8	10.7	32.6252	Link
O94979	SC31A_HUMAN	SEC31A KIAA0905 SEC31L1 HSPC275 HSPC334	Protein transport protein Sec31A (ABP125) (ABP130) (SEC31-like protein 1) (SEC31-related protein A) (Web1-like protein)	1220	4	4	3.3	14.6279	Link
Q96EE3	SEH1_HUMAN	SEH1L SEC13L SEH1	Nucleoporin SEH1 (Nup107-160 subcomplex subunit SEH1) (SEC13-like protein)	360	4	4	18.3	49.5722	Link
Q9BVL4	SELO_HUMAN	SELO	Selenoprotein O (SelO)	669	2	2	3.7	13.3378	Link
P49903	SPS1_HUMAN	SEPHS1 SELD SPS SPS1	Selenide, water dikinase 1 (EC 2.7.9.3) (Selenium donor protein 1) (Selenophosphate synthase 1)	392	3	3	9.4	34.1441	Link
P35237	SPB6_HUMAN	SERPINB6 PI6 PTI	Serpin B6 (Cytoplasmic antiproteinase) (CAP) (Peptidase inhibitor 6) (PI-6) (Placental thrombin inhibitor)	376	2	2	5.1	23.7314	Link
P50454	SERPH_HUMAN	SERPINH1 CBP1 CBP2 HSP47 SERPINH2 PIG14	Serpin H1 (47 kDa heat shock protein) (Arsenic-transactivated protein 3) (AsTP3) (Cell proliferation-inducing gene 14 protein) (Collagen-binding protein) (Colligin) (Rheumatoid arthritis-related antigen RA-A47)	418	2	2	6.2	21.3469	Link
Q96EB6	SIR1_HUMAN	SIRT1 SIR2L1	NAD-dependent protein deacetylase sirtuin-1 (hSIRT1) (EC 3.5.1.-) (Regulatory protein SIR2 homolog 1) (SIR2-like protein 1) (hSIR2) [Cleaved into: SirtT1 75 kDa fragment (75SirT1)]	747	5	5	9	29.8628	Link
Q15477	SKIV2_HUMAN	SKIV2L DDX13 SKI2W SKIV2 W	Helicase SKI2W (Ski2) (EC 3.6.4.-) (Helicase-like protein) (HLP)	1246	9	9	10.1	32.2259	Link
P42285	SK2L2_HUMAN	SKIV2L2 KIAA0052 Mtr4	Superkiller viralicidic activity 2-like 2 (EC 3.6.4.13) (ATP-dependent RNA helicase SKIV2L2) (TRAMP-like complex helicase)	1042	6	6	7.4	25.69	Link
Q13309	SKP2_HUMAN	SKP2 FBXL1	S-phase kinase-associated protein 2 (Cyclin-A/CDK2-associated protein p45) (F-box protein Skp2) (F-box/LRR-repeat protein 1) (p45skp2)	424	2	2	6.1	21.0448	Link
P53007	TXTP_HUMAN	SLC25A1 SLC20A3	Tricarboxylate transport protein, mitochondrial (Citrate transport protein) (CTP) (Solute carrier family 25 member 1) (Tricarboxylate carrier protein)	311	4	4	10	57.3826	Link
Q9UJS0	CMC2_HUMAN	SLC25A13 ARALAR2	Calcium-binding mitochondrial carrier protein Aralar2 (Citrin) (Mitochondrial aspartate glutamate carrier 2) (Solute carrier family 25 member 13)	675	4	4	6.5	26.4385	Link
Q00325	MPCP_HUMAN	SLC25A3 PHC OK/SW-cl.48	Phosphate carrier protein, mitochondrial (Phosphate transport protein) (PTP) (Solute carrier family 25 member 3)	362	5	4	13	61.6229	Link
P05141	ADT2_HUMAN	SLC25A5 ANT2	ADP/ATP translocase 2 (ADP,ATP carrier protein 2) (ADP,ATP carrier protein, fibroblast isoform) (Adenine nucleotide translocator 2) (ANT 2) (Solute carrier family 25 member 5) [Cleaved into: ADP/ATP translocase 2, N-terminally processed]	298	4	4	14.8	59.8858	Link
P12236	ADT3_HUMAN	SLC25A6 ANT3 CDABP0051	ADP/ATP translocase 3 (ADP,ATP carrier protein 3) (ADP,ATP carrier protein, isoform T2) (ANT 2) (Adenine nucleotide translocator 3) (ANT 3) (Solute carrier family 25 member 6) [Cleaved into: ADP/ATP translocase 3, N-terminally processed]	298	5	5	18.5	74.8573	Link
Q7Z7L1	SLN11_HUMAN	SLFN11	Schlafen family member 11	901	8	8	9	39.6137	Link
Q9H2G2	SLK_HUMAN	SLK KIAA0204 STK2	STE20-like serine/threonine-protein kinase (STE20-like kinase) (hSLK) (EC 2.7.11.1) (CTCL tumor antigen se20-9) (STE20-related serine/threonine-protein kinase) (STE20-related kinase) (Serine/threonine-protein kinase 2)	1235	5	5	4.2	18.0627	Link
Q15796	SMAD2_HUMAN	SMAD2 MADH2 MADR2	Mothers against decapentaplegic homolog 2 (MAD homolog 2) (Mothers against DPP homolog 2) (JV18-1) (Mad-related protein 2) (hMAD-2) (SMAD family member 2) (SMAD 2) (Smad2) (hSMAD2)	467	3	3	7.5	29.2429	Link
O60264	SMCA5_HUMAN	SMARCA5 SNF2H WCRF135	SWI/SNF-related matrix-associated actin-dependent regulator of chromatin subfamily A member 5 (SWI/SNF-related matrix-associated actin-dependent regulator of chromatin A5) (EC 3.6.4.-) (Sucrose nonfermenting protein 2 homolog) (hSNF2H)	1052	2	2	2.4	8.48193	Link
Q14683	SMC1A_HUMAN	SMC1A DXS423E KIAA0178 SB1.8 SMC1 SMC1L1	Structural maintenance of chromosomes protein 1A (SMC protein 1A) (SMC-1-alpha) (SMC-1A) (Sb1.8)	1233	7	7	6.3	25.3288	Link
O95347	SMC2_HUMAN	SMC2 CAPE SMC2L1 PRO0324	Structural maintenance of chromosomes protein 2 (SMC protein 2) (SMC-2) (Chromosome-associated protein E) (hCAP-E) (XCAP-E homolog)	1197	2	2	2	7.45446	Link
Q9UQE7	SMC3_HUMAN	SMC3 BAM BMH CSPG6 SMC3L1	Structural maintenance of chromosomes protein 3 (SMC protein 3) (SMC-3) (Basement membrane-associated chondroitin proteoglycan) (Bamacan) (Chondroitin sulfate proteoglycan 6) (Chromosome-associated polypeptide) (hCAP)	1217	12	11	10.8	43.9917	Link
Q9NTJ3	SMC4_HUMAN	SMC4 CAPC SMC4L1	Structural maintenance of chromosomes protein 4 (SMC protein 4) (SMC-4) (Chromosome-associated polypeptide C) (hCAP-C) (XCAP-C homolog)	1288	3	3	2.9	10.3917	Link
A6NHR9	SMHD1_HUMAN	SMCHD1 KIAA0650	Structural maintenance of chromosomes flexible hinge domain-containing protein 1 (SMC hinge domain-containing protein 1)	2005	5	5	2.7	11.1259	Link
Q6IN85	P4R3A_HUMAN	SMEK1 KIAA2010 PP4R3A PPP4R3A MSTP033	Serine/threonine-protein phosphatase 4 regulatory subunit 3A (SMEK homolog 1)	833	3	3	5.9	16.0678	Link
Q92540	SMG7_HUMAN	SMG7 C1orf16 EST1C KIAA0250	Protein SMG7 (EST1-like protein C) (SMG-7 homolog) (hSMG-7)	1137	2	2	1.8	7.84784	Link
Q8ND04	SMG8_HUMAN	SMG8 ABC2 C17orf71	Protein SMG8 (Amplified in breast cancer gene 2 protein) (Protein smg-8 homolog)	991	3	3	3.2	13.506	Link
Q16637	SMN_HUMAN	SMN1 SMN SMNT; SMN2 SMNC	Survival motor neuron protein (Component of gems 1) (Gemin-1)	294	3	3	15.6	45.5255	Link
P52788	SPSY_HUMAN	SMS	Spermine synthase (SPMSY) (EC 2.5.1.22) (Spermidine aminopropyltransferase)	366	7	7	38	85.3291	Link
Q2TAY7	SMU1_HUMAN	SMU1	WD40 repeat-containing protein SMU1 (Smu-1 suppressor of mec-8 and unc-52 protein homolog) [Cleaved into: WD40 repeat-containing protein SMU1, N-terminally processed]	513	5	5	14	43.4844	Link
Q7KZF4	SND1_HUMAN	SND1 TDRD11	Staphylococcal nuclease domain-containing protein 1 (100 kDa coactivator) (EBNA2 coactivator p100) (Tudor domain-containing protein 11) (p100 co-activator)	910	4	4	7.1	19.611	Link
P62306	RUXF_HUMAN	SNRPF PBSCF	Small nuclear ribonucleoprotein F (snRNP-F) (Sm protein F) (Sm-F) (SmF)	86	2	2	25.6	103.756	Link
Q96L92	SNX27_HUMAN	SNX27 KIAA0488 My014	Sorting nexin-27	541	3	3	5.9	24.7403	Link
Q9Y5X1	SNX9_HUMAN	SNX9 SH3PX1 SH3PXD3A	Sorting nexin-9 (SH3 and PX domain-containing protein 1) (Protein SDP1) (SH3 and PX domain-containing protein 3A)	595	3	2	6.2	22.4949	Link
Q9BVQ7	SPA5L_HUMAN	SPATA5L1	Spermatogenesis-associated protein 5-like protein 1	753	3	3	4.4	17.7749	Link
Q8N0X7	SPG20_HUMAN	SPG20 KIAA0610 TAHCCP1	Spartin (Spastic paraplegia 20 protein) (Trans-activated by hepatitis C virus core protein 1)	666	5	5	11.4	33.4947	Link
Q13501	SQSTM_HUMAN	SQSTM1 ORCA OSIL	Sequestosome-1 (EBI3-associated protein of 60 kDa) (EBIAP) (p60) (Phosphotyrosine-independent ligand for the Lck SH2 domain of 62 kDa) (Ubiquitin-binding protein p62)	440	8	6	20.7	81.1181	Link
P61011	SRP54_HUMAN	SRP54	Signal recognition particle 54 kDa protein (SRP54)	504	6	6	15.5	53.113	Link
Q9UHB9	SRP68_HUMAN	SRP68	Signal recognition particle subunit SRP68 (SRP68) (Signal recognition particle 68 kDa protein)	627	14	13	26.3	99.6187	Link
O76094	SRP72_HUMAN	SRP72	Signal recognition particle subunit SRP72 (SRP72) (Signal recognition particle 72 kDa protein)	671	8	8	16.8	53.1922	Link
Q9Y5M8	SRPRB_HUMAN	SRPRB PSEC0230	Signal recognition particle receptor subunit beta (SR-beta) (Protein APMCF1)	271	3	3	15.9	49.3892	Link
Q9UQ35	SRRM2_HUMAN	SRRM2 KIAA0324 SRL300 SRM300 HSPC075	Serine/arginine repetitive matrix protein 2 (300 kDa nuclear matrix antigen) (Serine/arginine-rich splicing factor-related nuclear matrix protein of 300 kDa) (SR-related nuclear matrix protein of 300 kDa) (Ser/Arg-related nuclear matrix protein of 300 kDa) (Splicing coactivator subunit SRm300) (Tax-responsive enhancer element-binding protein 803) (TaxREB803)	2752	6	6	3.1	9.7271	Link
Q9BXP5	SRRT_HUMAN	SRRT ARS2 ASR2	Serrate RNA effector molecule homolog (Arsenite-resistance protein 2)	876	6	6	8.4	30.5582	Link
P51571	SSRD_HUMAN	SSR4 TRAPD	Translocon-associated protein subunit delta (TRAP-delta) (Signal sequence receptor subunit delta) (SSR-delta)	173	2	2	13.9	51.578	Link
P31948	STIP1_HUMAN	STIP1	Stress-induced-phosphoprotein 1 (STI1) (Hsc70/Hsp90-organizing protein) (Hop) (Renal carcinoma antigen NY-REN-11) (Transformation-sensitive protein IEF SSP 3521)	543	2	2	3.1	16.4328	Link
Q9UJZ1	STML2_HUMAN	STOML2 SLP2 HSPC108	Stomatin-like protein 2, mitochondrial (SLP-2) (EPB72-like protein 2) (Paraprotein target 7) (Paratarg-7)	356	3	3	12.4	37.5969	Link
Q9P2R7	SUCB1_HUMAN	SUCLA2	Succinyl-CoA ligase [ADP-forming] subunit beta, mitochondrial (EC 6.2.1.5) (ATP-specific succinyl-CoA synthetase subunit beta) (Renal carcinoma antigen NY-REN-39) (Succinyl-CoA synthetase beta-A chain) (SCS-betaA)	463	6	6	14.7	57.8164	Link
Q8IX01	SUGP2_HUMAN	SUGP2 KIAA0365 SFRS14	SURP and G-patch domain-containing protein 2 (Arginine/serine-rich-splicing factor 14) (Splicing factor, arginine/serine-rich 14)	1082	3	3	3.5	12.3701	Link
Q9Y2Z0	SUGT1_HUMAN	SUGT1	Suppressor of G2 allele of SKP1 homolog (Protein 40-6-3) (Sgt1)	365	16	15	50.7	195.572	Link
P61956	SUMO2_HUMAN	SUMO2 SMT3A SMT3H2	Small ubiquitin-related modifier 2 (SUMO-2) (HSMT3) (SMT3 homolog 2) (SUMO-3) (Sentrin-2) (Ubiquitin-like protein SMT3A) (Smt3A)	95	2	2	23.2	93.9262	Link
Q9BSH4	TACO1_HUMAN	TACO1 CCDC44 PRO0477	Translational activator of cytochrome c oxidase 1 (Coiled-coil domain-containing protein 44) (Translational activator of mitochondrially-encoded cytochrome c oxidase I)	297	2	2	10.1	30.0437	Link
P37802	TAGL2_HUMAN	TAGLN2 KIAA0120 CDABP0035	Transgelin-2 (Epididymis tissue protein Li 7e) (SM22-alpha homolog)	199	2	2	11.6	44.8391	Link
Q8TC07	TBC15_HUMAN	TBC1D15	TBC1 domain family member 15 (GTPase-activating protein RAB7) (GAP for RAB7) (Rab7-GAP)	691	6	6	11	38.7395	Link
Q15814	TBCC_HUMAN	TBCC	Tubulin-specific chaperone C (Tubulin-folding cofactor C) (CFC)	346	2	2	6.6	25.789	Link
Q9BTW9	TBCD_HUMAN	TBCD KIAA0988 SSD1 TFCD PP1096	Tubulin-specific chaperone D (Beta-tubulin cofactor D) (tfcD) (SSD-1) (Tubulin-folding cofactor D)	1192	3	3	3.2	11.2286	Link
Q15813	TBCE_HUMAN	TBCE	Tubulin-specific chaperone E (Tubulin-folding cofactor E)	527	5	5	14.4	42.3292	Link
Q12788	TBL3_HUMAN	TBL3 SAZD	Transducin beta-like protein 3 (WD repeat-containing protein SAZD)	808	2	2	4.3	11.0433	Link
Q15369	ELOC_HUMAN	TCEB1	Transcription elongation factor B polypeptide 1 (Elongin 15 kDa subunit) (Elongin-C) (EloC) (RNA polymerase II transcription factor SIII subunit C) (SIII p15)	112	4	4	38.4	159.339	Link
Q15370	ELOB_HUMAN	TCEB2	Transcription elongation factor B polypeptide 2 (Elongin 18 kDa subunit) (Elongin-B) (EloB) (RNA polymerase II transcription factor SIII subunit B) (SIII p18)	118	2	2	28.8	75.6186	Link
Q9Y4R8	TELO2_HUMAN	TELO2 KIAA0683	Telomere length regulation protein TEL2 homolog (Protein clk-2 homolog) (hCLK2)	837	5	5	9.9	26.6517	Link
Q9UGI8	TES_HUMAN	TES	Testin (TESS)	421	6	6	14	63.5843	Link
Q96J01	THOC3_HUMAN	THOC3	THO complex subunit 3 (Tho3) (TEX1 homolog) (hTREX45)	351	2	2	8.3	25.4216	Link
Q86W42	THOC6_HUMAN	THOC6 WDR58 PSEC0006	THO complex subunit 6 homolog (Functional spliceosome-associated protein 35) (fSAP35) (WD repeat-containing protein 58)	341	4	4	11.4	52.3343	Link
P31483	TIA1_HUMAN	TIA1	Nucleolysin TIA-1 isoform p40 (RNA-binding protein TIA-1) (T-cell-restricted intracellular antigen-1) (TIA-1) (p40-TIA-1)	386	3	3	8.3	34.6748	Link
Q01085	TIAR_HUMAN	TIAL1	Nucleolysin TIAR (TIA-1-related protein)	375	5	5	17.6	59.4866	Link
O43615	TIM44_HUMAN	TIMM44 MIMT44 TIM44	Mitochondrial import inner membrane translocase subunit TIM44	452	4	4	11.5	39.4823	Link
Q04726	TLE3_HUMAN	TLE3 KIAA1547	Transducin-like enhancer protein 3 (Enhancer of split groucho-like protein 3) (ESG3)	772	4	4	6.7	23.1166	Link
P57088	TMM33_HUMAN	TMEM33 DB83	Transmembrane protein 33 (Protein DB83)	247	2	2	8.9	36.1255	Link
Q9H3N1	TMX1_HUMAN	TMX1 TMX TXNDC TXNDC1 PSEC0085 UNQ235/PRO268	Thioredoxin-related transmembrane protein 1 (Thioredoxin domain-containing protein 1) (Transmembrane Trx-related protein)	280	2	2	7.1	31.8678	Link
Q92973	TNPO1_HUMAN	TNPO1 KPNB2 MIP1 TRN	Transportin-1 (Importin beta-2) (Karyopherin beta-2) (M9 region interaction protein) (MIP)	898	4	4	4.3	19.873	Link
O14787	TNPO2_HUMAN	TNPO2	Transportin-2 (Karyopherin beta-2b)	897	2	2	4	9.94759	Link
Q9Y5L0	TNPO3_HUMAN	TNPO3 IPO12	Transportin-3 (Importin-12) (Imp12) (Transportin-SR) (TRN-SR)	923	4	4	8.3	19.3348	Link
Q15785	TOM34_HUMAN	TOMM34 URCC3	Mitochondrial import receptor subunit TOM34 (hTom34) (Translocase of outer membrane 34 kDa subunit)	309	4	4	15.5	57.754	Link
P11388	TOP2A_HUMAN	TOP2A TOP2	DNA topoisomerase 2-alpha (EC 5.99.1.3) (DNA topoisomerase II, alpha isozyme)	1531	5	5	3.7	14.5705	Link
P04637	P53_HUMAN	TP53 P53	Cellular tumor antigen p53 (Antigen NY-CO-13) (Phosphoprotein p53) (Tumor suppressor p53)	393	6	6	17.8	68.1144	Link
Q13625	ASPP2_HUMAN	TP53BP2 ASPP2 BBP	Apoptosis-stimulating of p53 protein 2 (Bcl2-binding protein) (Bbp) (Renal carcinoma antigen NY-REN-51) (Tumor suppressor p53-binding protein 2) (53BP2) (p53-binding protein 2) (p53BP2)	1128	3	3	4.3	11.8657	Link
O14545	TRAD1_HUMAN	TRAFD1 FLN29	TRAF-type zinc finger domain-containing protein 1 (Protein FLN29)	582	4	4	8.4	30.6632	Link
Q15645	PCH2_HUMAN	TRIP13 PCH2	Pachytene checkpoint protein 2 homolog (Human papillomavirus type 16 E1 protein-binding protein) (16E1-BP) (HPV16 E1 protein-binding protein) (Thyroid hormone receptor interactor 13) (Thyroid receptor-interacting protein 13) (TR-interacting protein 13) (TRIP-13)	432	6	6	16.7	61.9652	Link
Q15654	TRIP6_HUMAN	TRIP6 OIP1	Thyroid receptor-interacting protein 6 (TR-interacting protein 6) (TRIP-6) (Opa-interacting protein 1) (OIP-1) (Zyxin-related protein 1) (ZRP-1)	476	3	3	11.6	28.1187	Link
Q9NXH9	TRM1_HUMAN	TRMT1	tRNA (guanine(26)-N(2))-dimethyltransferase (EC 2.1.1.216) (tRNA 2,2-dimethylguanosine-26 methyltransferase) (tRNA(guanine-26,N(2)-N(2)) methyltransferase) (tRNA(m(2,2)G26)dimethyltransferase)	659	4	4	8.5	27.0804	Link
P10155	RO60_HUMAN	TROVE2 RO60 SSA2	60 kDa SS-A/Ro ribonucleoprotein (60 kDa Ro protein) (60 kDa ribonucleoprotein Ro) (RoRNP) (Ro 60 kDa autoantigen) (Sjoegren syndrome antigen A2) (Sjoegren syndrome type A antigen) (SS-A) (TROVE domain family member 2)	538	5	5	10.8	41.4637	Link
Q8WWH5	TRUB1_HUMAN	TRUB1 PUS4	Probable tRNA pseudouridine synthase 1 (EC 5.4.99.-)	349	2	2	6	25.5673	Link
Q9BSV6	SEN34_HUMAN	TSEN34 LENG5 SEN34	tRNA-splicing endonuclease subunit Sen34 (EC 4.6.1.16) (Leukocyte receptor cluster member 5) (tRNA-intron endonuclease Sen34) (HsSen34)	310	2	2	10.6	28.7838	Link
P43897	EFTS_HUMAN	TSFM	Elongation factor Ts, mitochondrial (EF-Ts) (EF-TsMt)	325	2	2	8.3	27.4554	Link
Q6PGP7	TTC37_HUMAN	TTC37 KIAA0372	Tetratricopeptide repeat protein 37 (TPR repeat protein 37) (SKI3 homolog) (Ski3) (Tricho-hepatic-enteric syndrome protein) (Thespin)	1564	10	10	7.8	28.5262	Link
Q9UNY4	TTF2_HUMAN	TTF2	Transcription termination factor 2 (EC 3.6.4.-) (Lodestar homolog) (RNA polymerase II termination factor) (Transcription release factor 2) (F2) (HuF2)	1162	3	3	3.1	11.5185	Link
O43156	TTI1_HUMAN	TTI1 KIAA0406 SMG10	TELO2-interacting protein 1 homolog (Protein SMG10)	1089	2	2	2.9	8.19375	Link
Q14166	TTL12_HUMAN	TTLL12 KIAA0153	Tubulin--tyrosine ligase-like protein 12	644	13	13	30.9	90.0612	Link
P68366	TBA4A_HUMAN	TUBA4A TUBA1	Tubulin alpha-4A chain (Alpha-tubulin 1) (Testis-specific alpha-tubulin) (Tubulin H2-alpha) (Tubulin alpha-1 chain)	448	270	36	55.8	2688.85	Link
Q9NY65	TBA8_HUMAN	TUBA8 TUBAL2	Tubulin alpha-8 chain (Alpha-tubulin 8) (Tubulin alpha chain-like 2)	449	252	25	33.9	2504	Link
A6NHL2	TBAL3_HUMAN	TUBAL3	Tubulin alpha chain-like 3	446	43	6	10.3	430.144	Link
P23258	TBG1_HUMAN	TUBG1 TUBG	Tubulin gamma-1 chain (Gamma-1-tubulin) (Gamma-tubulin complex component 1) (GCP-1)	451	8	7	31.3	79.1396	Link
Q9BSJ2	GCP2_HUMAN	TUBGCP2 GCP2	Gamma-tubulin complex component 2 (GCP-2) (hGCP2) (Gamma-ring complex protein 103 kDa) (h103p) (hGrip103) (Spindle pole body protein Spc97 homolog) (hSpc97)	902	3	3	3.7	14.8387	Link
Q96CW5	GCP3_HUMAN	TUBGCP3 GCP3	Gamma-tubulin complex component 3 (GCP-3) (hGCP3) (Gamma-ring complex protein 104 kDa) (h104p) (hGrip104) (Spindle pole body protein Spc98 homolog) (hSpc98)	907	6	6	9.4	29.5138	Link
Q9BRA2	TXD17_HUMAN	TXNDC17 TXNL5	Thioredoxin domain-containing protein 17 (14 kDa thioredoxin-related protein) (TRP14) (Protein 42-9-9) (Thioredoxin-like protein 5)	123	5	5	38.2	181.362	Link
O14530	TXND9_HUMAN	TXNDC9 APACD	Thioredoxin domain-containing protein 9 (ATP-binding protein associated with cell differentiation) (Protein 1-4)	226	2	2	8.8	39.4823	Link
O43396	TXNL1_HUMAN	TXNL1 TRP32 TXL TXNL	Thioredoxin-like protein 1 (32 kDa thioredoxin-related protein)	289	5	5	20.4	77.1885	Link
Q16881	TRXR1_HUMAN	TXNRD1 GRIM12 KDRF	Thioredoxin reductase 1, cytoplasmic (TR) (EC 1.8.1.9) (Gene associated with retinoic and interferon-induced mortality 12 protein) (GRIM-12) (Gene associated with retinoic and IFN-induced mortality 12 protein) (KM-102-derived reductase-like factor) (Thioredoxin reductase TR1)	649	9	8	20.3	61.8697	Link
Q01081	U2AF1_HUMAN	U2AF1 U2AF35 U2AFBP FP793	Splicing factor U2AF 35 kDa subunit (U2 auxiliary factor 35 kDa subunit) (U2 small nuclear RNA auxiliary factor 1) (U2 snRNP auxiliary factor small subunit)	240	10	7	27.5	185.896	Link
Q9UBT2	SAE2_HUMAN	UBA2 SAE2 UBLE1B HRIHFB2115	SUMO-activating enzyme subunit 2 (EC 6.3.2.-) (Anthracycline-associated resistance ARX) (Ubiquitin-like 1-activating enzyme E1B) (Ubiquitin-like modifier-activating enzyme 2)	640	4	4	10	27.8843	Link
Q14157	UBP2L_HUMAN	UBAP2L KIAA0144 NICE4	Ubiquitin-associated protein 2-like (Protein NICE-4)	1087	3	3	3.7	12.3132	Link
Q96LR5	UB2E2_HUMAN	UBE2E2 UBCH8	Ubiquitin-conjugating enzyme E2 E2 (EC 6.3.2.19) (UbcH8) (Ubiquitin carrier protein E2) (Ubiquitin-protein ligase E2)	201	3	3	18.4	65.6102	Link
Q969T4	UB2E3_HUMAN	UBE2E3 UBCE4 UBCH9	Ubiquitin-conjugating enzyme E2 E3 (EC 6.3.2.19) (UbcH9) (Ubiquitin carrier protein E3) (Ubiquitin-conjugating enzyme E2-23 kDa) (Ubiquitin-protein ligase E3)	207	3	3	17.9	65.6102	Link
P61081	UBC12_HUMAN	UBE2M UBC12	NEDD8-conjugating enzyme Ubc12 (EC 6.3.2.-) (NEDD8 carrier protein) (NEDD8 protein ligase) (Ubiquitin-conjugating enzyme E2 M)	183	7	5	31.1	170.658	Link
Q9C0C9	UBE2O_HUMAN	UBE2O KIAA1734	Ubiquitin-conjugating enzyme E2 O (EC 6.3.2.19) (Ubiquitin carrier protein O) (Ubiquitin-conjugating enzyme E2 of 230 kDa) (Ubiquitin-conjugating enzyme E2-230K) (Ubiquitin-protein ligase O)	1292	2	2	1.5	6.90634	Link
Q05086	UBE3A_HUMAN	UBE3A E6AP EPVE6AP HPVE6A	Ubiquitin-protein ligase E3A (EC 6.3.2.-) (E6AP ubiquitin-protein ligase) (Human papillomavirus E6-associated protein) (Oncogenic protein-associated protein E6-AP) (Renal carcinoma antigen NY-REN-54)	875	5	5	7	25.4943	Link
Q15386	UBE3C_HUMAN	UBE3C KIAA0010 KIAA10	Ubiquitin-protein ligase E3C (EC 6.3.2.-) (HectH2)	1083	5	5	6.5	20.5979	Link
Q5T4S7	UBR4_HUMAN	UBR4 KIAA0462 KIAA1307 RBAF600 ZUBR1	E3 ubiquitin-protein ligase UBR4 (EC 6.3.2.-) (600 kDa retinoblastoma protein-associated factor) (N-recognin-4) (Retinoblastoma-associated factor of 600 kDa) (RBAF600) (p600) (Zinc finger UBR1-type protein 1)	5183	21	21	4.8	18.0767	Link
P09936	UCHL1_HUMAN	UCHL1	Ubiquitin carboxyl-terminal hydrolase isozyme L1 (UCH-L1) (EC 3.4.19.12) (EC 6.-.-.-) (Neuron cytoplasmic protein 9.5) (PGP 9.5) (PGP9.5) (Ubiquitin thioesterase L1)	223	2	2	12.6	40.0134	Link
Q9Y5K5	UCHL5_HUMAN	UCHL5 UCH37 AD-019 CGI-70	Ubiquitin carboxyl-terminal hydrolase isozyme L5 (UCH-L5) (EC 3.4.19.12) (Ubiquitin C-terminal hydrolase UCH37) (Ubiquitin thioesterase L5)	329	3	3	12.5	40.6823	Link
Q9BZX2	UCK2_HUMAN	UCK2 UMPK	Uridine-cytidine kinase 2 (UCK 2) (EC 2.7.1.48) (Cytidine monophosphokinase 2) (Testis-specific protein TSA903) (Uridine monophosphokinase 2)	261	3	3	20.7	51.2816	Link
O94874	UFL1_HUMAN	UFL1 KIAA0776 NLBP	E3 UFM1-protein ligase 1 (EC 6.3.2.-) (LZAP-binding protein)	794	2	2	3.9	11.238	Link
O60701	UGDH_HUMAN	UGDH	UDP-glucose 6-dehydrogenase (UDP-Glc dehydrogenase) (UDP-GlcDH) (UDPGDH) (EC 1.1.1.22)	494	6	6	14.8	54.1882	Link
Q6PHR2	ULK3_HUMAN	ULK3	Serine/threonine-protein kinase ULK3 (EC 2.7.11.1) (Unc-51-like kinase 3)	472	2	2	5.3	18.9046	Link
P11172	UMPS_HUMAN	UMPS OK/SW-cl.21	Uridine 5'-monophosphate synthase (UMP synthase) [Includes: Orotate phosphoribosyltransferase (OPRT) (OPRTase) (EC 2.4.2.10); Orotidine 5'-phosphate decarboxylase (ODC) (EC 4.1.1.23) (OMPdecase)]	480	2	2	6.2	18.5896	Link
Q9H3U1	UN45A_HUMAN	UNC45A SMAP1	Protein unc-45 homolog A (Unc-45A) (GCUNC-45) (Smooth muscle cell-associated protein 1) (SMAP-1)	944	8	8	11.7	37.8093	Link
Q92900	RENT1_HUMAN	UPF1 KIAA0221 RENT1	Regulator of nonsense transcripts 1 (EC 3.6.4.-) (ATP-dependent helicase RENT1) (Nonsense mRNA reducing factor 1) (NORF1) (Up-frameshift suppressor 1 homolog) (hUpf1)	1129	2	2	1.9	7.90345	Link
P22695	QCR2_HUMAN	UQCRC2	Cytochrome b-c1 complex subunit 2, mitochondrial (Complex III subunit 2) (Core protein II) (Ubiquinol-cytochrome-c reductase complex core protein 2)	453	3	3	9.9	29.5463	Link
P06132	DCUP_HUMAN	UROD	Uroporphyrinogen decarboxylase (UPD) (URO-D) (EC 4.1.1.37)	367	3	3	11.4	36.47	Link
O60763	USO1_HUMAN	USO1 VDP	General vesicular transport factor p115 (Protein USO1 homolog) (Transcytosis-associated protein) (TAP) (Vesicle-docking protein)	962	3	3	3.5	13.9132	Link
Q92995	UBP13_HUMAN	USP13 ISOT3	Ubiquitin carboxyl-terminal hydrolase 13 (EC 3.4.19.12) (Deubiquitinating enzyme 13) (Isopeptidase T-3) (ISOT-3) (Ubiquitin thioesterase 13) (Ubiquitin-specific-processing protease 13)	863	4	4	7.6	20.679	Link
P54578	UBP14_HUMAN	USP14 TGT	Ubiquitin carboxyl-terminal hydrolase 14 (EC 3.4.19.12) (Deubiquitinating enzyme 14) (Ubiquitin thioesterase 14) (Ubiquitin-specific-processing protease 14)	494	5	5	14.2	45.1568	Link
Q86UV5	UBP48_HUMAN	USP48 USP31	Ubiquitin carboxyl-terminal hydrolase 48 (EC 3.4.19.12) (Deubiquitinating enzyme 48) (Ubiquitin thioesterase 48) (Ubiquitin-specific-processing protease 48)	1035	2	2	2.2	8.62125	Link
P45974	UBP5_HUMAN	USP5 ISOT	Ubiquitin carboxyl-terminal hydrolase 5 (EC 3.4.19.12) (Deubiquitinating enzyme 5) (Isopeptidase T) (Ubiquitin thioesterase 5) (Ubiquitin-specific-processing protease 5)	858	14	14	22.3	72.7983	Link
Q93009	UBP7_HUMAN	USP7 HAUSP	Ubiquitin carboxyl-terminal hydrolase 7 (EC 3.4.19.12) (Deubiquitinating enzyme 7) (Herpesvirus-associated ubiquitin-specific protease) (Ubiquitin thioesterase 7) (Ubiquitin-specific-processing protease 7)	1102	3	3	4.5	12.1456	Link
Q93008	USP9X_HUMAN	USP9X DFFRX FAM USP9	Probable ubiquitin carboxyl-terminal hydrolase FAF-X (EC 3.4.19.12) (Deubiquitinating enzyme FAF-X) (Fat facets in mammals) (hFAM) (Fat facets protein-related, X-linked) (Ubiquitin thioesterase FAF-X) (Ubiquitin-specific protease 9, X chromosome) (Ubiquitin-specific-processing protease FAF-X)	2570	29	29	14.9	50.7983	Link
Q9H269	VPS16_HUMAN	VPS16	Vacuolar protein sorting-associated protein 16 homolog (hVPS16)	839	2	2	5	10.6353	Link
O75436	VP26A_HUMAN	VPS26A VPS26	Vacuolar protein sorting-associated protein 26A (Vesicle protein sorting 26A) (hVPS26)	327	8	8	26.9	109.15	Link
Q4G0F5	VP26B_HUMAN	VPS26B	Vacuolar protein sorting-associated protein 26B (Vesicle protein sorting 26B)	336	2	2	6	26.5565	Link
Q9UBQ0	VPS29_HUMAN	VPS29 DC15 DC7 MDS007	Vacuolar protein sorting-associated protein 29 (hVPS29) (EC 3.1.3.3) (PEP11 homolog) (Vesicle protein sorting 29)	182	2	2	17.6	49.0274	Link
Q9UN37	VPS4A_HUMAN	VPS4A VPS4	Vacuolar protein sorting-associated protein 4A (EC 3.6.4.6) (Protein SKD2) (VPS4-1) (hVPS4)	437	4	4	9.4	40.8375	Link
Q9UID3	VPS51_HUMAN	VPS51 ANG2 C11orf2 C11orf3 FFR PP5382	Vacuolar protein sorting-associated protein 51 homolog (Another new gene 2 protein) (Protein fat-free homolog)	782	2	2	3.7	11.4105	Link
Q7Z5K2	WAPL_HUMAN	WAPAL FOE KIAA0261 WAPL	Wings apart-like protein homolog (Friend of EBNA2 protein)	1190	2	2	2.3	7.49831	Link
O75083	WDR1_HUMAN	WDR1	WD repeat-containing protein 1 (Actin-interacting protein 1) (AIP1) (NORI-1)	606	9	9	20.8	66.2598	Link
Q9BZH6	WDR11_HUMAN	WDR11 BRWD2 KIAA1351 WDR15	WD repeat-containing protein 11 (Bromodomain and WD repeat-containing protein 2) (WD repeat-containing protein 15)	1224	3	3	2.4	10.935	Link
Q9BV38	WDR18_HUMAN	WDR18	WD repeat-containing protein 18	432	5	5	11.1	51.6377	Link
Q9HAD4	WDR41_HUMAN	WDR41 MSTP048	WD repeat-containing protein 41	459	3	3	8.3	29.1601	Link
Q9NNW5	WDR6_HUMAN	WDR6	WD repeat-containing protein 6	1121	2	2	1.5	7.95985	Link
Q9GZS3	WDR61_HUMAN	WDR61	WD repeat-containing protein 61 (Meiotic recombination REC14 protein homolog) (SKI8 homolog) (Ski8) [Cleaved into: WD repeat-containing protein 61, N-terminally processed]	305	6	6	36.1	87.7671	Link
O43379	WDR62_HUMAN	WDR62 C19orf14	WD repeat-containing protein 62	1518	2	2	2.1	5.87812	Link
Q9NW82	WDR70_HUMAN	WDR70	WD repeat-containing protein 70	654	4	4	7.8	27.2874	Link
Q6UXN9	WDR82_HUMAN	WDR82 TMEM113 WDR82A UNQ9342/PRO34047	WD repeat-containing protein 82 (Protein TMEM113) (Swd2)	313	6	6	24.9	85.5239	Link
Q9BUR4	WAP53_HUMAN	WRAP53 TCAB1 WDR79	Telomerase Cajal body protein 1 (WD repeat-containing protein 79) (WD40 repeat-containing protein encoding RNA antisense to p53)	548	2	2	6	16.2828	Link
O14980	XPO1_HUMAN	XPO1 CRM1	Exportin-1 (Exp1) (Chromosome region maintenance 1 protein homolog)	1071	10	9	11.2	41.6573	Link
Q9HAV4	XPO5_HUMAN	XPO5 KIAA1291 RANBP21	Exportin-5 (Exp5) (Ran-binding protein 21)	1204	5	5	5.3	18.5278	Link
O43592	XPOT_HUMAN	XPOT	Exportin-T (Exportin(tRNA)) (tRNA exportin)	962	3	3	3.5	13.9132	Link
Q9Y5A9	YTHD2_HUMAN	YTHDF2 HGRG8	YTH domain-containing family protein 2 (CLL-associated antigen KW-14) (High-glucose-regulated protein 8) (Renal carcinoma antigen NY-REN-2)	579	3	3	4.1	23.1166	Link
Q04917	1433F_HUMAN	YWHAH YWHA1	14-3-3 protein eta (Protein AS1)	246	3	3	15.9	54.4085	Link
Q86VM9	ZCH18_HUMAN	ZC3H18 NHN1	Zinc finger CCCH domain-containing protein 18 (Nuclear protein NHN1)	953	4	4	4.6	18.7261	Link
Q8IWR0	Z3H7A_HUMAN	ZC3H7A ZC3H7 ZC3HDC7 HSPC055	Zinc finger CCCH domain-containing protein 7A	971	2	2	3.6	9.18949	Link
Q9UGR2	Z3H7B_HUMAN	ZC3H7B KIAA1031	Zinc finger CCCH domain-containing protein 7B (Rotavirus 'X'-associated non-structural protein) (RoXaN)	993	2	2	2.5	8.98589	Link
Q7Z2W4	ZCCHV_HUMAN	ZC3HAV1 ZC3HDC2 PRO1677	Zinc finger CCCH-type antiviral protein 1 (ADP-ribosyltransferase diphtheria toxin-like 13) (ARTD13) (Zinc finger CCCH domain-containing protein 2) (Zinc finger antiviral protein) (ZAP)	902	10	10	17.2	49.4623	Link
Q86WB0	NIPA_HUMAN	ZC3HC1 NIPA HSPC216	Nuclear-interacting partner of ALK (Nuclear-interacting partner of anaplastic lymphoma kinase) (hNIPA) (Zinc finger C3HC-type protein 1)	502	3	3	8.4	26.6623	Link
Q96KR1	ZFR_HUMAN	ZFR	Zinc finger RNA-binding protein (hZFR) (M-phase phosphoprotein homolog)	1074	2	2	2.4	8.30818	Link
P17028	ZNF24_HUMAN	ZNF24 KOX17 ZNF191 ZSCAN3	Zinc finger protein 24 (Retinoic acid suppression protein A) (RSG-A) (Zinc finger and SCAN domain-containing protein 3) (Zinc finger protein 191) (Zinc finger protein KOX17)	368	2	2	6.2	24.2473	Link

## Sheet: 2) CRAPome Comparisons
Background subtracted 3XFlag-NDV-M AP-MS				HEK293 Flp-In T-Rex M2 Flag agarose AP-MS background spectra in CRAPome 1.1
Uniprot AC	Gene name	Spectra	Average Spectra	CC10	CC11	CC14	CC15	CC17	CC18	CC19	CC203	CC206	CC21	CC23	CC24	CC31	CC32	CC33	CC62	CC63	CC64	CC65	CC66	CC67		CC Name	Protocol ID	Protocol Name	Organism	Cell/tissue type	Cell/tissue subtype	Drug treatment	Subcellular fractionation	Epitope tag	Control protein	AP steps	Affinity approach 1	Affinity support 1	Affinity approach 2	Affinity support 2	Fractionation	Instrument type	Associated Files
P68366	TUBA4A	270	17.2857	42	23	37	31	11	4	1	7	28	58	13	10	40	29	9	0	4	7	2	7	0		CC10	26	293 Flp-In FLAG agarose LTQ - AA	human	HEK293	HEK293 Flp-In T-REx	none	total cell lysate	FLAG	tag alone	single	M2 anti-FLAG	agarose	--	--	1D LC-MS	LTQ	1700_controlIR
Q9NY65	TUBA8	252	13.2381	36	19	30	23	10	4	1	7	21	53	8	6	29	10	7	0	4	5	1	4	0		CC11	26	293 Flp-In FLAG agarose LTQ - AA	human	HEK293	HEK293 Flp-In T-REx	none	total cell lysate	FLAG	tag alone	single	M2 anti-FLAG	agarose	--	--	1D LC-MS	LTQ	1701_controlnoIR
Q92616	GCN1L1	54	0.47619	3	0	2	2	0	0	0	2	1	0	0	0	0	0	0	0	0	0	0	0	0		CC14	26	293 Flp-In FLAG agarose LTQ - AA	human	HEK293	HEK293 Flp-In T-REx	none	total cell lysate	FLAG	tag alone	single	M2 anti-FLAG	agarose	--	--	1D LC-MS	LTQ	1821_control
A6NHL2	TUBAL3	43	1.61905	6	9	7	0	0	0	1	0	1	0	1	0	2	1	1	0	3	1	0	1	0		CC15	26	293 Flp-In FLAG agarose LTQ - AA	human	HEK293	HEK293 Flp-In T-REx	none	total cell lysate	FLAG	tag alone	single	M2 anti-FLAG	agarose	--	--	1D LC-MS	LTQ	1842_controlwithoutIR
Q7Z6Z7	HUWE1	34	0	0	0	0	0	0	0	0	0	0	0	0	0	0	0	0	0	0	0	0	0	0		CC17	25	293 Flp-In FLAG agarose LTQ - MM	human	HEK293	--	none	total cell lysate	FLAG	tag alone	single	M2 anti-FLAG	agarose	--	--	1D LC-MS	LTQ	2055_MM_FRTFlag_20090402
P49915	GMPS	30	0	0	0	0	0	0	0	0	0	0	0	0	0	0	0	0	0	0	0	0	0	0		CC18	25	293 Flp-In FLAG agarose LTQ - MM	human	HEK293	--	none	total cell lysate	FLAG	tag alone	single	M2 anti-FLAG	agarose	--	--	1D LC-MS	LTQ	2058_MM_FRTFLAGb_20090403
Q93008	USP9X	29	0	0	0	0	0	0	0	0	0	0	0	0	0	0	0	0	0	0	0	0	0	0		CC19	26	293 Flp-In FLAG agarose LTQ - AA	human	HEK293	HEK293 Flp-In T-REx	none	total cell lysate	FLAG	tag alone	single	M2 anti-FLAG	agarose	--	--	1D LC-MS	LTQ	2122_Flp0IR
P55060	CSE1L	27	0.619048	1	0	5	4	0	0	0	1	0	2	0	0	0	0	0	0	0	0	0	0	0		CC21	26	293 Flp-In FLAG agarose LTQ - AA	human	HEK293	HEK293 Flp-In T-REx	none	total cell lysate	FLAG	tag alone	single	M2 anti-FLAG	agarose	--	--	1D LC-MS	LTQ	2267_flagcontroln1
O00203	AP3B1	23	0.047619	0	0	1	0	0	0	0	0	0	0	0	0	0	0	0	0	0	0	0	0	0		CC23	26	293 Flp-In FLAG agarose LTQ - AA	human	HEK293	HEK293 Flp-In T-REx	none	total cell lysate	FLAG	tag alone	single	M2 anti-FLAG	agarose	--	--	1D LC-MS	LTQ	2286_controlNoIR_090428095323
P54652	HSPA2	21	7.42857	15	13	15	7	4	1	3	1	5	17	24	7	8	8	4	4	7	1	1	7	4		CC24	26	293 Flp-In FLAG agarose LTQ - AA	human	HEK293	HEK293 Flp-In T-REx	none	total cell lysate	FLAG	tag alone	single	M2 anti-FLAG	agarose	--	--	1D LC-MS	LTQ	2314_controlIR_090501093810
Q5T4S7	UBR4	21	0	0	0	0	0	0	0	0	0	0	0	0	0	0	0	0	0	0	0	0	0	0		CC31	26	293 Flp-In FLAG agarose LTQ - AA	human	HEK293	HEK293 Flp-In T-REx	none	total cell lysate	FLAG	tag alone	single	M2 anti-FLAG	agarose	--	--	1D LC-MS	LTQ	870_AA_160708_control
P17858	PFKL	19	0	0	0	0	0	0	0	0	0	0	0	0	0	0	0	0	0	0	0	0	0	0		CC32	26	293 Flp-In FLAG agarose LTQ - AA	human	HEK293	HEK293 Flp-In T-REx	none	total cell lysate	FLAG	tag alone	single	M2 anti-FLAG	agarose	--	--	1D LC-MS	LTQ	902_controlIR240708
Q8N1F7	NUP93	19	0	0	0	0	0	0	0	0	0	0	0	0	0	0	0	0	0	0	0	0	0	0		CC33	26	293 Flp-In FLAG agarose LTQ - AA	human	HEK293	HEK293 Flp-In T-REx	none	total cell lysate	FLAG	tag alone	single	M2 anti-FLAG	agarose	--	--	1D LC-MS	LTQ	941_ControlIR010808
P33991	MCM4	19	0.285714	1	0	1	3	0	0	0	0	0	1	0	0	0	0	0	0	0	0	0	0	0		CC62	40	293 Flp-In FLAG agarose Orbitrap - MudPIT WD	human	HEK293	HEK293 Flp-In T-REx	none	total cell lysate	FLAG	tag alone	single	M2 anti-FLAG	agarose	--	--	MudPIT	LTQ-Orbitrap	Wade_flag_step01|Wade_flag_step02|Wade_flag_step03|Wade_flag_step04|Wade_flag_step05
P35606	COPB2	19	0.238095	4	1	0	0	0	0	0	0	0	0	0	0	0	0	0	0	0	0	0	0	0		CC63	46	293 Flp-In FLAG agarose Orbitrap - RPRP WD	human	HEK293	HEK293 Flp-In T-REx	none	total cell lysate	FLAG	tag alone	single	M2 anti-FLAG	agarose	--	--	RP-RP	LTQ-Orbitrap	WD_Flag_10PCT_ORB_03262010|WD_Flag_15PCT_ORB_03262010|WD_Flag_20PCT_ORB_03262010|WD_Flag_50PCT_ORB_03262010|WD_Flag_5PCT_ORB_03262010
P53618	COPB1	19	0.0952381	2	0	0	0	0	0	0	0	0	0	0	0	0	0	0	0	0	0	0	0	0		CC64	42	293 Flp-In FLAG agarose LTQ - GeLC WD	human	HEK293	HEK293 Flp-In T-REx	none	total cell lysate	FLAG	tag alone	single	M2 anti-FLAG	agarose	--	--	GeLC	LTQ	WD_FLAG_ingeldig11and12_02212010|WD_FLAG_ingeldig13and14_02212010|WD_FLAG_ingeldig15and16_02212010|WD_FLAG_ingeldig17and18_02212010|WD_FLAG_ingeldig19and20_02212010|WD_FLAG_ingeldig1and2_02212010|WD_FLAG_ingeldig21and22_02212010|WD_FLAG_ingeldig23_02212010|WD_FLAG_ingeldig3and4_02212010|WD_FLAG_ingeldig5and6_02212010|WD_FLAG_INGELDIG7and8_02212010|WD_FLAG_ingeldig9and10_02212010
P11908	PRPS2	18	3.80952	8	3	4	12	0	0	2	0	32	2	0	0	7	3	7	0	0	0	0	0	0		CC65	44	293 Flp-In FLAG agarose LTQ - NF WD	human	HEK293	HEK293 Flp-In T-REx	none	total cell lysate	FLAG	tag alone	single	M2 anti-FLAG	agarose	--	--	1D LC-MS	LTQ	WD_FLAG_NF_03022010
O00410	IPO5	18	0.047619	0	0	1	0	0	0	0	0	0	0	0	0	0	0	0	0	0	0	0	0	0		CC66	45	293 Flp-In FLAG agarose Orbitrap - NF WD	human	HEK293	HEK293 Flp-In T-REx	none	total cell lysate	FLAG	tag alone	single	M2 anti-FLAG	agarose	--	--	1D LC-MS	LTQ-Orbitrap	WD_Flag_NF_03102010
Q8WUM0	NUP133	17	0	0	0	0	0	0	0	0	0	0	0	0	0	0	0	0	0	0	0	0	0	0		CC67	41	293 Flp-In FLAG agarose LTQ - RPRP WD	human	HEK293	HEK293 Flp-In T-REx	none	total cell lysate	FLAG	tag alone	single	M2 anti-FLAG	agarose	--	--	RP-RP	LTQ	WDFlag10pct03082010|WDFlag15pct03082010|WDFlag20pct03082010|WDFlag50pct03082010|WDFlag5pct03082010|WDFlagFT03082010
P05198	EIF2S1	17	0.809524	1	2	1	0	0	0	2	1	7	0	0	0	0	2	0	0	1	0	0	0	0		CC203	48	293 Flp-In FLAG agarose LTQ	human	HEK293	HEK293 Flp-In T-REx	none	total cell lysate	FLAG	tag alone	single	M2 anti-FLAG	agarose	--	--	1D LC-MS	LTQ	UC_7868_FlagCtrl_brB_BGB-20091218
Q5VYK3	KIAA0368	17	0	0	0	0	0	0	0	0	0	0	0	0	0	0	0	0	0	0	0	0	0	0		CC206	48	293 Flp-In FLAG agarose LTQ	human	HEK293	HEK293 Flp-In T-REx	none	total cell lysate	FLAG	tag alone	single	M2 anti-FLAG	agarose	--	--	1D LC-MS	LTQ	UC_7886_FlagCtrl_clV1_br_d_293Flp_2nd_ZL_20091221
Q9Y678	COPG	17	0	0	0	0	0	0	0	0	0	0	0	0	0	0	0	0	0	0	0	0	0	0
P55265	ADAR	17	0.238095	0	0	0	0	0	0	0	0	1	0	0	0	0	2	2	0	0	0	0	0	0
Q08J23	NSUN2	16	0.380952	0	0	1	0	0	0	0	0	2	0	0	1	0	4	0	0	0	0	0	0	0
Q9Y2L1	DIS3	16	0	0	0	0	0	0	0	0	0	0	0	0	0	0	0	0	0	0	0	0	0	0
Q9Y2Z0	SUGT1	16	0	0	0	0	0	0	0	0	0	0	0	0	0	0	0	0	0	0	0	0	0	0
P30153	PPP2R1A	15	0.380952	1	0	6	0	0	0	0	0	0	0	0	0	0	1	0	0	0	0	0	0	0
P68032	ACTC1	15	42.0952	34	22	142	90	43	14	0	18	10	163	3	0	35	90	63	27	39	26	9	29	27
P68133	ACTA1	15	42.0952	34	22	142	90	43	14	0	18	10	163	3	0	35	90	63	27	39	26	9	29	27
P49588	AARS	15	0.0952381	0	0	0	2	0	0	0	0	0	0	0	0	0	0	0	0	0	0	0	0	0
P46060	RANGAP1	14	0.142857	0	0	2	0	0	0	0	0	0	0	0	0	0	0	0	0	1	0	0	0	0
P60891	PRPS1	14	4.71429	12	5	4	17	0	0	2	0	32	2	0	0	10	4	11	0	0	0	0	0	0
Q9UM54	MYO6	14	1.28571	0	0	0	1	0	0	0	0	0	23	0	0	0	0	2	0	1	0	0	0	0
O60684	KPNA6	14	0.047619	0	0	0	1	0	0	0	0	0	0	0	0	0	0	0	0	0	0	0	0	0
P61221	ABCE1	14	0.142857	0	0	1	0	0	0	0	0	0	2	0	0	0	0	0	0	0	0	0	0	0
Q9UHB9	SRP68	14	0.0952381	0	0	2	0	0	0	0	0	0	0	0	0	0	0	0	0	0	0	0	0	0
P45974	USP5	14	0	0	0	0	0	0	0	0	0	0	0	0	0	0	0	0	0	0	0	0	0	0
P21108	P21108	13	0	0	0	0	0	0	0	0	0	0	0	0	0	0	0	0	0	0	0	0	0	0
P52701	MSH6	13	0	0	0	0	0	0	0	0	0	0	0	0	0	0	0	0	0	0	0	0	0	0
O60884	DNAJA2	13	0.952381	7	1	2	4	0	0	0	0	3	2	0	0	1	0	0	0	0	0	0	0	0
P61204	ARF3	13	0.190476	0	0	3	1	0	0	0	0	0	0	0	0	0	0	0	0	0	0	0	0	0
P84077	ARF1	13	0.190476	0	0	3	1	0	0	0	0	0	0	0	0	0	0	0	0	0	0	0	0	0
Q14166	TTLL12	13	0	0	0	0	0	0	0	0	0	0	0	0	0	0	0	0	0	0	0	0	0	0
Q96T76	MMS19	12	0	0	0	0	0	0	0	0	0	0	0	0	0	0	0	0	0	0	0	0	0	0
O95373	IPO7	12	0.142857	0	0	3	0	0	0	0	0	0	0	0	0	0	0	0	0	0	0	0	0	0
Q16658	FSCN1	12	0	0	0	0	0	0	0	0	0	0	0	0	0	0	0	0	0	0	0	0	0	0
Q9UQE7	SMC3	12	0.047619	0	0	0	0	0	0	0	0	1	0	0	0	0	0	0	0	0	0	0	0	0
P49792	RANBP2	11	0.142857	0	0	0	0	0	0	0	0	0	0	0	0	0	0	0	0	2	1	0	0	0
P62195	PSMC5	11	0.904762	4	0	3	2	0	0	0	0	6	3	0	0	1	0	0	0	0	0	0	0	0
P28340	POLD1	11	0	0	0	0	0	0	0	0	0	0	0	0	0	0	0	0	0	0	0	0	0	0
O75694	NUP155	11	0	0	0	0	0	0	0	0	0	0	0	0	0	0	0	0	0	0	0	0	0	0
P43246	MSH2	11	0	0	0	0	0	0	0	0	0	0	0	0	0	0	0	0	0	0	0	0	0	0
P52294	KPNA1	11	0	0	0	0	0	0	0	0	0	0	0	0	0	0	0	0	0	0	0	0	0	0
Q96P70	IPO9	11	0	0	0	0	0	0	0	0	0	0	0	0	0	0	0	0	0	0	0	0	0	0
Q8TEX9	IPO4	11	0	0	0	0	0	0	0	0	0	0	0	0	0	0	0	0	0	0	0	0	0	0
O75131	CPNE3	11	0	0	0	0	0	0	0	0	0	0	0	0	0	0	0	0	0	0	0	0	0	0
O14617	AP3D1	11	0.142857	2	0	0	0	0	0	0	0	1	0	0	0	0	0	0	0	0	0	0	0	0
Q8IWZ3	ANKHD1	11	0	0	0	0	0	0	0	0	0	0	0	0	0	0	0	0	0	0	0	0	0	0
O15355	PPM1G	10	0	0	0	0	0	0	0	0	0	0	0	0	0	0	0	0	0	0	0	0	0	0
Q16513	PKN2	10	0	0	0	0	0	0	0	0	0	0	0	0	0	0	0	0	0	0	0	0	0	0
O95394	PGM3	10	0	0	0	0	0	0	0	0	0	0	0	0	0	0	0	0	0	0	0	0	0	0
Q01968	OCRL	10	0	0	0	0	0	0	0	0	0	0	0	0	0	0	0	0	0	0	0	0	0	0
Q5TFE4	NT5DC1	10	0	0	0	0	0	0	0	0	0	0	0	0	0	0	0	0	0	0	0	0	0	0
Q14978	NOLC1	10	0.0952381	0	0	1	0	1	0	0	0	0	0	0	0	0	0	0	0	0	0	0	0	0
Q8N1G4	LRRC47	10	0	0	0	0	0	0	0	0	0	0	0	0	0	0	0	0	0	0	0	0	0	0
O15131	KPNA5	10	0.047619	0	0	0	1	0	0	0	0	0	0	0	0	0	0	0	0	0	0	0	0	0
P19367	HK1	10	0	0	0	0	0	0	0	0	0	0	0	0	0	0	0	0	0	0	0	0	0	0
Q96I24	FUBP3	10	0	0	0	0	0	0	0	0	0	0	0	0	0	0	0	0	0	0	0	0	0	0
P13804	ETFA	10	0.285714	0	0	3	3	0	0	0	0	0	0	0	0	0	0	0	0	0	0	0	0	0
O95782	AP2A1	10	0.285714	2	0	1	0	0	0	0	0	1	2	0	0	0	0	0	0	0	0	0	0	0
Q9UG63	ABCF2	10	0	0	0	0	0	0	0	0	0	0	0	0	0	0	0	0	0	0	0	0	0	0
Q6PGP7	TTC37	10	0.0952381	0	0	0	0	0	0	0	0	0	0	0	0	0	2	0	0	0	0	0	0	0
Q01081	U2AF1	10	0.333333	2	0	0	0	0	0	0	0	0	0	0	0	0	5	0	0	0	0	0	0	0
O14980	XPO1	10	0.333333	1	0	2	1	0	0	0	0	0	1	0	0	0	2	0	0	0	0	0	0	0
Q7Z2W4	ZC3HAV1	10	0.190476	0	0	0	0	0	0	0	0	1	0	0	0	0	3	0	0	0	0	0	0	0
O95336	PGLS	9	0	0	0	0	0	0	0	0	0	0	0	0	0	0	0	0	0	0	0	0	0	0
P55809	OXCT1	9	0	0	0	0	0	0	0	0	0	0	0	0	0	0	0	0	0	0	0	0	0	0
Q15003	NCAPH	9	0	0	0	0	0	0	0	0	0	0	0	0	0	0	0	0	0	0	0	0	0	0
Q99707	MTR	9	0	0	0	0	0	0	0	0	0	0	0	0	0	0	0	0	0	0	0	0	0	0
Q86Y56	HEATR2	9	0	0	0	0	0	0	0	0	0	0	0	0	0	0	0	0	0	0	0	0	0	0
Q86YR5	GPSM1	9	0	0	0	0	0	0	0	0	0	0	0	0	0	0	0	0	0	0	0	0	0	0
P39748	FEN1	9	0.047619	0	0	1	0	0	0	0	0	0	0	0	0	0	0	0	0	0	0	0	0	0
Q9NSD9	FARSB	9	0.047619	0	0	0	1	0	0	0	0	0	0	0	0	0	0	0	0	0	0	0	0	0
Q9Y262	EIF3L	9	1.28571	8	2	1	2	0	0	0	0	13	0	0	0	0	1	0	0	0	0	0	0	0
O60610	DIAPH1	9	0	0	0	0	0	0	0	0	0	0	0	0	0	0	0	0	0	0	0	0	0	0
Q7L576	CYFIP1	9	0.047619	0	0	0	0	0	0	0	0	1	0	0	0	0	0	0	0	0	0	0	0	0
Q9Y696	CLIC4	9	0	0	0	0	0	0	0	0	0	0	0	0	0	0	0	0	0	0	0	0	0	0
O43684	BUB3	9	0.142857	0	0	1	2	0	0	0	0	0	0	0	0	0	0	0	0	0	0	0	0	0
P84085	ARF5	9	0	0	0	0	0	0	0	0	0	0	0	0	0	0	0	0	0	0	0	0	0	0
O94973	AP2A2	9	0.0952381	0	0	1	0	0	0	0	0	1	0	0	0	0	0	0	0	0	0	0	0	0
Q5JTZ9	AARS2	9	0.047619	0	0	0	0	1	0	0	0	0	0	0	0	0	0	0	0	0	0	0	0	0
P46063	RECQL	9	0	0	0	0	0	0	0	0	0	0	0	0	0	0	0	0	0	0	0	0	0	0
Q15477	SKIV2L	9	0.47619	0	0	0	0	0	0	0	0	0	0	0	0	0	10	0	0	0	0	0	0	0
Q16881	TXNRD1	9	0	0	0	0	0	0	0	0	0	0	0	0	0	0	0	0	0	0	0	0	0	0
O75083	WDR1	9	0.142857	0	0	2	1	0	0	0	0	0	0	0	0	0	0	0	0	0	0	0	0	0
P62191	PSMC1	8	0.571429	2	1	3	2	0	0	0	0	4	0	0	0	0	0	0	0	0	0	0	0	0
Q07864	POLE	8	0	0	0	0	0	0	0	0	0	0	0	0	0	0	0	0	0	0	0	0	0	0
Q9H307	PNN	8	0.190476	2	0	0	1	1	0	0	0	0	0	0	0	0	0	0	0	0	0	0	0	0
Q9Y263	PLAA	8	0	0	0	0	0	0	0	0	0	0	0	0	0	0	0	0	0	0	0	0	0	0
Q6P996	PDXDC1	8	0	0	0	0	0	0	0	0	0	0	0	0	0	0	0	0	0	0	0	0	0	0
Q8WUM4	PDCD6IP	8	0	0	0	0	0	0	0	0	0	0	0	0	0	0	0	0	0	0	0	0	0	0
Q8N7H5	PAF1	8	0	0	0	0	0	0	0	0	0	0	0	0	0	0	0	0	0	0	0	0	0	0
P57740	NUP107	8	0	0	0	0	0	0	0	0	0	0	0	0	0	0	0	0	0	0	0	0	0	0
Q15021	NCAPD2	8	0.047619	0	0	0	0	0	0	0	0	0	0	0	0	0	0	1	0	0	0	0	0	0
O60502	MGEA5	8	0	0	0	0	0	0	0	0	0	0	0	0	0	0	0	0	0	0	0	0	0	0
O94822	LTN1	8	0	0	0	0	0	0	0	0	0	0	0	0	0	0	0	0	0	0	0	0	0	0
O00629	KPNA4	8	0.0952381	1	0	0	1	0	0	0	0	0	0	0	0	0	0	0	0	0	0	0	0	0
P55795	HNRNPH2	8	4.71429	8	6	5	16	4	0	3	0	3	2	2	6	14	19	6	0	3	1	0	1	0
Q8TEQ6	GEMIN5	8	0.190476	0	0	0	0	0	0	0	0	4	0	0	0	0	0	0	0	0	0	0	0	0
P14324	FDPS	8	0.047619	0	0	0	1	0	0	0	0	0	0	0	0	0	0	0	0	0	0	0	0	0
P26358	DNMT1	8	0	0	0	0	0	0	0	0	0	0	0	0	0	0	0	0	0	0	0	0	0	0
O14579	COPE	8	0.047619	0	0	1	0	0	0	0	0	0	0	0	0	0	0	0	0	0	0	0	0	0
P17655	CAPN2	8	0.047619	0	0	0	1	0	0	0	0	0	0	0	0	0	0	0	0	0	0	0	0	0
P53004	BLVRA	8	0	0	0	0	0	0	0	0	0	0	0	0	0	0	0	0	0	0	0	0	0	0
Q92974	ARHGEF2	8	0.0952381	0	1	0	0	0	0	0	0	1	0	0	0	0	0	0	0	0	0	0	0	0
P18085	ARF4	8	0	0	0	0	0	0	0	0	0	0	0	0	0	0	0	0	0	0	0	0	0	0
P30566	ADSL	8	0	0	0	0	0	0	0	0	0	0	0	0	0	0	0	0	0	0	0	0	0	0
Q96PK6	RBM14	8	0.904762	0	0	0	0	0	0	0	0	0	0	0	0	0	9	8	0	1	0	0	0	1
Q9Y3Z3	SAMHD1	8	0	0	0	0	0	0	0	0	0	0	0	0	0	0	0	0	0	0	0	0	0	0
P53992	SEC24C	8	0	0	0	0	0	0	0	0	0	0	0	0	0	0	0	0	0	0	0	0	0	0
Q7Z7L1	SLFN11	8	0	0	0	0	0	0	0	0	0	0	0	0	0	0	0	0	0	0	0	0	0	0
Q13501	SQSTM1	8	0	0	0	0	0	0	0	0	0	0	0	0	0	0	0	0	0	0	0	0	0	0
O76094	SRP72	8	0.142857	0	0	0	0	0	0	0	0	0	0	0	0	0	0	3	0	0	0	0	0	0
P23258	TUBG1	8	0.380952	1	0	3	2	0	0	0	0	2	0	0	0	0	0	0	0	0	0	0	0	0
Q9H3U1	UNC45A	8	0.238095	0	0	3	1	0	0	0	0	0	0	0	0	1	0	0	0	0	0	0	0	0
O75436	VPS26A	8	0	0	0	0	0	0	0	0	0	0	0	0	0	0	0	0	0	0	0	0	0	0
Q13200	PSMD2	7	1	9	3	0	0	0	0	0	0	7	0	0	0	0	0	2	0	0	0	0	0	0
O94906	PRPF6	7	0.428571	1	2	0	0	0	0	0	0	2	0	0	0	0	0	0	0	4	0	0	0	0
Q9UPN7	PPP6R1	7	0	0	0	0	0	0	0	0	0	0	0	0	0	0	0	0	0	0	0	0	0	0
Q5JRX3	PITRM1	7	0	0	0	0	0	0	0	0	0	0	0	0	0	0	0	0	0	0	0	0	0	0
P08237	PFKM	7	0	0	0	0	0	0	0	0	0	0	0	0	0	0	0	0	0	0	0	0	0	0
Q9BRX2	PELO	7	0	0	0	0	0	0	0	0	0	0	0	0	0	0	0	0	0	0	0	0	0	0
O00505	KPNA3	7	0	0	0	0	0	0	0	0	0	0	0	0	0	0	0	0	0	0	0	0	0	0
P48735	IDH2	7	0	0	0	0	0	0	0	0	0	0	0	0	0	0	0	0	0	0	0	0	0	0
Q9ULT8	HECTD1	7	0	0	0	0	0	0	0	0	0	0	0	0	0	0	0	0	0	0	0	0	0	0
Q9Y450	HBS1L	7	0	0	0	0	0	0	0	0	0	0	0	0	0	0	0	0	0	0	0	0	0	0
P78344	EIF4G2	7	0	0	0	0	0	0	0	0	0	0	0	0	0	0	0	0	0	0	0	0	0	0
P30084	ECHS1	7	0.047619	0	0	0	0	0	0	0	0	0	0	0	0	0	1	0	0	0	0	0	0	0
Q99615	DNAJC7	7	0.047619	0	0	1	0	0	0	0	0	0	0	0	0	0	0	0	0	0	0	0	0	0
P09543	CNP	7	0	0	0	0	0	0	0	0	0	0	0	0	0	0	0	0	0	0	0	0	0	0
O14646	CHD1	7	0	0	0	0	0	0	0	0	0	0	0	0	0	0	0	0	0	0	0	0	0	0
P46379	BAG6	7	0	0	0	0	0	0	0	0	0	0	0	0	0	0	0	0	0	0	0	0	0	0
Q9BXS5	AP1M1	7	0.047619	0	1	0	0	0	0	0	0	0	0	0	0	0	0	0	0	0	0	0	0	0
O75179	ANKRD17	7	0	0	0	0	0	0	0	0	0	0	0	0	0	0	0	0	0	0	0	0	0	0
Q9NUQ8	ABCF3	7	0	0	0	0	0	0	0	0	0	0	0	0	0	0	0	0	0	0	0	0	0	0
P35249	RFC4	7	0.0952381	0	0	0	0	0	0	0	0	1	1	0	0	0	0	0	0	0	0	0	0	0
P61513	RPL37A	7	0.952381	0	0	0	0	0	0	0	0	0	0	1	0	0	7	12	0	0	0	0	0	0
Q14160	SCRIB	7	0.238095	0	0	2	2	0	0	0	0	0	1	0	0	0	0	0	0	0	0	0	0	0
Q14683	SMC1A	7	0.142857	1	1	1	0	0	0	0	0	0	0	0	0	0	0	0	0	0	0	0	0	0
P52788	SMS	7	0	0	0	0	0	0	0	0	0	0	0	0	0	0	0	0	0	0	0	0	0	0
P61081	UBE2M	7	0.0952381	0	0	0	2	0	0	0	0	0	0	0	0	0	0	0	0	0	0	0	0	0
P51149	RAB7A	6	0.142857	0	0	2	1	0	0	0	0	0	0	0	0	0	0	0	0	0	0	0	0	0
Q9H2M9	RAB3GAP2	6	0	0	0	0	0	0	0	0	0	0	0	0	0	0	0	0	0	0	0	0	0	0
Q5H9R7	PPP6R3	6	0.047619	1	0	0	0	0	0	0	0	0	0	0	0	0	0	0	0	0	0	0	0	0
Q16512	PKN1	6	0	0	0	0	0	0	0	0	0	0	0	0	0	0	0	0	0	0	0	0	0	0
P09874	PARP1	6	8.85714	21	7	6	6	5	1	0	0	17	64	0	0	40	4	13	0	2	0	0	0	0
Q9NVE7	PANK4	6	0	0	0	0	0	0	0	0	0	0	0	0	0	0	0	0	0	0	0	0	0	0
Q9Y314	NOSIP	6	0	0	0	0	0	0	0	0	0	0	0	0	0	0	0	0	0	0	0	0	0	0
Q09161	NCBP1	6	0	0	0	0	0	0	0	0	0	0	0	0	0	0	0	0	0	0	0	0	0	0
Q96DH6	MSI2	6	0	0	0	0	0	0	0	0	0	0	0	0	0	0	0	0	0	0	0	0	0	0
Q9BV20	MRI1	6	0	0	0	0	0	0	0	0	0	0	0	0	0	0	0	0	0	0	0	0	0	0
Q71RC2	LARP4	6	0.238095	0	0	0	0	0	0	0	0	0	0	0	0	0	5	0	0	0	0	0	0	0
Q07866	KLC1	6	0	0	0	0	0	0	0	0	0	0	0	0	0	0	0	0	0	0	0	0	0	0
Q12756	KIF1A	6	0	0	0	0	0	0	0	0	0	0	0	0	0	0	0	0	0	0	0	0	0	0
Q96EK5	KIAA1279	6	0	0	0	0	0	0	0	0	0	0	0	0	0	0	0	0	0	0	0	0	0	0
Q9BY32	ITPA	6	0	0	0	0	0	0	0	0	0	0	0	0	0	0	0	0	0	0	0	0	0	0
Q27J81	INF2	6	0.142857	1	0	1	0	0	0	0	0	0	0	0	0	0	0	0	0	1	0	0	0	0
P78417	GSTO1	6	0.047619	0	0	0	0	0	0	0	0	0	1	0	0	0	0	0	0	0	0	0	0	0
P63092	GNAS	6	1.90476	0	0	11	3	0	0	0	0	0	8	0	0	0	6	12	0	0	0	0	0	0
Q5JWF2	GNAS	6	1.90476	0	0	11	3	0	0	0	0	0	8	0	0	0	6	12	0	0	0	0	0	0
Q9NWU2	C20orf11	6	0.190476	1	0	0	0	0	0	0	0	3	0	0	0	0	0	0	0	0	0	0	0	0
P57678	GEMIN4	6	0.571429	1	1	0	0	0	0	0	0	7	0	0	0	0	0	2	0	1	0	0	0	0
Q14697	GANAB	6	0.571429	1	0	3	6	0	0	0	0	0	2	0	0	0	0	0	0	0	0	0	0	0
P51570	GALK1	6	0	0	0	0	0	0	0	0	0	0	0	0	0	0	0	0	0	0	0	0	0	0
P10768	ESD	6	0	0	0	0	0	0	0	0	0	0	0	0	0	0	0	0	0	0	0	0	0	0
O15371	EIF3D	6	0.333333	0	0	0	0	0	0	0	0	5	0	0	0	0	2	0	0	0	0	0	0	0
Q16555	DPYSL2	6	0	0	0	0	0	0	0	0	0	0	0	0	0	0	0	0	0	0	0	0	0	0
Q96F07	CYFIP2	6	0.047619	0	0	0	0	0	0	0	0	1	0	0	0	0	0	0	0	0	0	0	0	0
P56545	CTBP2	6	0	0	0	0	0	0	0	0	0	0	0	0	0	0	0	0	0	0	0	0	0	0
Q13363	CTBP1	6	0	0	0	0	0	0	0	0	0	0	0	0	0	0	0	0	0	0	0	0	0	0
Q05048	CSTF1	6	0	0	0	0	0	0	0	0	0	0	0	0	0	0	0	0	0	0	0	0	0	0
Q99829	CPNE1;RBM1	6	0.047619	0	0	1	0	0	0	0	0	0	0	0	0	0	0	0	0	0	0	0	0	0
O75153	KIAA0664	6	0	0	0	0	0	0	0	0	0	0	0	0	0	0	0	0	0	0	0	0	0	0
P27824	CANX	6	1.52381	1	3	12	8	0	0	0	0	0	5	0	0	0	1	2	0	0	0	0	0	0
P05023	ATP1A1	6	0.619048	4	0	5	3	0	0	0	0	0	0	1	0	0	0	0	0	0	0	0	0	0
P48444	ARCN1	6	0	0	0	0	0	0	0	0	0	0	0	0	0	0	0	0	0	0	0	0	0	0
O00116	AGPS	6	0	0	0	0	0	0	0	0	0	0	0	0	0	0	0	0	0	0	0	0	0	0
P35573	AGL	6	0	0	0	0	0	0	0	0	0	0	0	0	0	0	0	0	0	0	0	0	0	0
Q9BWD1	ACAT2	6	0	0	0	0	0	0	0	0	0	0	0	0	0	0	0	0	0	0	0	0	0	0
Q9NRG9	AAAS	6	0	0	0	0	0	0	0	0	0	0	0	0	0	0	0	0	0	0	0	0	0	0
Q9BWF3	RBM4	6	0	0	0	0	0	0	0	0	0	0	0	0	0	0	0	0	0	0	0	0	0	0
P18754	RCC1	6	0.0952381	0	0	0	0	0	0	0	0	0	1	0	0	1	0	0	0	0	0	0	0	0
P27635	RPL10	6	3.61905	7	5	3	3	3	0	0	0	3	5	4	3	6	29	2	0	2	0	0	1	0
Q71UM5	RPS27L	6	1.09524	0	2	1	0	1	0	0	0	2	2	1	1	1	6	4	0	1	1	0	0	0
P42285	SKIV2L2	6	0.333333	2	0	0	2	0	0	0	0	0	0	0	0	0	2	1	0	0	0	0	0	0
P61011	SRP54	6	0.142857	1	0	2	0	0	0	0	0	0	0	0	0	0	0	0	0	0	0	0	0	0
Q9UQ35	SRRM2	6	0.952381	2	2	0	2	0	0	3	0	0	2	1	1	1	0	5	0	1	0	0	0	0
Q9BXP5	SRRT	6	0.047619	1	0	0	0	0	0	0	0	0	0	0	0	0	0	0	0	0	0	0	0	0
Q9P2R7	SUCLA2	6	0	0	0	0	0	0	0	0	0	0	0	0	0	0	0	0	0	0	0	0	0	0
Q8TC07	TBC1D15	6	0	0	0	0	0	0	0	0	0	0	0	0	0	0	0	0	0	0	0	0	0	0
Q9UGI8	TES	6	0.047619	0	0	0	1	0	0	0	0	0	0	0	0	0	0	0	0	0	0	0	0	0
P04637	TP53	6	0.142857	0	0	0	0	0	0	0	0	0	0	0	0	3	0	0	0	0	0	0	0	0
Q15645	TRIP13	6	0	0	0	0	0	0	0	0	0	0	0	0	0	0	0	0	0	0	0	0	0	0
Q96CW5	TUBGCP3	6	0	0	0	0	0	0	0	0	0	0	0	0	0	0	0	0	0	0	0	0	0	0
O60701	UGDH	6	0	0	0	0	0	0	0	0	0	0	0	0	0	0	0	0	0	0	0	0	0	0
Q9GZS3	WDR61	6	0.333333	2	0	2	2	0	0	0	0	0	0	0	0	1	0	0	0	0	0	0	0	0
Q6UXN9	WDR82	6	0	0	0	0	0	0	0	0	0	0	0	0	0	0	0	0	0	0	0	0	0	0
O43242	PSMD3	5	0.285714	0	3	0	0	0	0	0	0	2	0	0	0	1	0	0	0	0	0	0	0	0
Q13976	PRKG1	5	0	0	0	0	0	0	0	0	0	0	0	0	0	0	0	0	0	0	0	0	0	0
O14974	PPP1R12A	5	2.2381	0	0	32	6	0	0	0	0	0	9	0	0	0	0	0	0	0	0	0	0	0
P49005	POLD2	5	0	0	0	0	0	0	0	0	0	0	0	0	0	0	0	0	0	0	0	0	0	0
A6NDG6	PGP	5	0	0	0	0	0	0	0	0	0	0	0	0	0	0	0	0	0	0	0	0	0	0
Q96GD0	PDXP	5	0	0	0	0	0	0	0	0	0	0	0	0	0	0	0	0	0	0	0	0	0	0
O15381	NVL	5	0.0952381	0	0	0	0	0	0	0	0	0	0	0	0	0	2	0	0	0	0	0	0	0
Q92621	NUP205	5	0	0	0	0	0	0	0	0	0	0	0	0	0	0	0	0	0	0	0	0	0	0
Q12769	NUP160	5	0	0	0	0	0	0	0	0	0	0	0	0	0	0	0	0	0	0	0	0	0	0
Q9BSD7	NTPCR	5	0	0	0	0	0	0	0	0	0	0	0	0	0	0	0	0	0	0	0	0	0	0
P46459	NSF	5	0.047619	0	1	0	0	0	0	0	0	0	0	0	0	0	0	0	0	0	0	0	0	0
Q8TAT6	NPLOC4	5	0	0	0	0	0	0	0	0	0	0	0	0	0	0	0	0	0	0	0	0	0	0
Q92597	NDRG1	5	0	0	0	0	0	0	0	0	0	0	0	0	0	0	0	0	0	0	0	0	0	0
Q9GZZ1	NAA50	5	0	0	0	0	0	0	0	0	0	0	0	0	0	0	0	0	0	0	0	0	0	0
O43347	MSI1	5	0	0	0	0	0	0	0	0	0	0	0	0	0	0	0	0	0	0	0	0	0	0
Q9H9A6	LRRC40	5	0	0	0	0	0	0	0	0	0	0	0	0	0	0	0	0	0	0	0	0	0	0
P50851	LRBA	5	0	0	0	0	0	0	0	0	0	0	0	0	0	0	0	0	0	0	0	0	0	0
P49916	LIG3	5	0	0	0	0	0	0	0	0	0	0	0	0	0	0	0	0	0	0	0	0	0	0
Q9Y4W2	LAS1L	5	0.047619	0	0	0	0	0	0	0	0	0	0	0	0	0	0	1	0	0	0	0	0	0
Q92615	LARP4B	5	0.238095	2	0	0	0	0	0	0	0	0	0	0	0	0	3	0	0	0	0	0	0	0
P49448	GLUD2	5	0	0	0	0	0	0	0	0	0	0	0	0	0	0	0	0	0	0	0	0	0	0
P00367	GLUD1	5	0.047619	1	0	0	0	0	0	0	0	0	0	0	0	0	0	0	0	0	0	0	0	0
O76003	GLRX3	5	0	0	0	0	0	0	0	0	0	0	0	0	0	0	0	0	0	0	0	0	0	0
Q9NZB2	FAM120A	5	0	0	0	0	0	0	0	0	0	0	0	0	0	0	0	0	0	0	0	0	0	0
Q9BQ52	ELAC2	5	0	0	0	0	0	0	0	0	0	0	0	0	0	0	0	0	0	0	0	0	0	0
O43432	EIF4G3	5	0.047619	0	1	0	0	0	0	0	0	0	0	0	0	0	0	0	0	0	0	0	0	0
P06730	EIF4E	5	0.0952381	0	2	0	0	0	0	0	0	0	0	0	0	0	0	0	0	0	0	0	0	0
P38919	EIF4A3	5	0.714286	0	0	1	4	3	0	0	0	1	2	0	0	1	2	1	0	0	0	0	0	0
P19525	EIF2AK2	5	0	0	0	0	0	0	0	0	0	0	0	0	0	0	0	0	0	0	0	0	0	0
Q9BY44	EIF2A	5	0	0	0	0	0	0	0	0	0	0	0	0	0	0	0	0	0	0	0	0	0	0
Q9GZT9	EGLN1	5	0	0	0	0	0	0	0	0	0	0	0	0	0	0	0	0	0	0	0	0	0	0
Q96FJ2	DYNLL2	5	0.142857	0	1	0	0	2	0	0	0	0	0	0	0	0	0	0	0	0	0	0	0	0
P63167	DYNLL1	5	0.238095	0	1	0	0	2	0	0	0	0	0	0	0	0	0	2	0	0	0	0	0	0
Q7L014	DDX46	5	0.238095	0	0	0	0	0	0	0	0	4	0	0	0	0	0	0	0	0	0	0	0	1
P61962	DCAF7	5	0	0	0	0	0	0	0	0	0	0	0	0	0	0	0	0	0	0	0	0	0	0
Q13616	CUL1	5	0	0	0	0	0	0	0	0	0	0	0	0	0	0	0	0	0	0	0	0	0	0
O60716	CTNND1	5	0.190476	0	0	3	1	0	0	0	0	0	0	0	0	0	0	0	0	0	0	0	0	0
P57737	CORO7	5	0	0	0	0	0	0	0	0	0	0	0	0	0	0	0	0	0	0	0	0	0	0
Q14008	CKAP5	5	1.28571	5	3	0	1	0	0	0	0	15	0	1	0	1	0	0	0	1	0	0	0	0
Q96JM3	ZNF828	5	0	0	0	0	0	0	0	0	0	0	0	0	0	0	0	0	0	0	0	0	0	0
Q96A33	CCDC47	5	0.238095	1	0	3	1	0	0	0	0	0	0	0	0	0	0	0	0	0	0	0	0	0
P40616	ARL1	5	0.238095	0	0	2	1	0	0	0	1	0	0	0	0	1	0	0	0	0	0	0	0	0
P27695	APEX1	5	0.0952381	0	0	2	0	0	0	0	0	0	0	0	0	0	0	0	0	0	0	0	0	0
P35250	RFC2	5	0.142857	0	0	0	0	0	0	0	0	0	0	0	0	0	3	0	0	0	0	0	0	0
P40938	RFC3	5	0.047619	0	0	0	0	0	0	0	0	0	0	0	0	0	1	0	0	0	0	0	0	0
Q15020	SART3	5	0	0	0	0	0	0	0	0	0	0	0	0	0	0	0	0	0	0	0	0	0	0
Q15436	SEC23A	5	0.047619	0	0	1	0	0	0	0	0	0	0	0	0	0	0	0	0	0	0	0	0	0
Q96EB6	SIRT1	5	0	0	0	0	0	0	0	0	0	0	0	0	0	0	0	0	0	0	0	0	0	0
Q00325	SLC25A3	5	0.47619	2	0	0	5	0	0	0	0	0	0	0	1	0	0	0	0	1	1	0	0	0
P12236	SLC25A6	5	2.85714	7	1	7	29	2	2	0	0	0	0	2	1	5	0	1	0	1	0	0	2	0
Q9H2G2	SLK	5	0	0	0	0	0	0	0	0	0	0	0	0	0	0	0	0	0	0	0	0	0	0
A6NHR9	SMCHD1	5	0.285714	5	0	0	0	0	0	0	0	0	0	1	0	0	0	0	0	0	0	0	0	0
Q2TAY7	SMU1	5	0.0952381	0	0	0	0	2	0	0	0	0	0	0	0	0	0	0	0	0	0	0	0	0
Q8N0X7	SPG20	5	0	0	0	0	0	0	0	0	0	0	0	0	0	0	0	0	0	0	0	0	0	0
Q15813	TBCE	5	0.047619	0	0	0	1	0	0	0	0	0	0	0	0	0	0	0	0	0	0	0	0	0
Q9Y4R8	TELO2	5	0.047619	1	0	0	0	0	0	0	0	0	0	0	0	0	0	0	0	0	0	0	0	0
Q01085	TIAL1	5	0.333333	0	0	0	0	0	0	0	0	0	1	0	0	4	2	0	0	0	0	0	0	0
P11388	TOP2A	5	3.7619	0	0	0	0	5	0	0	0	0	14	0	0	47	12	1	0	0	0	0	0	0
P10155	TROVE2	5	0	0	0	0	0	0	0	0	0	0	0	0	0	0	0	0	0	0	0	0	0	0
Q9BRA2	TXNDC17	5	0	0	0	0	0	0	0	0	0	0	0	0	0	0	0	0	0	0	0	0	0	0
O43396	TXNL1	5	0	0	0	0	0	0	0	0	0	0	0	0	0	0	0	0	0	0	0	0	0	0
Q05086	UBE3A	5	0	0	0	0	0	0	0	0	0	0	0	0	0	0	0	0	0	0	0	0	0	0
Q15386	UBE3C	5	0	0	0	0	0	0	0	0	0	0	0	0	0	0	0	0	0	0	0	0	0	0
P54578	USP14	5	0.190476	0	0	2	2	0	0	0	0	0	0	0	0	0	0	0	0	0	0	0	0	0
Q9BV38	WDR18	5	0.142857	0	0	0	0	0	0	0	0	0	0	0	0	0	0	2	0	1	0	0	0	0
Q9HAV4	XPO5	5	0	0	0	0	0	0	0	0	0	0	0	0	0	0	0	0	0	0	0	0	0	0
P06737	PYGL	4	0.047619	0	0	0	1	0	0	0	0	0	0	0	0	0	0	0	0	0	0	0	0	0
P41743	PRKCI	4	0	0	0	0	0	0	0	0	0	0	0	0	0	0	0	0	0	0	0	0	0	0
O00743	PPP6C	4	0	0	0	0	0	0	0	0	0	0	0	0	0	0	0	0	0	0	0	0	0	0
Q8TF05	PPP4R1	4	0	0	0	0	0	0	0	0	0	0	0	0	0	0	0	0	0	0	0	0	0	0
P52434	POLR2H	4	0	0	0	0	0	0	0	0	0	0	0	0	0	0	0	0	0	0	0	0	0	0
O75439	PMPCB	4	0	0	0	0	0	0	0	0	0	0	0	0	0	0	0	0	0	0	0	0	0	0
Q13526	PIN1	4	0	0	0	0	0	0	0	0	0	0	0	0	0	0	0	0	0	0	0	0	0	0
Q86TG7	PEG10	4	0	0	0	0	0	0	0	0	0	0	0	0	0	0	0	0	0	0	0	0	0	0
Q96HC4	PDLIM5	4	0	0	0	0	0	0	0	0	0	0	0	0	0	0	0	0	0	0	0	0	0	0
P08559	PDHA1	4	0.428571	0	2	0	5	0	0	0	0	0	2	0	0	0	0	0	0	0	0	0	0	0
Q96RG2	PASK	4	0	0	0	0	0	0	0	0	0	0	0	0	0	0	0	0	0	0	0	0	0	0
O43252	PAPSS1	4	0	0	0	0	0	0	0	0	0	0	0	0	0	0	0	0	0	0	0	0	0	0
Q8NFH4	NUP37	4	0	0	0	0	0	0	0	0	0	0	0	0	0	0	0	0	0	0	0	0	0	0
Q5SRE5	NUP188	4	0	0	0	0	0	0	0	0	0	0	0	0	0	0	0	0	0	0	0	0	0	0
P55786	NPEPPS	4	0.0952381	0	0	1	1	0	0	0	0	0	0	0	0	0	0	0	0	0	0	0	0	0
Q96D46	NMD3	4	0	0	0	0	0	0	0	0	0	0	0	0	0	0	0	0	0	0	0	0	0	0
Q7Z3U7	MON2	4	0	0	0	0	0	0	0	0	0	0	0	0	0	0	0	0	0	0	0	0	0	0
Q15555	MAPRE2	4	0	0	0	0	0	0	0	0	0	0	0	0	0	0	0	0	0	0	0	0	0	0
Q9UNF1	MAGED2	4	0.047619	0	1	0	0	0	0	0	0	0	0	0	0	0	0	0	0	0	0	0	0	0
Q9UFC0	LRWD1	4	0	0	0	0	0	0	0	0	0	0	0	0	0	0	0	0	0	0	0	0	0	0
Q9UIC8	LCMT1	4	0	0	0	0	0	0	0	0	0	0	0	0	0	0	0	0	0	0	0	0	0	0
Q9H0B6	KLC2	4	0	0	0	0	0	0	0	0	0	0	0	0	0	0	0	0	0	0	0	0	0	0
P51617	IRAK1	4	0	0	0	0	0	0	0	0	0	0	0	0	0	0	0	0	0	0	0	0	0	0
Q9H0C8	ILKAP	4	0	0	0	0	0	0	0	0	0	0	0	0	0	0	0	0	0	0	0	0	0	0
Q13907	IDI1	4	0	0	0	0	0	0	0	0	0	0	0	0	0	0	0	0	0	0	0	0	0	0
Q8WVV9	HNRPLL	4	0	0	0	0	0	0	0	0	0	0	0	0	0	0	0	0	0	0	0	0	0	0
Q13547	HDAC1	4	0.52381	2	2	0	0	1	0	0	0	1	4	0	1	0	0	0	0	0	0	0	0	0
P55084	HADHB	4	0.428571	0	1	1	0	0	0	0	0	0	3	0	0	0	2	2	0	0	0	0	0	0
Q9UKN8	GTF3C4	4	0.190476	3	0	0	0	1	0	0	0	0	0	0	0	0	0	0	0	0	0	0	0	0
O94925	GLS	4	0	0	0	0	0	0	0	0	0	0	0	0	0	0	0	0	0	0	0	0	0	0
P11413	G6PD	4	0	0	0	0	0	0	0	0	0	0	0	0	0	0	0	0	0	0	0	0	0	0
Q13451	FKBP5	4	0	0	0	0	0	0	0	0	0	0	0	0	0	0	0	0	0	0	0	0	0	0
Q13642	FHL1	4	0	0	0	0	0	0	0	0	0	0	0	0	0	0	0	0	0	0	0	0	0	0
Q9UKB1	FBXW11	4	0	0	0	0	0	0	0	0	0	0	0	0	0	0	0	0	0	0	0	0	0	0
Q9Y285	FARSA	4	0	0	0	0	0	0	0	0	0	0	0	0	0	0	0	0	0	0	0	0	0	0
Q9BS26	ERP44	4	0	0	0	0	0	0	0	0	0	0	0	0	0	0	0	0	0	0	0	0	0	0
P42566	EPS15	4	0	0	0	0	0	0	0	0	0	0	0	0	0	0	0	0	0	0	0	0	0	0
P09104	ENO2	4	0.619048	1	1	5	5	0	0	0	0	0	1	0	0	0	0	0	0	0	0	0	0	0
Q9HC35	EML4	4	0	0	0	0	0	0	0	0	0	0	0	0	0	0	0	0	0	0	0	0	0	0
P50402	EMD	4	0.0952381	0	0	0	0	0	0	0	0	0	0	0	0	0	0	0	0	2	0	0	0	0
Q13144	EIF2B5	4	0	0	0	0	0	0	0	0	0	0	0	0	0	0	0	0	0	0	0	0	0	0
O14602	EIF1AY	4	0	0	0	0	0	0	0	0	0	0	0	0	0	0	0	0	0	0	0	0	0	0
P47813	EIF1AX	4	0	0	0	0	0	0	0	0	0	0	0	0	0	0	0	0	0	0	0	0	0	0
Q96G46	DUS3L	4	0	0	0	0	0	0	0	0	0	0	0	0	0	0	0	0	0	0	0	0	0	0
Q9UBS4	DNAJB11	4	0.047619	0	0	0	0	0	0	0	0	1	0	0	0	0	0	0	0	0	0	0	0	0
Q5TAQ9	DCAF8	4	0	0	0	0	0	0	0	0	0	0	0	0	0	0	0	0	0	0	0	0	0	0
Q9NRF8	CTPS2	4	0	0	0	0	0	0	0	0	0	0	0	0	0	0	0	0	0	0	0	0	0	0
P41240	CSK	4	0	0	0	0	0	0	0	0	0	0	0	0	0	0	0	0	0	0	0	0	0	0
O75534	CSDE1	4	0	0	0	0	0	0	0	0	0	0	0	0	0	0	0	0	0	0	0	0	0	0
Q9P2I0	CPSF2	4	0	0	0	0	0	0	0	0	0	0	0	0	0	0	0	0	0	0	0	0	0	0
P61201	COPS2	4	0	0	0	0	0	0	0	0	0	0	0	0	0	0	0	0	0	0	0	0	0	0
O76031	CLPX	4	0.047619	0	1	0	0	0	0	0	0	0	0	0	0	0	0	0	0	0	0	0	0	0
P12277	CKB	4	3.28571	3	0	23	19	0	0	0	0	0	16	0	0	1	5	2	0	0	0	0	0	0
Q8WWK9	CKAP2	4	0	0	0	0	0	0	0	0	0	0	0	0	0	0	0	0	0	0	0	0	0	0
Q9BXW7	CECR5	4	0	0	0	0	0	0	0	0	0	0	0	0	0	0	0	0	0	0	0	0	0	0
Q6P1J9	CDC73	4	0	0	0	0	0	0	0	0	0	0	0	0	0	0	0	0	0	0	0	0	0	0
P45973	CBX5	4	0.238095	0	0	0	0	0	0	0	0	0	0	0	0	5	0	0	0	0	0	0	0	0
Q13185	CBX3	4	0.47619	0	0	0	2	0	0	0	0	0	1	0	0	3	3	0	0	0	0	0	0	1
Q13951	CBFB	4	0	0	0	0	0	0	0	0	0	0	0	0	0	0	0	0	0	0	0	0	0	0
Q13557	CAMK2D	4	0	0	0	0	0	0	0	0	0	0	0	0	0	0	0	0	0	0	0	0	0	0
Q9UBB4	ATXN10	4	0	0	0	0	0	0	0	0	0	0	0	0	0	0	0	0	0	0	0	0	0	0
P00966	ASS1	4	0	0	0	0	0	0	0	0	0	0	0	0	0	0	0	0	0	0	0	0	0	0
Q8N3C0	ASCC3	4	0.142857	0	0	0	0	0	0	0	0	1	0	0	0	0	2	0	0	0	0	0	0	0
P63010	AP2B1	4	0.809524	3	0	3	1	0	0	0	0	1	4	0	0	0	5	0	0	0	0	0	0	0
P50995	ANXA11	4	0	0	0	0	0	0	0	0	0	0	0	0	0	0	0	0	0	0	0	0	0	0
O15084	ANKRD28	4	0	0	0	0	0	0	0	0	0	0	0	0	0	0	0	0	0	0	0	0	0	0
Q8IZ83	ALDH16A1	4	0	0	0	0	0	0	0	0	0	0	0	0	0	0	0	0	0	0	0	0	0	0
Q8NI60	ADCK3	4	0	0	0	0	0	0	0	0	0	0	0	0	0	0	0	0	0	0	0	0	0	0
O95573	ACSL3	4	0	0	0	0	0	0	0	0	0	0	0	0	0	0	0	0	0	0	0	0	0	0
P11310	ACADM	4	0.047619	0	0	1	0	0	0	0	0	0	0	0	0	0	0	0	0	0	0	0	0	0
Q13085	ACACA	4	0	0	0	0	0	0	0	0	0	0	0	0	0	0	0	0	0	0	0	0	0	0
Q13685	AAMP	4	0	0	0	0	0	0	0	0	0	0	0	0	0	0	0	0	0	0	0	0	0	0
Q96D71	REPS1	4	0	0	0	0	0	0	0	0	0	0	0	0	0	0	0	0	0	0	0	0	0	0
P40937	RFC5	4	0.142857	0	0	1	0	0	0	0	0	0	2	0	0	0	0	0	0	0	0	0	0	0
Q9NPQ8	RIC8A	4	0	0	0	0	0	0	0	0	0	0	0	0	0	0	0	0	0	0	0	0	0	0
P63173	RPL38	4	0.190476	0	0	0	0	0	0	0	0	1	0	0	0	0	0	3	0	0	0	0	0	0
Q9Y3A5	SBDS	4	0	0	0	0	0	0	0	0	0	0	0	0	0	0	0	0	0	0	0	0	0	0
Q8WVM8	SCFD1	4	0	0	0	0	0	0	0	0	0	0	0	0	0	0	0	0	0	0	0	0	0	0
P55735	SEC13	4	0	0	0	0	0	0	0	0	0	0	0	0	0	0	0	0	0	0	0	0	0	0
O15027	SEC16A	4	0	0	0	0	0	0	0	0	0	0	0	0	0	0	0	0	0	0	0	0	0	0
Q15437	SEC23B	4	0.047619	0	0	1	0	0	0	0	0	0	0	0	0	0	0	0	0	0	0	0	0	0
O95487	SEC24B	4	0	0	0	0	0	0	0	0	0	0	0	0	0	0	0	0	0	0	0	0	0	0
O94979	SEC31A	4	0	0	0	0	0	0	0	0	0	0	0	0	0	0	0	0	0	0	0	0	0	0
Q96EE3	SEH1L	4	0	0	0	0	0	0	0	0	0	0	0	0	0	0	0	0	0	0	0	0	0	0
P53007	SLC25A1	4	0	0	0	0	0	0	0	0	0	0	0	0	0	0	0	0	0	0	0	0	0	0
Q9UJS0	SLC25A13	4	0	0	0	0	0	0	0	0	0	0	0	0	0	0	0	0	0	0	0	0	0	0
P05141	SLC25A5	4	3.38095	8	4	7	31	3	2	0	0	0	0	4	1	5	0	1	0	1	1	1	2	0
Q7KZF4	SND1	4	1.14286	4	0	7	5	0	0	0	0	0	1	0	0	0	6	1	0	0	0	0	0	0
Q15369	TCEB1	4	0	0	0	0	0	0	0	0	0	0	0	0	0	0	0	0	0	0	0	0	0	0
Q86W42	THOC6	4	0.142857	0	0	2	0	0	0	0	0	0	1	0	0	0	0	0	0	0	0	0	0	0
O43615	TIMM44	4	0	0	0	0	0	0	0	0	0	0	0	0	0	0	0	0	0	0	0	0	0	0
Q04726	TLE3	4	0	0	0	0	0	0	0	0	0	0	0	0	0	0	0	0	0	0	0	0	0	0
Q92973	TNPO1	4	0	0	0	0	0	0	0	0	0	0	0	0	0	0	0	0	0	0	0	0	0	0
Q9Y5L0	TNPO3	4	0	0	0	0	0	0	0	0	0	0	0	0	0	0	0	0	0	0	0	0	0	0
Q15785	TOMM34	4	0	0	0	0	0	0	0	0	0	0	0	0	0	0	0	0	0	0	0	0	0	0
O14545	TRAFD1	4	0	0	0	0	0	0	0	0	0	0	0	0	0	0	0	0	0	0	0	0	0	0
Q9NXH9	TRMT1	4	0	0	0	0	0	0	0	0	0	0	0	0	0	0	0	0	0	0	0	0	0	0
Q9UBT2	UBA2	4	0.0952381	0	0	0	2	0	0	0	0	0	0	0	0	0	0	0	0	0	0	0	0	0
Q92995	USP13	4	0.0952381	0	0	0	0	0	0	0	0	0	0	0	0	0	2	0	0	0	0	0	0	0
Q9UN37	VPS4A	4	0	0	0	0	0	0	0	0	0	0	0	0	0	0	0	0	0	0	0	0	0	0
Q9NW82	WDR70	4	0	0	0	0	0	0	0	0	0	0	0	0	0	0	0	0	0	0	0	0	0	0
Q86VM9	ZC3H18	4	0.142857	1	0	0	0	0	0	0	0	0	0	0	0	0	0	2	0	0	0	0	0	0
P43378	PTPN9	3	0	0	0	0	0	0	0	0	0	0	0	0	0	0	0	0	0	0	0	0	0	0
O95456	PSMG1	3	0	0	0	0	0	0	0	0	0	0	0	0	0	0	0	0	0	0	0	0	0	0
Q15008	PSMD6	3	0.666667	2	2	1	1	0	0	0	0	7	0	0	0	0	0	1	0	0	0	0	0	0
O00487	PSMD14	3	0.380952	3	0	0	1	0	0	0	0	4	0	0	0	0	0	0	0	0	0	0	0	0
O00231	PSMD11	3	0.666667	4	3	0	2	0	0	0	0	4	0	0	0	0	0	1	0	0	0	0	0	0
Q86TP1	PRUNE	3	0	0	0	0	0	0	0	0	0	0	0	0	0	0	0	0	0	0	0	0	0	0
Q14558	PRPSAP1	3	1.42857	6	0	0	4	0	0	0	0	13	0	0	0	4	2	1	0	0	0	0	0	0
P17252	PRKCA	3	0	0	0	0	0	0	0	0	0	0	0	0	0	0	0	0	0	0	0	0	0	0
P31323	PRKAR2B	3	0	0	0	0	0	0	0	0	0	0	0	0	0	0	0	0	0	0	0	0	0	0
P49643	P49643	3	0	0	0	0	0	0	0	0	0	0	0	0	0	0	0	0	0	0	0	0	0	0
Q9NW08	POLR3B	3	0	0	0	0	0	0	0	0	0	0	0	0	0	0	0	0	0	0	0	0	0	0
O14802	POLR3A	3	0	0	0	0	0	0	0	0	0	0	0	0	0	0	0	0	0	0	0	0	0	0
P36954	POLR2I	3	0	0	0	0	0	0	0	0	0	0	0	0	0	0	0	0	0	0	0	0	0	0
P19387	POLR2C	3	0	0	0	0	0	0	0	0	0	0	0	0	0	0	0	0	0	0	0	0	0	0
Q9NRX1	PNO1	3	0	0	0	0	0	0	0	0	0	0	0	0	0	0	0	0	0	0	0	0	0	0
Q15149	PLEC	3	0.238095	0	1	0	2	0	0	0	0	0	0	0	0	0	0	0	2	0	0	0	0	0
A2A3N6	A2A3N6	3	0	0	0	0	0	0	0	0	0	0	0	0	0	0	0	0	0	0	0	0	0	0
P42356	PI4KA	3	0.190476	0	0	1	0	0	0	0	0	0	3	0	0	0	0	0	0	0	0	0	0	0
Q8IWS0	PHF6	3	0	0	0	0	0	0	0	0	0	0	0	0	0	0	0	0	0	0	0	0	0	0
Q29RF7	PDS5A	3	0	0	0	0	0	0	0	0	0	0	0	0	0	0	0	0	0	0	0	0	0	0
Q6L8Q7	PDE12	3	0	0	0	0	0	0	0	0	0	0	0	0	0	0	0	0	0	0	0	0	0	0
P43034	PAFAH1B1	3	0	0	0	0	0	0	0	0	0	0	0	0	0	0	0	0	0	0	0	0	0	0
Q96BN8	FAM105B	3	0	0	0	0	0	0	0	0	0	0	0	0	0	0	0	0	0	0	0	0	0	0
Q9UHY1	NRBP1	3	0	0	0	0	0	0	0	0	0	0	0	0	0	0	0	0	0	0	0	0	0	0
P04150	NR3C1	3	0	0	0	0	0	0	0	0	0	0	0	0	0	0	0	0	0	0	0	0	0	0
Q5SY16	NOL9	3	0	0	0	0	0	0	0	0	0	0	0	0	0	0	0	0	0	0	0	0	0	0
O95299	NDUFA10	3	0	0	0	0	0	0	0	0	0	0	0	0	0	0	0	0	0	0	0	0	0	0
Q9Y2A7	NCKAP1	3	0	0	0	0	0	0	0	0	0	0	0	0	0	0	0	0	0	0	0	0	0	0
Q9BPX3	NCAPG	3	0.0952381	0	1	0	0	0	0	0	0	1	0	0	0	0	0	0	0	0	0	0	0	0
P49321	NASP	3	0	0	0	0	0	0	0	0	0	0	0	0	0	0	0	0	0	0	0	0	0	0
Q99733	NAP1L4	3	0.47619	2	2	0	2	0	0	0	0	2	2	0	0	0	0	0	0	0	0	0	0	0
Q9NR45	NANS	3	0	0	0	0	0	0	0	0	0	0	0	0	0	0	0	0	0	0	0	0	0	0
Q6N069	NAA16	3	0	0	0	0	0	0	0	0	0	0	0	0	0	0	0	0	0	0	0	0	0	0
Q9BXJ9	NAA15	3	0	0	0	0	0	0	0	0	0	0	0	0	0	0	0	0	0	0	0	0	0	0
Q6UB35	MTHFD1L	3	0.238095	3	0	0	2	0	0	0	0	0	0	0	0	0	0	0	0	0	0	0	0	0
Q9H000	MKRN2	3	0	0	0	0	0	0	0	0	0	0	0	0	0	0	0	0	0	0	0	0	0	0
P49736	MCM2	3	0.047619	0	0	1	0	0	0	0	0	0	0	0	0	0	0	0	0	0	0	0	0	0
O75608	LYPLA1	3	0	0	0	0	0	0	0	0	0	0	0	0	0	0	0	0	0	0	0	0	0	0
Q96II8	LRCH3	3	0	0	0	0	0	0	0	0	0	0	0	0	0	0	0	0	0	0	0	0	0	0
P36776	LONP1	3	0.47619	2	0	4	3	0	0	0	0	0	1	0	0	0	0	0	0	0	0	0	0	0
O95163	IKBKAP	3	0.0952381	0	0	0	0	0	0	0	0	0	0	0	0	0	2	0	0	0	0	0	0	0
Q9UG01	IFT172	3	0	0	0	0	0	0	0	0	0	0	0	0	0	0	0	0	0	0	0	0	0	0
Q0VDF9	HSPA14	3	0	0	0	0	0	0	0	0	0	0	0	0	0	0	0	0	0	0	0	0	0	0
Q53GQ0	HSD17B12	3	0	0	0	0	0	0	0	0	0	0	0	0	0	0	0	0	0	0	0	0	0	0
P52789	HK2	3	0	0	0	0	0	0	0	0	0	0	0	0	0	0	0	0	0	0	0	0	0	0
O00165	HAX1	3	0.0952381	1	0	1	0	0	0	0	0	0	0	0	0	0	0	0	0	0	0	0	0	0
O94927	HAUS5	3	0	0	0	0	0	0	0	0	0	0	0	0	0	0	0	0	0	0	0	0	0	0
P0C0S5	H2AFZ	3	4.28571	4	4	2	7	8	6	2	0	0	9	1	1	29	7	10	0	0	0	0	0	0
Q71UI9	H2AFV	3	4.28571	4	4	2	7	8	6	2	0	0	9	1	1	29	7	10	0	0	0	0	0	0
Q9Y5Q8	GTF3C5	3	0	0	0	0	0	0	0	0	0	0	0	0	0	0	0	0	0	0	0	0	0	0
Q13098	GPS1	3	0	0	0	0	0	0	0	0	0	0	0	0	0	0	0	0	0	0	0	0	0	0
Q14318	FKBP8	3	0	0	0	0	0	0	0	0	0	0	0	0	0	0	0	0	0	0	0	0	0	0
Q8NEZ5	FBXO22	3	0	0	0	0	0	0	0	0	0	0	0	0	0	0	0	0	0	0	0	0	0	0
O43491	EPB41L2	3	0.047619	0	0	0	0	0	0	0	0	0	0	0	0	0	0	1	0	0	0	0	0	0
Q7L2H7	EIF3M	3	1	4	0	0	5	1	0	0	0	9	0	0	0	0	2	0	0	0	0	0	0	0
O75821	EIF3G	3	0.619048	3	4	0	0	0	0	0	0	4	0	0	0	0	2	0	0	0	0	0	0	0
P60228	EIF3E	3	1.61905	4	0	7	3	1	0	0	0	8	2	0	0	0	9	0	0	0	0	0	0	0
Q9UI10	EIF2B4	3	0	0	0	0	0	0	0	0	0	0	0	0	0	0	0	0	0	0	0	0	0	0
Q9UNI6	DUSP12	3	0	0	0	0	0	0	0	0	0	0	0	0	0	0	0	0	0	0	0	0	0	0
O60762	DPM1	3	0	0	0	0	0	0	0	0	0	0	0	0	0	0	0	0	0	0	0	0	0	0
Q96N67	DOCK7	3	0.333333	0	2	2	1	0	0	0	0	0	2	0	0	0	0	0	0	0	0	0	0	0
P35659	DEK	3	0.142857	0	0	0	0	3	0	0	0	0	0	0	0	0	0	0	0	0	0	0	0	0
Q5TDH0	DDI2	3	0	0	0	0	0	0	0	0	0	0	0	0	0	0	0	0	0	0	0	0	0	0
Q9UJU6	DBNL	3	0	0	0	0	0	0	0	0	0	0	0	0	0	0	0	0	0	0	0	0	0	0
Q96EP5	DAZAP1	3	0.142857	0	0	0	0	0	0	0	0	0	0	0	0	2	1	0	0	0	0	0	0	0
Q13620	CUL4B	3	0	0	0	0	0	0	0	0	0	0	0	0	0	0	0	0	0	0	0	0	0	0
Q8WYA6	CTNNBL1	3	0	0	0	0	0	0	0	0	0	0	0	0	0	0	0	0	0	0	0	0	0	0
Q16527	CSRP2	3	0.0952381	0	2	0	0	0	0	0	0	0	0	0	0	0	0	0	0	0	0	0	0	0
Q9UKF6	CPSF3	3	0	0	0	0	0	0	0	0	0	0	0	0	0	0	0	0	0	0	0	0	0	0
Q9BR76	CORO1B	3	0.047619	0	0	1	0	0	0	0	0	0	0	0	0	0	0	0	0	0	0	0	0	0
P21964	COMT	3	0	0	0	0	0	0	0	0	0	0	0	0	0	0	0	0	0	0	0	0	0	0
O76071	CIAO1	3	0	0	0	0	0	0	0	0	0	0	0	0	0	0	0	0	0	0	0	0	0	0
Q14839	CHD4	3	0.47619	4	3	1	2	0	0	0	0	0	0	0	0	0	0	0	0	0	0	0	0	0
Q16543	CDC37	3	0.428571	1	0	3	0	0	0	0	0	1	2	0	0	0	0	2	0	0	0	0	0	0
O60826	CCDC22	3	0	0	0	0	0	0	0	0	0	0	0	0	0	0	0	0	0	0	0	0	0	0
Q13555	CAMK2G	3	0	0	0	0	0	0	0	0	0	0	0	0	0	0	0	0	0	0	0	0	0	0
Q9HB07	C12orf10	3	0	0	0	0	0	0	0	0	0	0	0	0	0	0	0	0	0	0	0	0	0	0
O60566	BUB1B	3	0	0	0	0	0	0	0	0	0	0	0	0	0	0	0	0	0	0	0	0	0	0
O14981	BTAF1	3	0	0	0	0	0	0	0	0	0	0	0	0	0	0	0	0	0	0	0	0	0	0
Q6PJG6	BRAT1	3	0	0	0	0	0	0	0	0	0	0	0	0	0	0	0	0	0	0	0	0	0	0
P06576	ATP5B	3	5.85714	24	6	29	20	12	2	0	3	0	15	0	0	1	4	6	0	0	0	0	1	0
P31939	ATIC	3	0.238095	0	0	4	1	0	0	0	0	0	0	0	0	0	0	0	0	0	0	0	0	0
Q9BZE9	ASPSCR1	3	0	0	0	0	0	0	0	0	0	0	0	0	0	0	0	0	0	0	0	0	0	0
Q9Y4X5	ARIH1	3	0	0	0	0	0	0	0	0	0	0	0	0	0	0	0	0	0	0	0	0	0	0
P10398	ARAF	3	0	0	0	0	0	0	0	0	0	0	0	0	0	0	0	0	0	0	0	0	0	0
Q92572	AP3S1	3	0	0	0	0	0	0	0	0	0	0	0	0	0	0	0	0	0	0	0	0	0	0
Q96CW1	AP2M1	3	0.047619	0	1	0	0	0	0	0	0	0	0	0	0	0	0	0	0	0	0	0	0	0
P49419	ALDH7A1	3	0	0	0	0	0	0	0	0	0	0	0	0	0	0	0	0	0	0	0	0	0	0
P15121	AKR1B1	3	0	0	0	0	0	0	0	0	0	0	0	0	0	0	0	0	0	0	0	0	0	0
O95433	AHSA1	3	0	0	0	0	0	0	0	0	0	0	0	0	0	0	0	0	0	0	0	0	0	0
O00468	AGRN	3	0	0	0	0	0	0	0	0	0	0	0	0	0	0	0	0	0	0	0	0	0	0
Q9NX46	ADPRHL2	3	0	0	0	0	0	0	0	0	0	0	0	0	0	0	0	0	0	0	0	0	0	0
Q9H2P0	ADNP	3	0	0	0	0	0	0	0	0	0	0	0	0	0	0	0	0	0	0	0	0	0	0
O60488	ACSL4	3	0	0	0	0	0	0	0	0	0	0	0	0	0	0	0	0	0	0	0	0	0	0
P49753	ACOT2	3	0	0	0	0	0	0	0	0	0	0	0	0	0	0	0	0	0	0	0	0	0	0
Q86TX2	ACOT1	3	0	0	0	0	0	0	0	0	0	0	0	0	0	0	0	0	0	0	0	0	0	0
Q9H3P7	ACBD3	3	0	0	0	0	0	0	0	0	0	0	0	0	0	0	0	0	0	0	0	0	0	0
Q5VTR2	RNF20	3	0	0	0	0	0	0	0	0	0	0	0	0	0	0	0	0	0	0	0	0	0	0
P46779	RPL28	3	1.57143	5	1	0	0	0	0	0	0	0	0	0	0	2	9	13	0	1	0	0	2	0
P04843	RPN1	3	0.238095	2	0	1	2	0	0	0	0	0	0	0	0	0	0	0	0	0	0	0	0	0
P78346	RPP30	3	0	0	0	0	0	0	0	0	0	0	0	0	0	0	0	0	0	0	0	0	0	0
Q8N122	RPTOR	3	0	0	0	0	0	0	0	0	0	0	0	0	0	0	0	0	0	0	0	0	0	0
Q7L523	RRAGA	3	0	0	0	0	0	0	0	0	0	0	0	0	0	0	0	0	0	0	0	0	0	0
P31431	SDC4	3	0	0	0	0	0	0	0	0	0	0	0	0	0	0	0	0	0	0	0	0	0	0
Q9BRK5	SDF4	3	0.047619	0	0	0	0	0	0	0	0	0	0	0	0	0	0	0	0	1	0	0	0	0
P49903	SEPHS1	3	0	0	0	0	0	0	0	0	0	0	0	0	0	0	0	0	0	0	0	0	0	0
Q15796	SMAD2	3	0	0	0	0	0	0	0	0	0	0	0	0	0	0	0	0	0	0	0	0	0	0
Q9NTJ3	SMC4	3	0.142857	1	0	0	0	0	0	0	0	2	0	0	0	0	0	0	0	0	0	0	0	0
Q6IN85	SMEK1	3	0.0952381	0	0	0	0	0	0	0	0	0	0	0	0	0	0	0	0	0	0	2	0	0
Q8ND04	SMG8	3	0	0	0	0	0	0	0	0	0	0	0	0	0	0	0	0	0	0	0	0	0	0
Q16637	SMN1;SMN2	3	0.47619	0	1	2	0	1	0	0	0	3	0	0	1	1	0	0	0	0	0	0	1	0
Q96L92	SNX27	3	0	0	0	0	0	0	0	0	0	0	0	0	0	0	0	0	0	0	0	0	0	0
Q9Y5X1	SNX9	3	0	0	0	0	0	0	0	0	0	0	0	0	0	0	0	0	0	0	0	0	0	0
Q9BVQ7	SPATA5L1	3	0	0	0	0	0	0	0	0	0	0	0	0	0	0	0	0	0	0	0	0	0	0
Q9Y5M8	SRPRB	3	0	0	0	0	0	0	0	0	0	0	0	0	0	0	0	0	0	0	0	0	0	0
Q9UJZ1	STOML2	3	0.142857	0	0	3	0	0	0	0	0	0	0	0	0	0	0	0	0	0	0	0	0	0
Q8IX01	SUGP2	3	0	0	0	0	0	0	0	0	0	0	0	0	0	0	0	0	0	0	0	0	0	0
Q9BTW9	TBCD	3	0	0	0	0	0	0	0	0	0	0	0	0	0	0	0	0	0	0	0	0	0	0
P31483	TIA1	3	0.333333	0	0	0	0	0	0	0	0	0	1	0	0	4	2	0	0	0	0	0	0	0
Q13625	TP53BP2	3	0	0	0	0	0	0	0	0	0	0	0	0	0	0	0	0	0	0	0	0	0	0
Q15654	TRIP6	3	0	0	0	0	0	0	0	0	0	0	0	0	0	0	0	0	0	0	0	0	0	0
Q9UNY4	TTF2	3	0	0	0	0	0	0	0	0	0	0	0	0	0	0	0	0	0	0	0	0	0	0
Q9BSJ2	TUBGCP2	3	0	0	0	0	0	0	0	0	0	0	0	0	0	0	0	0	0	0	0	0	0	0
Q14157	UBAP2L	3	0.047619	0	0	0	0	0	0	0	0	0	0	0	0	0	1	0	0	0	0	0	0	0
Q96LR5	UBE2E2	3	0	0	0	0	0	0	0	0	0	0	0	0	0	0	0	0	0	0	0	0	0	0
Q969T4	UBE2E3	3	0	0	0	0	0	0	0	0	0	0	0	0	0	0	0	0	0	0	0	0	0	0
Q9Y5K5	UCHL5	3	0	0	0	0	0	0	0	0	0	0	0	0	0	0	0	0	0	0	0	0	0	0
Q9BZX2	UCK2	3	0	0	0	0	0	0	0	0	0	0	0	0	0	0	0	0	0	0	0	0	0	0
P22695	UQCRC2	3	0	0	0	0	0	0	0	0	0	0	0	0	0	0	0	0	0	0	0	0	0	0
P06132	UROD	3	0	0	0	0	0	0	0	0	0	0	0	0	0	0	0	0	0	0	0	0	0	0
O60763	USO1	3	0	0	0	0	0	0	0	0	0	0	0	0	0	0	0	0	0	0	0	0	0	0
Q93009	USP7	3	0.142857	0	0	1	0	0	0	0	0	0	1	0	0	0	1	0	0	0	0	0	0	0
Q9BZH6	WDR11	3	0	0	0	0	0	0	0	0	0	0	0	0	0	0	0	0	0	0	0	0	0	0
Q9HAD4	WDR41	3	0	0	0	0	0	0	0	0	0	0	0	0	0	0	0	0	0	0	0	0	0	0
O43592	XPOT	3	0	0	0	0	0	0	0	0	0	0	0	0	0	0	0	0	0	0	0	0	0	0
Q9Y5A9	YTHDF2	3	0.238095	1	0	0	0	0	0	0	0	0	0	0	0	0	4	0	0	0	0	0	0	0
Q04917	YWHAH	3	0.142857	1	0	0	0	0	0	0	0	1	1	0	0	0	0	0	0	0	0	0	0	0
Q86WB0	ZC3HC1	3	0	0	0	0	0	0	0	0	0	0	0	0	0	0	0	0	0	0	0	0	0	0
P52306	RAP1GDS1	2	0	0	0	0	0	0	0	0	0	0	0	0	0	0	0	0	0	0	0	0	0	0
Q96S59	RANBP9	2	0.047619	0	0	0	0	0	0	0	0	0	0	1	0	0	0	0	0	0	0	0	0	0
P04049	RAF1	2	0	0	0	0	0	0	0	0	0	0	0	0	0	0	0	0	0	0	0	0	0	0
P78406	RAE1	2	0	0	0	0	0	0	0	0	0	0	0	0	0	0	0	0	0	0	0	0	0	0
Q92696	RABGGTA	2	0	0	0	0	0	0	0	0	0	0	0	0	0	0	0	0	0	0	0	0	0	0
Q9UL25	RAB21	2	0	0	0	0	0	0	0	0	0	0	0	0	0	0	0	0	0	0	0	0	0	0
Q2TAL8	QRICH1	2	0	0	0	0	0	0	0	0	0	0	0	0	0	0	0	0	0	0	0	0	0	0
P11216	PYGB	2	0.047619	0	0	0	0	0	0	0	0	0	1	0	0	0	0	0	0	0	0	0	0	0
Q53H96	PYCRL	2	0	0	0	0	0	0	0	0	0	0	0	0	0	0	0	0	0	0	0	0	0	0
Q9Y606	PUS1	2	0	0	0	0	0	0	0	0	0	0	0	0	0	0	0	0	0	0	0	0	0	0
Q86YD1	PTOV1	2	0	0	0	0	0	0	0	0	0	0	0	0	0	0	0	0	0	0	0	0	0	0
O00233	PSMD9	2	0	0	0	0	0	0	0	0	0	0	0	0	0	0	0	0	0	0	0	0	0	0
Q9UNM6	PSMD13	2	0.285714	2	0	0	2	0	0	0	0	2	0	0	0	0	0	0	0	0	0	0	0	0
O75832	PSMD10	2	0	0	0	0	0	0	0	0	0	0	0	0	0	0	0	0	0	0	0	0	0	0
P28074	PSMB5	2	0.142857	1	1	0	0	1	0	0	0	0	0	0	0	0	0	0	0	0	0	0	0	0
P20618	PSMB1	2	0.428571	2	1	2	2	0	0	0	0	1	1	0	0	0	0	0	0	0	0	0	0	0
P25786	PSMA1	2	0.190476	0	0	1	2	0	0	0	0	1	0	0	0	0	0	0	0	0	0	0	0	0
O60256	PRPSAP2	2	4.42857	17	1	6	13	2	0	0	0	26	4	0	0	1	16	7	0	0	0	0	0	0
Q13523	PRPF4B	2	0	0	0	0	0	0	0	0	0	0	0	0	0	0	0	0	0	0	0	0	0	0
O43172	PRPF4	2	0	0	0	0	0	0	0	0	0	0	0	0	0	0	0	0	0	0	0	0	0	0
O75569	PRKRA	2	0	0	0	0	0	0	0	0	0	0	0	0	0	0	0	0	0	0	0	0	0	0
P16298	PPP3CB	2	0	0	0	0	0	0	0	0	0	0	0	0	0	0	0	0	0	0	0	0	0	0
Q08209	PPP3CA	2	0.142857	0	0	0	0	0	0	0	0	0	0	0	0	2	1	0	0	0	0	0	0	0
Q12972	PPP1R8	2	0	0	0	0	0	0	0	0	0	0	0	0	0	0	0	0	0	0	0	0	0	0
O43447	PPIH	2	0	0	0	0	0	0	0	0	0	0	0	0	0	0	0	0	0	0	0	0	0	0
P05423	POLR3D	2	0	0	0	0	0	0	0	0	0	0	0	0	0	0	0	0	0	0	0	0	0	0
P30876	POLR2B	2	0	0	0	0	0	0	0	0	0	0	0	0	0	0	0	0	0	0	0	0	0	0
Q9H9Y6	POLR1B	2	0	0	0	0	0	0	0	0	0	0	0	0	0	0	0	0	0	0	0	0	0	0
Q15126	PMVK	2	0	0	0	0	0	0	0	0	0	0	0	0	0	0	0	0	0	0	0	0	0	0
P19174	PLCG1	2	0	0	0	0	0	0	0	0	0	0	0	0	0	0	0	0	0	0	0	0	0	0
Q9NRX4	PHPT1	2	0	0	0	0	0	0	0	0	0	0	0	0	0	0	0	0	0	0	0	0	0	0
P36871	PGM1	2	0	0	0	0	0	0	0	0	0	0	0	0	0	0	0	0	0	0	0	0	0	0
O00541	PES1	2	0.142857	2	0	0	0	0	0	0	0	0	0	0	0	0	1	0	0	0	0	0	0	0
Q5JVF3	PCID2	2	0	0	0	0	0	0	0	0	0	0	0	0	0	0	0	0	0	0	0	0	0	0
O95747	OXSR1	2	0	0	0	0	0	0	0	0	0	0	0	0	0	0	0	0	0	0	0	0	0	0
Q8N543	OGFOD1	2	0	0	0	0	0	0	0	0	0	0	0	0	0	0	0	0	0	0	0	0	0	0
P37198	NUP62	2	0	0	0	0	0	0	0	0	0	0	0	0	0	0	0	0	0	0	0	0	0	0
Q9Y5Y2	NUBP2	2	0	0	0	0	0	0	0	0	0	0	0	0	0	0	0	0	0	0	0	0	0	0
Q8TCD5	NT5C	2	0	0	0	0	0	0	0	0	0	0	0	0	0	0	0	0	0	0	0	0	0	0
Q9UNZ2	NSFL1C	2	0	0	0	0	0	0	0	0	0	0	0	0	0	0	0	0	0	0	0	0	0	0
P24468	NR2F2	2	0	0	0	0	0	0	0	0	0	0	0	0	0	0	0	0	0	0	0	0	0	0
Q9H6R4	NOL6	2	0	0	0	0	0	0	0	0	0	0	0	0	0	0	0	0	0	0	0	0	0	0
Q8WX92	COBRA1	2	0.047619	0	0	0	1	0	0	0	0	0	0	0	0	0	0	0	0	0	0	0	0	0
Q8TD19	NEK9	2	0	0	0	0	0	0	0	0	0	0	0	0	0	0	0	0	0	0	0	0	0	0
Q8TDX7	NEK7	2	0	0	0	0	0	0	0	0	0	0	0	0	0	0	0	0	0	0	0	0	0	0
O00483	NDUFA4	2	0	0	0	0	0	0	0	0	0	0	0	0	0	0	0	0	0	0	0	0	0	0
P54920	NAPA	2	0	0	0	0	0	0	0	0	0	0	0	0	0	0	0	0	0	0	0	0	0	0
Q13765	NACA	2	0.761905	5	0	5	5	0	0	0	0	0	1	0	0	0	0	0	0	0	0	0	0	0
P42345	MTOR	2	0	0	0	0	0	0	0	0	0	0	0	0	0	0	0	0	0	0	0	0	0	0
Q9UKD2	MRTO4	2	0.047619	0	0	0	0	0	0	0	0	0	0	0	1	0	0	0	0	0	0	0	0	0
Q9Y4U1	MMACHC	2	0	0	0	0	0	0	0	0	0	0	0	0	0	0	0	0	0	0	0	0	0	0
P55196	MLLT4	2	0.761905	0	0	16	0	0	0	0	0	0	0	0	0	0	0	0	0	0	0	0	0	0
P55081	MFAP1	2	0	0	0	0	0	0	0	0	0	0	0	0	0	0	0	0	0	0	0	0	0	0
Q9NU22	MDN1	2	0.047619	1	0	0	0	0	0	0	0	0	0	0	0	0	0	0	0	0	0	0	0	0
P40926	MDH2	2	0.857143	0	0	7	6	0	0	0	0	0	5	0	0	0	0	0	0	0	0	0	0	0
Q7KZI7	MARK2	2	0	0	0	0	0	0	0	0	0	0	0	0	0	0	0	0	0	0	0	0	0	0
Q9Y4K4	MAP4K5	2	0	0	0	0	0	0	0	0	0	0	0	0	0	0	0	0	0	0	0	0	0	0
Q9UDY8	MALT1	2	0	0	0	0	0	0	0	0	0	0	0	0	0	0	0	0	0	0	0	0	0	0
Q9Y5V3	MAGED1	2	0	0	0	0	0	0	0	0	0	0	0	0	0	0	0	0	0	0	0	0	0	0
Q7L5Y9	MAEA	2	0	0	0	0	0	0	0	0	0	0	0	0	0	0	0	0	0	0	0	0	0	0
Q13257	MAD2L1	2	0	0	0	0	0	0	0	0	0	0	0	0	0	0	0	0	0	0	0	0	0	0
O95372	LYPLA2	2	0	0	0	0	0	0	0	0	0	0	0	0	0	0	0	0	0	0	0	0	0	0
Q15334	LLGL1	2	0.047619	0	0	0	0	0	0	0	0	0	0	0	0	0	1	0	0	0	0	0	0	0
Q8WVC0	LEO1	2	0	0	0	0	0	0	0	0	0	0	0	0	0	0	0	0	0	0	0	0	0	0
P13473	LAMP2	2	0	0	0	0	0	0	0	0	0	0	0	0	0	0	0	0	0	0	0	0	0	0
Q9BVA0	KATNB1	2	0	0	0	0	0	0	0	0	0	0	0	0	0	0	0	0	0	0	0	0	0	0
Q96J02	ITCH	2	0	0	0	0	0	0	0	0	0	0	0	0	0	0	0	0	0	0	0	0	0	0
Q9NV88	INTS9	2	0	0	0	0	0	0	0	0	0	0	0	0	0	0	0	0	0	0	0	0	0	0
P32019	INPP5B	2	0	0	0	0	0	0	0	0	0	0	0	0	0	0	0	0	0	0	0	0	0	0
O14920	IKBKB	2	0	0	0	0	0	0	0	0	0	0	0	0	0	0	0	0	0	0	0	0	0	0
P38935	IGHMBP2	2	0	0	0	0	0	0	0	0	0	0	0	0	0	0	0	0	0	0	0	0	0	0
P51553	IDH3G	2	0	0	0	0	0	0	0	0	0	0	0	0	0	0	0	0	0	0	0	0	0	0
P50213	IDH3A	2	0.190476	0	0	3	1	0	0	0	0	0	0	0	0	0	0	0	0	0	0	0	0	0
O75874	IDH1	2	0	0	0	0	0	0	0	0	0	0	0	0	0	0	0	0	0	0	0	0	0	0
O43719	HTATSF1	2	0.047619	0	0	0	0	0	0	0	0	1	0	0	0	0	0	0	0	0	0	0	0	0
Q9Y547	HSPB11	2	0	0	0	0	0	0	0	0	0	0	0	0	0	0	0	0	0	0	0	0	0	0
P00492	HPRT1	2	0	0	0	0	0	0	0	0	0	0	0	0	0	0	0	0	0	0	0	0	0	0
Q8N257	HIST3H2BB	2	16.5714	29	11	11	9	15	5	0	1	0	115	0	0	88	44	13	0	2	3	0	2	0
Q5QNW6	HIST2H2BF	2	18.0476	33	13	11	10	17	5	0	1	0	116	0	0	104	45	16	0	3	3	0	2	0
Q16778	HIST2H2BE	2	16.8571	29	11	11	9	15	5	0	1	0	115	0	0	91	45	15	0	2	3	0	2	0
P23527	HIST1H2BO	2	16.8571	29	11	11	9	15	5	0	1	0	115	0	0	91	45	15	0	2	3	0	2	0
Q99877	HIST1H2BN	2	18.0476	33	13	11	10	17	5	0	1	0	116	0	0	104	45	16	0	3	3	0	2	0
Q99879	HIST1H2BM	2	18.0476	33	13	11	10	17	5	0	1	0	116	0	0	104	45	16	0	3	3	0	2	0
Q99880	HIST1H2BL	2	17.9048	33	13	11	10	17	5	0	1	0	116	0	0	103	45	14	0	3	3	0	2	0
O60814	HIST1H2BK	2	18.0476	33	13	11	10	17	5	0	1	0	116	0	0	104	45	16	0	3	3	0	2	0
P06899	HIST1H2BG	2	18.0476	33	13	11	10	17	5	0	1	0	116	0	0	104	45	16	0	3	3	0	2	0
Q93079	HIST1H2BH	2	18.0476	33	13	11	10	17	5	0	1	0	116	0	0	104	45	16	0	3	3	0	2	0
P58876	HIST1H2BD	2	18.0476	33	13	11	10	17	5	0	1	0	116	0	0	104	45	16	0	3	3	0	2	0
P62807	HIST1H2BC;	2	18.0476	33	13	11	10	17	5	0	1	0	116	0	0	104	45	16	0	3	3	0	2	0
P33778	HIST1H2BB	2	16.8571	29	11	11	9	15	5	0	1	0	115	0	0	91	45	15	0	2	3	0	2	0
Q02539	HIST1H1A	2	5.57143	9	6	4	9	5	2	2	0	0	0	0	11	17	32	4	5	4	2	1	1	3
Q6NVY1	HIBCH	2	0	0	0	0	0	0	0	0	0	0	0	0	0	0	0	0	0	0	0	0	0	0
O14964	HGS	2	0	0	0	0	0	0	0	0	0	0	0	0	0	0	0	0	0	0	0	0	0	0
Q9NRZ9	HELLS	2	0	0	0	0	0	0	0	0	0	0	0	0	0	0	0	0	0	0	0	0	0	0
Q9H0R4	HDHD2	2	0.047619	1	0	0	0	0	0	0	0	0	0	0	0	0	0	0	0	0	0	0	0	0
Q16836	HADH	2	0.190476	0	0	2	1	0	0	0	0	0	1	0	0	0	0	0	0	0	0	0	0	0
P57053	HIST1H2BK	2	18.0476	33	13	11	10	17	5	0	1	0	116	0	0	104	45	16	0	3	3	0	2	0
Q00403	GTF2B	2	0	0	0	0	0	0	0	0	0	0	0	0	0	0	0	0	0	0	0	0	0	0
Q8IYD1	GSPT2	2	0.047619	0	0	0	1	0	0	0	0	0	0	0	0	0	0	0	0	0	0	0	0	0
P15170	GSPT1	2	0.047619	0	0	0	1	0	0	0	0	0	0	0	0	0	0	0	0	0	0	0	0	0
P49841	GSK3B	2	0	0	0	0	0	0	0	0	0	0	0	0	0	0	0	0	0	0	0	0	0	0
Q9UBQ7	GRHPR	2	0	0	0	0	0	0	0	0	0	0	0	0	0	0	0	0	0	0	0	0	0	0
Q96EK6	GNPNAT1	2	0	0	0	0	0	0	0	0	0	0	0	0	0	0	0	0	0	0	0	0	0	0
Q9UBI6	GNG12	2	1	0	0	6	2	0	0	0	0	0	2	0	0	2	5	4	0	0	0	0	0	0
P63244	GNB2L1	2	1.95238	0	1	4	4	0	0	0	0	5	0	0	0	0	25	2	0	0	0	0	0	0
P60983	GMFB	2	0	0	0	0	0	0	0	0	0	0	0	0	0	0	0	0	0	0	0	0	0	0
Q9Y2X7	GIT1	2	0	0	0	0	0	0	0	0	0	0	0	0	0	0	0	0	0	0	0	0	0	0
Q96RP9	GFM1	2	0	0	0	0	0	0	0	0	0	0	0	0	0	0	0	0	0	0	0	0	0	0
Q92538	GBF1	2	0	0	0	0	0	0	0	0	0	0	0	0	0	0	0	0	0	0	0	0	0	0
Q13045	FLII	2	0.47619	0	0	1	1	0	0	0	0	1	7	0	0	0	0	0	0	0	0	0	0	0
Q6UN15	FIP1L1	2	0.285714	2	0	0	2	0	0	0	0	0	0	0	0	0	0	1	0	1	0	0	0	0
Q8NCA5	FAM98A	2	0.142857	0	0	0	0	0	0	0	0	0	0	0	0	0	1	2	0	0	0	0	0	0
Q9Y3D0	FAM96B	2	0	0	0	0	0	0	0	0	0	0	0	0	0	0	0	0	0	0	0	0	0	0
A6ZKI3	FAM127A	2	0	0	0	0	0	0	0	0	0	0	0	0	0	0	0	0	0	0	0	0	0	0
Q96A65	EXOC4	2	0	0	0	0	0	0	0	0	0	0	0	0	0	0	0	0	0	0	0	0	0	0
P07992	ERCC1	2	0	0	0	0	0	0	0	0	0	0	0	0	0	0	0	0	0	0	0	0	0	0
Q9Y2J2	EPB41L3	2	0.380952	2	1	1	0	0	0	0	0	0	0	0	2	0	1	0	0	0	0	0	0	1
Q9H9T3	ELP3	2	0	0	0	0	0	0	0	0	0	0	0	0	0	0	0	0	0	0	0	0	0	0
Q15056	EIF4H	2	0.142857	0	0	2	1	0	0	0	0	0	0	0	0	0	0	0	0	0	0	0	0	0
P41214	EIF2D	2	0.047619	0	0	0	0	0	0	0	0	0	0	0	0	0	1	0	0	0	0	0	0	0
Q9NR50	EIF2B3	2	0	0	0	0	0	0	0	0	0	0	0	0	0	0	0	0	0	0	0	0	0	0
Q9H223	EHD4	2	0	0	0	0	0	0	0	0	0	0	0	0	0	0	0	0	0	0	0	0	0	0
Q8NCM8	DYNC2H1	2	0	0	0	0	0	0	0	0	0	0	0	0	0	0	0	0	0	0	0	0	0	0
P55039	DRG2	2	0	0	0	0	0	0	0	0	0	0	0	0	0	0	0	0	0	0	0	0	0	0
O75190	DNAJB6	2	0	0	0	0	0	0	0	0	0	0	0	0	0	0	0	0	0	0	0	0	0	0
P25685	DNAJB1	2	0	0	0	0	0	0	0	0	0	0	0	0	0	0	0	0	0	0	0	0	0	0
Q96EY1	DNAJA3	2	0.0952381	2	0	0	0	0	0	0	0	0	0	0	0	0	0	0	0	0	0	0	0	0
Q9UPY3	DICER1	2	0	0	0	0	0	0	0	0	0	0	0	0	0	0	0	0	0	0	0	0	0	0
Q9BTZ2	DHRS4	2	0	0	0	0	0	0	0	0	0	0	0	0	0	0	0	0	0	0	0	0	0	0
Q9H0S4	DDX47	2	0.285714	0	0	1	0	0	0	0	0	1	0	0	0	0	4	0	0	0	0	0	0	0
Q6PI48	DARS2	2	0	0	0	0	0	0	0	0	0	0	0	0	0	0	0	0	0	0	0	0	0	0
Q13618	CUL3	2	0	0	0	0	0	0	0	0	0	0	0	0	0	0	0	0	0	0	0	0	0	0
Q9H0L4	CSTF2T	2	0	0	0	0	0	0	0	0	0	0	0	0	0	0	0	0	0	0	0	0	0	0
P33240	CSTF2	2	0	0	0	0	0	0	0	0	0	0	0	0	0	0	0	0	0	0	0	0	0	0
O75884	RBBP9	2	0	0	0	0	0	0	0	0	0	0	0	0	0	0	0	0	0	0	0	0	0	0
Q9UBI1	COMMD3	2	0	0	0	0	0	0	0	0	0	0	0	0	0	0	0	0	0	0	0	0	0	0
Q8WTW3	COG1	2	0	0	0	0	0	0	0	0	0	0	0	0	0	0	0	0	0	0	0	0	0	0
Q9UIV1	CNOT7	2	0	0	0	0	0	0	0	0	0	0	0	0	0	0	0	0	0	0	0	0	0	0
Q96KP4	CNDP2	2	0	0	0	0	0	0	0	0	0	0	0	0	0	0	0	0	0	0	0	0	0	0
O15111	CHUK	2	0	0	0	0	0	0	0	0	0	0	0	0	0	0	0	0	0	0	0	0	0	0
Q9UJX2	CDC23	2	0	0	0	0	0	0	0	0	0	0	0	0	0	0	0	0	0	0	0	0	0	0
Q14790	CASP8	2	0	0	0	0	0	0	0	0	0	0	0	0	0	0	0	0	0	0	0	0	0	0
P55210	CASP7	2	0	0	0	0	0	0	0	0	0	0	0	0	0	0	0	0	0	0	0	0	0	0
P42574	CASP3	2	0	0	0	0	0	0	0	0	0	0	0	0	0	0	0	0	0	0	0	0	0	0
O75155	CAND2	2	0	0	0	0	0	0	0	0	0	0	0	0	0	0	0	0	0	0	0	0	0	0
Q5T6V5	C9orf64	2	0	0	0	0	0	0	0	0	0	0	0	0	0	0	0	0	0	0	0	0	0	0
Q9BUH6	C9orf142	2	0	0	0	0	0	0	0	0	0	0	0	0	0	0	0	0	0	0	0	0	0	0
P46736	BRCC3	2	0	0	0	0	0	0	0	0	0	0	0	0	0	0	0	0	0	0	0	0	0	0
Q86WA6	BPHL	2	0	0	0	0	0	0	0	0	0	0	0	0	0	0	0	0	0	0	0	0	0	0
Q96GX2	ATXN7L3B	2	0	0	0	0	0	0	0	0	0	0	0	0	0	0	0	0	0	0	0	0	0	0
P54252	ATXN3	2	0	0	0	0	0	0	0	0	0	0	0	0	0	0	0	0	0	0	0	0	0	0
Q01814	ATP2B2	2	0	0	0	0	0	0	0	0	0	0	0	0	0	0	0	0	0	0	0	0	0	0
P20020	ATP2B1	2	0	0	0	0	0	0	0	0	0	0	0	0	0	0	0	0	0	0	0	0	0	0
Q6PL18	ATAD2	2	0.761905	0	0	0	0	0	0	0	0	0	0	0	0	9	7	0	0	0	0	0	0	0
P59998	ARPC4	2	0.238095	0	0	0	0	0	0	0	0	0	1	0	0	0	0	4	0	0	0	0	0	0
Q9NVJ2	ARL8B	2	0	0	0	0	0	0	0	0	0	0	0	0	0	0	0	0	0	0	0	0	0	0
Q9NRY4	ARHGAP35	2	0	0	0	0	0	0	0	0	0	0	0	0	0	0	0	0	0	0	0	0	0	0
P07741	APRT	2	0.0952381	0	0	1	1	0	0	0	0	0	0	0	0	0	0	0	0	0	0	0	0	0
Q9Y2T2	AP3M1	2	0	0	0	0	0	0	0	0	0	0	0	0	0	0	0	0	0	0	0	0	0	0
Q9BTT0	ANP32E	2	0	0	0	0	0	0	0	0	0	0	0	0	0	0	0	0	0	0	0	0	0	0
Q9P2R3	ANKFY1	2	0.333333	1	1	2	0	0	0	0	0	3	0	0	0	0	0	0	0	0	0	0	0	0
Q9UKA4	AKAP11	2	0.0952381	0	0	2	0	0	0	0	0	0	0	0	0	0	0	0	0	0	0	0	0	0
P52594	AGFG1	2	0	0	0	0	0	0	0	0	0	0	0	0	0	0	0	0	0	0	0	0	0	0
P61160	ACTR2	2	0.142857	0	0	0	0	0	0	0	0	0	1	0	0	0	0	2	0	0	0	0	0	0
Q9BR61	ACBD6	2	0	0	0	0	0	0	0	0	0	0	0	0	0	0	0	0	0	0	0	0	0	0
Q8TC12	RDH11	2	0	0	0	0	0	0	0	0	0	0	0	0	0	0	0	0	0	0	0	0	0	0
Q04206	RELA	2	0	0	0	0	0	0	0	0	0	0	0	0	0	0	0	0	0	0	0	0	0	0
P35251	RFC1	2	0.047619	0	0	0	0	0	0	0	0	1	0	0	0	0	0	0	0	0	0	0	0	0
O75792	RNASEH2A	2	0	0	0	0	0	0	0	0	0	0	0	0	0	0	0	0	0	0	0	0	0	0
Q8ND24	RNF214	2	0	0	0	0	0	0	0	0	0	0	0	0	0	0	0	0	0	0	0	0	0	0
O75150	RNF40	2	0	0	0	0	0	0	0	0	0	0	0	0	0	0	0	0	0	0	0	0	0	0
P61254	RPL26	2	4.47619	13	5	6	0	0	0	2	0	13	0	0	1	9	19	20	0	3	0	0	2	1
Q9UNX3	RPL26L1	2	3.90476	10	7	3	0	0	0	2	0	13	0	0	1	8	19	15	0	2	0	0	1	1
P47914	RPL29	2	1.57143	4	4	1	0	0	0	4	0	0	0	0	0	2	4	8	0	3	0	0	2	1
O00442	RTCD1	2	0	0	0	0	0	0	0	0	0	0	0	0	0	0	0	0	0	0	0	0	0	0
Q9BY42	C20orf43	2	0	0	0	0	0	0	0	0	0	0	0	0	0	0	0	0	0	0	0	0	0	0
Q15413	RYR3	2	0	0	0	0	0	0	0	0	0	0	0	0	0	0	0	0	0	0	0	0	0	0
Q9NR31	SAR1A	2	0.047619	0	0	1	0	0	0	0	0	0	0	0	0	0	0	0	0	0	0	0	0	0
Q9Y6B6	SAR1B	2	0.047619	0	0	1	0	0	0	0	0	0	0	0	0	0	0	0	0	0	0	0	0	0
Q9UQR0	SCML2	2	0	0	0	0	0	0	0	0	0	0	0	0	0	0	0	0	0	0	0	0	0	0
P18827	SDC1	2	0	0	0	0	0	0	0	0	0	0	0	0	0	0	0	0	0	0	0	0	0	0
Q9HCN8	SDF2L1	2	0	0	0	0	0	0	0	0	0	0	0	0	0	0	0	0	0	0	0	0	0	0
Q9Y6Y8	SEC23IP	2	0	0	0	0	0	0	0	0	0	0	0	0	0	0	0	0	0	0	0	0	0	0
Q9BVL4	Q9BVL4	2	0	0	0	0	0	0	0	0	0	0	0	0	0	0	0	0	0	0	0	0	0	0
P35237	SERPINB6	2	0	0	0	0	0	0	0	0	0	0	0	0	0	0	0	0	0	0	0	0	0	0
P50454	SERPINH1	2	0.142857	0	0	2	1	0	0	0	0	0	0	0	0	0	0	0	0	0	0	0	0	0
Q13309	SKP2	2	0	0	0	0	0	0	0	0	0	0	0	0	0	0	0	0	0	0	0	0	0	0
O60264	SMARCA5	2	0.333333	0	0	0	0	0	0	0	0	0	5	0	0	2	0	0	0	0	0	0	0	0
O95347	SMC2	2	0.238095	1	1	0	0	0	0	0	0	1	0	0	0	0	0	1	0	0	1	0	0	0
Q92540	SMG7	2	0	0	0	0	0	0	0	0	0	0	0	0	0	0	0	0	0	0	0	0	0	0
P62306	SNRPF	2	0.428571	2	2	0	0	0	0	0	1	0	0	0	0	0	2	0	0	0	1	0	0	1
P51571	SSR4	2	0.0952381	2	0	0	0	0	0	0	0	0	0	0	0	0	0	0	0	0	0	0	0	0
P31948	STIP1	2	1.28571	8	5	4	2	0	0	0	0	3	0	0	0	1	2	2	0	0	0	0	0	0
P61956	SUMO2	2	0.285714	0	2	2	2	0	0	0	0	0	0	0	0	0	0	0	0	0	0	0	0	0
Q9BSH4	TACO1	2	0	0	0	0	0	0	0	0	0	0	0	0	0	0	0	0	0	0	0	0	0	0
P37802	TAGLN2	2	1.47619	0	0	9	10	0	0	0	0	0	2	0	0	0	0	0	10	0	0	0	0	0
Q15814	TBCC	2	0	0	0	0	0	0	0	0	0	0	0	0	0	0	0	0	0	0	0	0	0	0
Q12788	TBL3	2	0.238095	0	0	0	0	0	0	0	0	0	0	0	0	0	4	0	0	1	0	0	0	0
Q15370	TCEB2	2	0	0	0	0	0	0	0	0	0	0	0	0	0	0	0	0	0	0	0	0	0	0
Q96J01	THOC3	2	0	0	0	0	0	0	0	0	0	0	0	0	0	0	0	0	0	0	0	0	0	0
P57088	TMEM33	2	0	0	0	0	0	0	0	0	0	0	0	0	0	0	0	0	0	0	0	0	0	0
Q9H3N1	TMX1	2	0	0	0	0	0	0	0	0	0	0	0	0	0	0	0	0	0	0	0	0	0	0
O14787	TNPO2	2	0	0	0	0	0	0	0	0	0	0	0	0	0	0	0	0	0	0	0	0	0	0
Q8WWH5	TRUB1	2	0	0	0	0	0	0	0	0	0	0	0	0	0	0	0	0	0	0	0	0	0	0
Q9BSV6	TSEN34	2	0	0	0	0	0	0	0	0	0	0	0	0	0	0	0	0	0	0	0	0	0	0
P43897	TSFM	2	0	0	0	0	0	0	0	0	0	0	0	0	0	0	0	0	0	0	0	0	0	0
O43156	TTI1	2	0	0	0	0	0	0	0	0	0	0	0	0	0	0	0	0	0	0	0	0	0	0
O14530	TXNDC9	2	0	0	0	0	0	0	0	0	0	0	0	0	0	0	0	0	0	0	0	0	0	0
Q9C0C9	UBE2O	2	0	0	0	0	0	0	0	0	0	0	0	0	0	0	0	0	0	0	0	0	0	0
P09936	UCHL1	2	0.571429	0	1	6	3	0	0	0	0	0	1	0	0	0	0	1	0	0	0	0	0	0
O94874	KIAA0776	2	0	0	0	0	0	0	0	0	0	0	0	0	0	0	0	0	0	0	0	0	0	0
Q6PHR2	ULK3	2	0	0	0	0	0	0	0	0	0	0	0	0	0	0	0	0	0	0	0	0	0	0
P11172	UMPS	2	0	0	0	0	0	0	0	0	0	0	0	0	0	0	0	0	0	0	0	0	0	0
Q92900	UPF1	2	0.428571	1	3	0	0	0	0	0	0	0	1	0	0	1	3	0	0	0	0	0	0	0
Q86UV5	USP48	2	0	0	0	0	0	0	0	0	0	0	0	0	0	0	0	0	0	0	0	0	0	0
Q9H269	VPS16	2	0	0	0	0	0	0	0	0	0	0	0	0	0	0	0	0	0	0	0	0	0	0
Q4G0F5	VPS26B	2	0	0	0	0	0	0	0	0	0	0	0	0	0	0	0	0	0	0	0	0	0	0
Q9UBQ0	VPS29	2	0	0	0	0	0	0	0	0	0	0	0	0	0	0	0	0	0	0	0	0	0	0
Q9UID3	C11orf2	2	0	0	0	0	0	0	0	0	0	0	0	0	0	0	0	0	0	0	0	0	0	0
Q7Z5K2	WAPAL	2	0.047619	0	0	0	0	0	0	0	0	1	0	0	0	0	0	0	0	0	0	0	0	0
Q9NNW5	WDR6	2	0.142857	0	0	3	0	0	0	0	0	0	0	0	0	0	0	0	0	0	0	0	0	0
O43379	WDR62	2	0	0	0	0	0	0	0	0	0	0	0	0	0	0	0	0	0	0	0	0	0	0
Q9BUR4	WRAP53	2	0	0	0	0	0	0	0	0	0	0	0	0	0	0	0	0	0	0	0	0	0	0
Q8IWR0	ZC3H7A	2	0	0	0	0	0	0	0	0	0	0	0	0	0	0	0	0	0	0	0	0	0	0
Q9UGR2	ZC3H7B	2	0	0	0	0	0	0	0	0	0	0	0	0	0	0	0	0	0	0	0	0	0	0
Q96KR1	ZFR	2	0.238095	0	0	0	2	0	0	0	0	0	1	0	0	0	2	0	0	0	0	0	0	0
P17028	ZNF24	2	0	0	0	0	0	0	0	0	0	0	0	0	0	0	0	0	0	0	0	0	0	0

## Sheet: 3) Common proteins CRAPome
Background subtracted Common			HEK293 Flp-In T-Rex M2 Flag agarose AP-MS background spectra in CRAPome 1.1
Uniprot AC	Gene name	Average Spectra	CC10	CC11	CC14	CC15	CC17	CC18	CC19	CC203	CC206	CC21	CC23	CC24	CC31	CC32	CC33	CC62	CC63	CC64	CC65	CC66	CC67		CC Name	Protocol ID	Protocol Name	Organism	Cell/tissue type	Cell/tissue subtype	Drug treatment	Subcellular fractionation	Epitope tag	Control protein	AP steps	Affinity approach 1	Affinity support 1	Affinity approach 2	Affinity support 2	Fractionation	Instrument type	Associated Files
Q7Z2W4	ZC3HAV1	0.190476	0	0	0	0	0	0	0	0	1	0	0	0	0	3	0	0	0	0	0	0	0		CC10	26	293 Flp-In FLAG agarose LTQ - AA	human	HEK293	HEK293 Flp-In T-REx	none	total cell lysate	FLAG	tag alone	single	M2 anti-FLAG	agarose	--	--	1D LC-MS	LTQ	1700_controlIR
O43592	XPOT	0	0	0	0	0	0	0	0	0	0	0	0	0	0	0	0	0	0	0	0	0	0		CC11	26	293 Flp-In FLAG agarose LTQ - AA	human	HEK293	HEK293 Flp-In T-REx	none	total cell lysate	FLAG	tag alone	single	M2 anti-FLAG	agarose	--	--	1D LC-MS	LTQ	1701_controlnoIR
Q9GZS3	WDR61	0.333333	2	0	2	2	0	0	0	0	0	0	0	0	1	0	0	0	0	0	0	0	0		CC14	26	293 Flp-In FLAG agarose LTQ - AA	human	HEK293	HEK293 Flp-In T-REx	none	total cell lysate	FLAG	tag alone	single	M2 anti-FLAG	agarose	--	--	1D LC-MS	LTQ	1821_control
O75436	VPS26A	0	0	0	0	0	0	0	0	0	0	0	0	0	0	0	0	0	0	0	0	0	0		CC15	26	293 Flp-In FLAG agarose LTQ - AA	human	HEK293	HEK293 Flp-In T-REx	none	total cell lysate	FLAG	tag alone	single	M2 anti-FLAG	agarose	--	--	1D LC-MS	LTQ	1842_controlwithoutIR
Q93008	USP9X	0	0	0	0	0	0	0	0	0	0	0	0	0	0	0	0	0	0	0	0	0	0		CC17	25	293 Flp-In FLAG agarose LTQ - MM	human	HEK293	--	none	total cell lysate	FLAG	tag alone	single	M2 anti-FLAG	agarose	--	--	1D LC-MS	LTQ	2055_MM_FRTFlag_20090402
P45974	USP5	0	0	0	0	0	0	0	0	0	0	0	0	0	0	0	0	0	0	0	0	0	0		CC18	25	293 Flp-In FLAG agarose LTQ - MM	human	HEK293	--	none	total cell lysate	FLAG	tag alone	single	M2 anti-FLAG	agarose	--	--	1D LC-MS	LTQ	2058_MM_FRTFLAGb_20090403
P54578	USP14	0.190476	0	0	2	2	0	0	0	0	0	0	0	0	0	0	0	0	0	0	0	0	0		CC19	26	293 Flp-In FLAG agarose LTQ - AA	human	HEK293	HEK293 Flp-In T-REx	none	total cell lysate	FLAG	tag alone	single	M2 anti-FLAG	agarose	--	--	1D LC-MS	LTQ	2122_Flp0IR
Q92900	UPF1	0.428571	1	3	0	0	0	0	0	0	0	1	0	0	1	3	0	0	0	0	0	0	0		CC21	26	293 Flp-In FLAG agarose LTQ - AA	human	HEK293	HEK293 Flp-In T-REx	none	total cell lysate	FLAG	tag alone	single	M2 anti-FLAG	agarose	--	--	1D LC-MS	LTQ	2267_flagcontroln1
O60701	UGDH	0	0	0	0	0	0	0	0	0	0	0	0	0	0	0	0	0	0	0	0	0	0		CC23	26	293 Flp-In FLAG agarose LTQ - AA	human	HEK293	HEK293 Flp-In T-REx	none	total cell lysate	FLAG	tag alone	single	M2 anti-FLAG	agarose	--	--	1D LC-MS	LTQ	2286_controlNoIR_090428095323
Q01081	U2AF1	0.333333	2	0	0	0	0	0	0	0	0	0	0	0	0	5	0	0	0	0	0	0	0		CC24	26	293 Flp-In FLAG agarose LTQ - AA	human	HEK293	HEK293 Flp-In T-REx	none	total cell lysate	FLAG	tag alone	single	M2 anti-FLAG	agarose	--	--	1D LC-MS	LTQ	2314_controlIR_090501093810
Q16881	TXNRD1	0	0	0	0	0	0	0	0	0	0	0	0	0	0	0	0	0	0	0	0	0	0		CC31	26	293 Flp-In FLAG agarose LTQ - AA	human	HEK293	HEK293 Flp-In T-REx	none	total cell lysate	FLAG	tag alone	single	M2 anti-FLAG	agarose	--	--	1D LC-MS	LTQ	870_AA_160708_control
Q9BRA2	TXNDC17	0	0	0	0	0	0	0	0	0	0	0	0	0	0	0	0	0	0	0	0	0	0		CC32	26	293 Flp-In FLAG agarose LTQ - AA	human	HEK293	HEK293 Flp-In T-REx	none	total cell lysate	FLAG	tag alone	single	M2 anti-FLAG	agarose	--	--	1D LC-MS	LTQ	902_controlIR240708
P23258	TUBG1	0.380952	1	0	3	2	0	0	0	0	2	0	0	0	0	0	0	0	0	0	0	0	0		CC33	26	293 Flp-In FLAG agarose LTQ - AA	human	HEK293	HEK293 Flp-In T-REx	none	total cell lysate	FLAG	tag alone	single	M2 anti-FLAG	agarose	--	--	1D LC-MS	LTQ	941_ControlIR010808
A6NHL2	TUBAL3	1.61905	6	9	7	0	0	0	1	0	1	0	1	0	2	1	1	0	3	1	0	1	0		CC62	40	293 Flp-In FLAG agarose Orbitrap - MudPIT WD	human	HEK293	HEK293 Flp-In T-REx	none	total cell lysate	FLAG	tag alone	single	M2 anti-FLAG	agarose	--	--	MudPIT	LTQ-Orbitrap	Wade_flag_step01|Wade_flag_step02|Wade_flag_step03|Wade_flag_step04|Wade_flag_step05
Q9NY65	TUBA8	13.2381	36	19	30	23	10	4	1	7	21	53	8	6	29	10	7	0	4	5	1	4	0		CC63	46	293 Flp-In FLAG agarose Orbitrap - RPRP WD	human	HEK293	HEK293 Flp-In T-REx	none	total cell lysate	FLAG	tag alone	single	M2 anti-FLAG	agarose	--	--	RP-RP	LTQ-Orbitrap	WD_Flag_10PCT_ORB_03262010|WD_Flag_15PCT_ORB_03262010|WD_Flag_20PCT_ORB_03262010|WD_Flag_50PCT_ORB_03262010|WD_Flag_5PCT_ORB_03262010
Q14166	TTLL12	0	0	0	0	0	0	0	0	0	0	0	0	0	0	0	0	0	0	0	0	0	0		CC64	42	293 Flp-In FLAG agarose LTQ - GeLC WD	human	HEK293	HEK293 Flp-In T-REx	none	total cell lysate	FLAG	tag alone	single	M2 anti-FLAG	agarose	--	--	GeLC	LTQ	WD_FLAG_ingeldig11and12_02212010|WD_FLAG_ingeldig13and14_02212010|WD_FLAG_ingeldig15and16_02212010|WD_FLAG_ingeldig17and18_02212010|WD_FLAG_ingeldig19and20_02212010|WD_FLAG_ingeldig1and2_02212010|WD_FLAG_ingeldig21and22_02212010|WD_FLAG_ingeldig23_02212010|WD_FLAG_ingeldig3and4_02212010|WD_FLAG_ingeldig5and6_02212010|WD_FLAG_INGELDIG7and8_02212010|WD_FLAG_ingeldig9and10_02212010
P10155	TROVE2	0	0	0	0	0	0	0	0	0	0	0	0	0	0	0	0	0	0	0	0	0	0		CC65	44	293 Flp-In FLAG agarose LTQ - NF WD	human	HEK293	HEK293 Flp-In T-REx	none	total cell lysate	FLAG	tag alone	single	M2 anti-FLAG	agarose	--	--	1D LC-MS	LTQ	WD_FLAG_NF_03022010
O14545	TRAFD1	0	0	0	0	0	0	0	0	0	0	0	0	0	0	0	0	0	0	0	0	0	0		CC66	45	293 Flp-In FLAG agarose Orbitrap - NF WD	human	HEK293	HEK293 Flp-In T-REx	none	total cell lysate	FLAG	tag alone	single	M2 anti-FLAG	agarose	--	--	1D LC-MS	LTQ-Orbitrap	WD_Flag_NF_03102010
P11388	TOP2A	3.7619	0	0	0	0	5	0	0	0	0	14	0	0	47	12	1	0	0	0	0	0	0		CC67	41	293 Flp-In FLAG agarose LTQ - RPRP WD	human	HEK293	HEK293 Flp-In T-REx	none	total cell lysate	FLAG	tag alone	single	M2 anti-FLAG	agarose	--	--	RP-RP	LTQ	WDFlag10pct03082010|WDFlag15pct03082010|WDFlag20pct03082010|WDFlag50pct03082010|WDFlag5pct03082010|WDFlagFT03082010
O43615	TIMM44	0	0	0	0	0	0	0	0	0	0	0	0	0	0	0	0	0	0	0	0	0	0		CC203	48	293 Flp-In FLAG agarose LTQ	human	HEK293	HEK293 Flp-In T-REx	none	total cell lysate	FLAG	tag alone	single	M2 anti-FLAG	agarose	--	--	1D LC-MS	LTQ	UC_7868_FlagCtrl_brB_BGB-20091218
Q9UGI8	TES	0.047619	0	0	0	1	0	0	0	0	0	0	0	0	0	0	0	0	0	0	0	0	0		CC206	48	293 Flp-In FLAG agarose LTQ	human	HEK293	HEK293 Flp-In T-REx	none	total cell lysate	FLAG	tag alone	single	M2 anti-FLAG	agarose	--	--	1D LC-MS	LTQ	UC_7886_FlagCtrl_clV1_br_d_293Flp_2nd_ZL_20091221
Q15369	TCEB1	0	0	0	0	0	0	0	0	0	0	0	0	0	0	0	0	0	0	0	0	0	0
Q9Y2Z0	SUGT1	0	0	0	0	0	0	0	0	0	0	0	0	0	0	0	0	0	0	0	0	0	0
Q9P2R7	SUCLA2	0	0	0	0	0	0	0	0	0	0	0	0	0	0	0	0	0	0	0	0	0	0
O76094	SRP72	0.142857	0	0	0	0	0	0	0	0	0	0	0	0	0	0	3	0	0	0	0	0	0
Q9UHB9	SRP68	0.0952381	0	0	2	0	0	0	0	0	0	0	0	0	0	0	0	0	0	0	0	0	0
Q7KZF4	SND1	1.14286	4	0	7	5	0	0	0	0	0	1	0	0	0	6	1	0	0	0	0	0	0
P52788	SMS	0	0	0	0	0	0	0	0	0	0	0	0	0	0	0	0	0	0	0	0	0	0
P12236	SLC25A6	2.85714	7	1	7	29	2	2	0	0	0	0	2	1	5	0	1	0	1	0	0	2	0
P05141	SLC25A5	3.38095	8	4	7	31	3	2	0	0	0	0	4	1	5	0	1	0	1	1	1	2	0
P42285	SKIV2L2	0.333333	2	0	0	2	0	0	0	0	0	0	0	0	0	2	1	0	0	0	0	0	0
P53992	SEC24C	0	0	0	0	0	0	0	0	0	0	0	0	0	0	0	0	0	0	0	0	0	0
Q15437	SEC23B	0.047619	0	0	1	0	0	0	0	0	0	0	0	0	0	0	0	0	0	0	0	0	0
Q9BRK5	SDF4	0.047619	0	0	0	0	0	0	0	0	0	0	0	0	0	0	0	0	1	0	0	0	0
Q9Y3Z3	SAMHD1	0	0	0	0	0	0	0	0	0	0	0	0	0	0	0	0	0	0	0	0	0	0
P63173	RPL38	0.190476	0	0	0	0	0	0	0	0	1	0	0	0	0	0	3	0	0	0	0	0	0
P61513	RPL37A	0.952381	0	0	0	0	0	0	0	0	0	0	1	0	0	7	12	0	0	0	0	0	0
P46779	RPL28	1.57143	5	1	0	0	0	0	0	0	0	0	0	0	2	9	13	0	1	0	0	2	0
P61254	RPL26	4.47619	13	5	6	0	0	0	2	0	13	0	0	1	9	19	20	0	3	0	0	2	1
P27635	RPL10	3.61905	7	5	3	3	3	0	0	0	3	5	4	3	6	29	2	0	2	0	0	1	0
P46063	RECQL	0	0	0	0	0	0	0	0	0	0	0	0	0	0	0	0	0	0	0	0	0	0
P18754	RCC1	0.0952381	0	0	0	0	0	0	0	0	0	1	0	0	1	0	0	0	0	0	0	0	0
Q9BWF3	RBM4	0	0	0	0	0	0	0	0	0	0	0	0	0	0	0	0	0	0	0	0	0	0
Q96PK6	RBM14	0.904762	0	0	0	0	0	0	0	0	0	0	0	0	0	9	8	0	1	0	0	0	1
P46060	RANGAP1	0.142857	0	0	2	0	0	0	0	0	0	0	0	0	0	0	0	0	1	0	0	0	0
O95456	PSMG1	0	0	0	0	0	0	0	0	0	0	0	0	0	0	0	0	0	0	0	0	0	0
Q13200	PSMD2	1	9	3	0	0	0	0	0	0	7	0	0	0	0	0	2	0	0	0	0	0	0
P62195	PSMC5	0.904762	4	0	3	2	0	0	0	0	6	3	0	0	1	0	0	0	0	0	0	0	0
P62191	PSMC1	0.571429	2	1	3	2	0	0	0	0	4	0	0	0	0	0	0	0	0	0	0	0	0
P60891	PRPS1	4.71429	12	5	4	17	0	0	2	0	32	2	0	0	10	4	11	0	0	0	0	0	0
Q5H9R7	PPP6R3	0.047619	1	0	0	0	0	0	0	0	0	0	0	0	0	0	0	0	0	0	0	0	0
P30153	PPP2R1A	0.380952	1	0	6	0	0	0	0	0	0	0	0	0	0	1	0	0	0	0	0	0	0
O14974	PPP1R12A	2.2381	0	0	32	6	0	0	0	0	0	9	0	0	0	0	0	0	0	0	0	0	0
O15355	PPM1G	0	0	0	0	0	0	0	0	0	0	0	0	0	0	0	0	0	0	0	0	0	0
P49005	POLD2	0	0	0	0	0	0	0	0	0	0	0	0	0	0	0	0	0	0	0	0	0	0
O75439	PMPCB	0	0	0	0	0	0	0	0	0	0	0	0	0	0	0	0	0	0	0	0	0	0
Q15149	PLEC	0.238095	0	1	0	2	0	0	0	0	0	0	0	0	0	0	0	2	0	0	0	0	0
Q8IWS0	PHF6	0	0	0	0	0	0	0	0	0	0	0	0	0	0	0	0	0	0	0	0	0	0
O95394	PGM3	0	0	0	0	0	0	0	0	0	0	0	0	0	0	0	0	0	0	0	0	0	0
P36871	PGM1	0	0	0	0	0	0	0	0	0	0	0	0	0	0	0	0	0	0	0	0	0	0
P17858	PFKL	0	0	0	0	0	0	0	0	0	0	0	0	0	0	0	0	0	0	0	0	0	0
Q6P996	PDXDC1	0	0	0	0	0	0	0	0	0	0	0	0	0	0	0	0	0	0	0	0	0	0
Q8WUM4	PDCD6IP	0	0	0	0	0	0	0	0	0	0	0	0	0	0	0	0	0	0	0	0	0	0
P09874	PARP1	8.85714	21	7	6	6	5	1	0	0	17	64	0	0	40	4	13	0	2	0	0	0	0
P55809	OXCT1	0	0	0	0	0	0	0	0	0	0	0	0	0	0	0	0	0	0	0	0	0	0
Q8N1F7	NUP93	0	0	0	0	0	0	0	0	0	0	0	0	0	0	0	0	0	0	0	0	0	0
Q12769	NUP160	0	0	0	0	0	0	0	0	0	0	0	0	0	0	0	0	0	0	0	0	0	0
O75694	NUP155	0	0	0	0	0	0	0	0	0	0	0	0	0	0	0	0	0	0	0	0	0	0
Q8WUM0	NUP133	0	0	0	0	0	0	0	0	0	0	0	0	0	0	0	0	0	0	0	0	0	0
P57740	NUP107	0	0	0	0	0	0	0	0	0	0	0	0	0	0	0	0	0	0	0	0	0	0
Q9BSD7	NTPCR	0	0	0	0	0	0	0	0	0	0	0	0	0	0	0	0	0	0	0	0	0	0
Q5TFE4	NT5DC1	0	0	0	0	0	0	0	0	0	0	0	0	0	0	0	0	0	0	0	0	0	0
Q08J23	NSUN2	0.380952	0	0	1	0	0	0	0	0	2	0	0	1	0	4	0	0	0	0	0	0	0
P46459	NSF	0.047619	0	1	0	0	0	0	0	0	0	0	0	0	0	0	0	0	0	0	0	0	0
Q9UNZ2	NSFL1C	0	0	0	0	0	0	0	0	0	0	0	0	0	0	0	0	0	0	0	0	0	0
O95299	NDUFA10	0	0	0	0	0	0	0	0	0	0	0	0	0	0	0	0	0	0	0	0	0	0
Q9UM54	MYO6	1.28571	0	0	0	1	0	0	0	0	0	23	0	0	0	0	2	0	1	0	0	0	0
O43347	MSI1	0	0	0	0	0	0	0	0	0	0	0	0	0	0	0	0	0	0	0	0	0	0
P52701	MSH6	0	0	0	0	0	0	0	0	0	0	0	0	0	0	0	0	0	0	0	0	0	0
P43246	MSH2	0	0	0	0	0	0	0	0	0	0	0	0	0	0	0	0	0	0	0	0	0	0
Q9BV20	MRI1	0	0	0	0	0	0	0	0	0	0	0	0	0	0	0	0	0	0	0	0	0	0
O60502	MGEA5	0	0	0	0	0	0	0	0	0	0	0	0	0	0	0	0	0	0	0	0	0	0
P40926	MDH2	0.857143	0	0	7	6	0	0	0	0	0	5	0	0	0	0	0	0	0	0	0	0	0
P33991	MCM4	0.285714	1	0	1	3	0	0	0	0	0	1	0	0	0	0	0	0	0	0	0	0	0
Q13257	MAD2L1	0	0	0	0	0	0	0	0	0	0	0	0	0	0	0	0	0	0	0	0	0	0
Q8N1G4	LRRC47	0	0	0	0	0	0	0	0	0	0	0	0	0	0	0	0	0	0	0	0	0	0
P36776	LONP1	0.47619	2	0	4	3	0	0	0	0	0	1	0	0	0	0	0	0	0	0	0	0	0
P49916	LIG3	0	0	0	0	0	0	0	0	0	0	0	0	0	0	0	0	0	0	0	0	0	0
O60684	KPNA6	0.047619	0	0	0	1	0	0	0	0	0	0	0	0	0	0	0	0	0	0	0	0	0
O00629	KPNA4	0.0952381	1	0	0	1	0	0	0	0	0	0	0	0	0	0	0	0	0	0	0	0	0
O00505	KPNA3	0	0	0	0	0	0	0	0	0	0	0	0	0	0	0	0	0	0	0	0	0	0
Q96EK5	KIAA1279	0	0	0	0	0	0	0	0	0	0	0	0	0	0	0	0	0	0	0	0	0	0
Q9BY32	ITPA	0	0	0	0	0	0	0	0	0	0	0	0	0	0	0	0	0	0	0	0	0	0
Q96P70	IPO9	0	0	0	0	0	0	0	0	0	0	0	0	0	0	0	0	0	0	0	0	0	0
O95373	IPO7	0.142857	0	0	3	0	0	0	0	0	0	0	0	0	0	0	0	0	0	0	0	0	0
O00410	IPO5	0.047619	0	0	1	0	0	0	0	0	0	0	0	0	0	0	0	0	0	0	0	0	0
Q8TEX9	IPO4	0	0	0	0	0	0	0	0	0	0	0	0	0	0	0	0	0	0	0	0	0	0
P50213	IDH3A	0.190476	0	0	3	1	0	0	0	0	0	0	0	0	0	0	0	0	0	0	0	0	0
Q7Z6Z7	HUWE1	0	0	0	0	0	0	0	0	0	0	0	0	0	0	0	0	0	0	0	0	0	0
Q9Y547	HSPB11	0	0	0	0	0	0	0	0	0	0	0	0	0	0	0	0	0	0	0	0	0	0
P19367	HK1	0	0	0	0	0	0	0	0	0	0	0	0	0	0	0	0	0	0	0	0	0	0
Q9Y450	HBS1L	0	0	0	0	0	0	0	0	0	0	0	0	0	0	0	0	0	0	0	0	0	0
P78417	GSTO1	0.047619	0	0	0	0	0	0	0	0	0	1	0	0	0	0	0	0	0	0	0	0	0
P49915	GMPS	0	0	0	0	0	0	0	0	0	0	0	0	0	0	0	0	0	0	0	0	0	0
O76003	GLRX3	0	0	0	0	0	0	0	0	0	0	0	0	0	0	0	0	0	0	0	0	0	0
Q8TEQ6	GEMIN5	0.190476	0	0	0	0	0	0	0	0	4	0	0	0	0	0	0	0	0	0	0	0	0
Q92616	GCN1L1	0.47619	3	0	2	2	0	0	0	2	1	0	0	0	0	0	0	0	0	0	0	0	0
Q14697	GANAB	0.571429	1	0	3	6	0	0	0	0	0	2	0	0	0	0	0	0	0	0	0	0	0
P51570	GALK1	0	0	0	0	0	0	0	0	0	0	0	0	0	0	0	0	0	0	0	0	0	0
Q96I24	FUBP3	0	0	0	0	0	0	0	0	0	0	0	0	0	0	0	0	0	0	0	0	0	0
Q16658	FSCN1	0	0	0	0	0	0	0	0	0	0	0	0	0	0	0	0	0	0	0	0	0	0
P39748	FEN1	0.047619	0	0	1	0	0	0	0	0	0	0	0	0	0	0	0	0	0	0	0	0	0
Q9NSD9	FARSB	0.047619	0	0	0	1	0	0	0	0	0	0	0	0	0	0	0	0	0	0	0	0	0
Q9Y285	FARSA	0	0	0	0	0	0	0	0	0	0	0	0	0	0	0	0	0	0	0	0	0	0
P13804	ETFA	0.285714	0	0	3	3	0	0	0	0	0	0	0	0	0	0	0	0	0	0	0	0	0
P09104	ENO2	0.619048	1	1	5	5	0	0	0	0	0	1	0	0	0	0	0	0	0	0	0	0	0
Q9HC35	EML4	0	0	0	0	0	0	0	0	0	0	0	0	0	0	0	0	0	0	0	0	0	0
P38919	EIF4A3	0.714286	0	0	1	4	3	0	0	0	1	2	0	0	1	2	1	0	0	0	0	0	0
Q9Y262	EIF3L	1.28571	8	2	1	2	0	0	0	0	13	0	0	0	0	1	0	0	0	0	0	0	0
P60228	EIF3E	1.61905	4	0	7	3	1	0	0	0	8	2	0	0	0	9	0	0	0	0	0	0	0
O15371	EIF3D	0.333333	0	0	0	0	0	0	0	0	5	0	0	0	0	2	0	0	0	0	0	0	0
P05198	EIF2S1	0.809524	1	2	1	0	0	0	2	1	7	0	0	0	0	2	0	0	1	0	0	0	0
P19525	EIF2AK2	0	0	0	0	0	0	0	0	0	0	0	0	0	0	0	0	0	0	0	0	0	0
P47813	EIF1AX	0	0	0	0	0	0	0	0	0	0	0	0	0	0	0	0	0	0	0	0	0	0
P30084	ECHS1	0.047619	0	0	0	0	0	0	0	0	0	0	0	0	0	1	0	0	0	0	0	0	0
Q16555	DPYSL2	0	0	0	0	0	0	0	0	0	0	0	0	0	0	0	0	0	0	0	0	0	0
P26358	DNMT1	0	0	0	0	0	0	0	0	0	0	0	0	0	0	0	0	0	0	0	0	0	0
Q9UBS4	DNAJB11	0.047619	0	0	0	0	0	0	0	0	1	0	0	0	0	0	0	0	0	0	0	0	0
O60884	DNAJA2	0.952381	7	1	2	4	0	0	0	0	3	2	0	0	1	0	0	0	0	0	0	0	0
Q9Y2L1	DIS3	0	0	0	0	0	0	0	0	0	0	0	0	0	0	0	0	0	0	0	0	0	0
P35659	DEK	0.142857	0	0	0	0	3	0	0	0	0	0	0	0	0	0	0	0	0	0	0	0	0
Q9H0S4	DDX47	0.285714	0	0	1	0	0	0	0	0	1	0	0	0	0	4	0	0	0	0	0	0	0
Q7L014	DDX46	0.238095	0	0	0	0	0	0	0	0	4	0	0	0	0	0	0	0	0	0	0	0	1
Q5TDH0	DDI2	0	0	0	0	0	0	0	0	0	0	0	0	0	0	0	0	0	0	0	0	0	0
Q9UJU6	DBNL	0	0	0	0	0	0	0	0	0	0	0	0	0	0	0	0	0	0	0	0	0	0
Q7L576	CYFIP1	0.047619	0	0	0	0	0	0	0	0	1	0	0	0	0	0	0	0	0	0	0	0	0
Q13618	CUL3	0	0	0	0	0	0	0	0	0	0	0	0	0	0	0	0	0	0	0	0	0	0
Q13616	CUL1	0	0	0	0	0	0	0	0	0	0	0	0	0	0	0	0	0	0	0	0	0	0
P56545	CTBP2	0	0	0	0	0	0	0	0	0	0	0	0	0	0	0	0	0	0	0	0	0	0
Q13363	CTBP1	0	0	0	0	0	0	0	0	0	0	0	0	0	0	0	0	0	0	0	0	0	0
Q05048	CSTF1	0	0	0	0	0	0	0	0	0	0	0	0	0	0	0	0	0	0	0	0	0	0
P55060	CSE1L	0.619048	1	0	5	4	0	0	0	1	0	2	0	0	0	0	0	0	0	0	0	0	0
O75131	CPNE3	0	0	0	0	0	0	0	0	0	0	0	0	0	0	0	0	0	0	0	0	0	0
Q99829	CPNE1;RBM1	0.047619	0	0	1	0	0	0	0	0	0	0	0	0	0	0	0	0	0	0	0	0	0
Q9Y678	COPG	0	0	0	0	0	0	0	0	0	0	0	0	0	0	0	0	0	0	0	0	0	0
O14579	COPE	0.047619	0	0	1	0	0	0	0	0	0	0	0	0	0	0	0	0	0	0	0	0	0
P53618	COPB1	0.0952381	2	0	0	0	0	0	0	0	0	0	0	0	0	0	0	0	0	0	0	0	0
P35606	COPB2	0.238095	4	1	0	0	0	0	0	0	0	0	0	0	0	0	0	0	0	0	0	0	0
O75153	KIAA0664	0	0	0	0	0	0	0	0	0	0	0	0	0	0	0	0	0	0	0	0	0	0
Q9Y696	CLIC4	0	0	0	0	0	0	0	0	0	0	0	0	0	0	0	0	0	0	0	0	0	0
Q14839	CHD4	0.47619	4	3	1	2	0	0	0	0	0	0	0	0	0	0	0	0	0	0	0	0	0
Q16543	CDC37	0.428571	1	0	3	0	0	0	0	0	1	2	0	0	0	0	2	0	0	0	0	0	0
P17655	CAPN2	0.047619	0	0	0	1	0	0	0	0	0	0	0	0	0	0	0	0	0	0	0	0	0
P27824	CANX	1.52381	1	3	12	8	0	0	0	0	0	5	0	0	0	1	2	0	0	0	0	0	0
O43684	BUB3	0.142857	0	0	1	2	0	0	0	0	0	0	0	0	0	0	0	0	0	0	0	0	0
P53004	BLVRA	0	0	0	0	0	0	0	0	0	0	0	0	0	0	0	0	0	0	0	0	0	0
P05023	ATP1A1	0.619048	4	0	5	3	0	0	0	0	0	0	1	0	0	0	0	0	0	0	0	0	0
P00966	ASS1	0	0	0	0	0	0	0	0	0	0	0	0	0	0	0	0	0	0	0	0	0	0
P61204	ARF3	0.190476	0	0	3	1	0	0	0	0	0	0	0	0	0	0	0	0	0	0	0	0	0
P84077	ARF1	0.190476	0	0	3	1	0	0	0	0	0	0	0	0	0	0	0	0	0	0	0	0	0
P48444	ARCN1	0	0	0	0	0	0	0	0	0	0	0	0	0	0	0	0	0	0	0	0	0	0
O14617	AP3D1	0.142857	2	0	0	0	0	0	0	0	1	0	0	0	0	0	0	0	0	0	0	0	0
P63010	AP2B1	0.809524	3	0	3	1	0	0	0	0	1	4	0	0	0	5	0	0	0	0	0	0	0
Q9BXS5	AP1M1	0.047619	0	1	0	0	0	0	0	0	0	0	0	0	0	0	0	0	0	0	0	0	0
P49419	ALDH7A1	0	0	0	0	0	0	0	0	0	0	0	0	0	0	0	0	0	0	0	0	0	0
Q8IZ83	ALDH16A1	0	0	0	0	0	0	0	0	0	0	0	0	0	0	0	0	0	0	0	0	0	0
P35573	AGL	0	0	0	0	0	0	0	0	0	0	0	0	0	0	0	0	0	0	0	0	0	0
P30566	ADSL	0	0	0	0	0	0	0	0	0	0	0	0	0	0	0	0	0	0	0	0	0	0
P55265	ADAR	0.238095	0	0	0	0	0	0	0	0	1	0	0	0	0	2	2	0	0	0	0	0	0
P68032	ACTC1	42.0952	34	22	142	90	43	14	0	18	10	163	3	0	35	90	63	27	39	26	9	29	27
P68133	ACTA1	42.0952	34	22	142	90	43	14	0	18	10	163	3	0	35	90	63	27	39	26	9	29	27
O95573	ACSL3	0	0	0	0	0	0	0	0	0	0	0	0	0	0	0	0	0	0	0	0	0	0
Q9H3P7	ACBD3	0	0	0	0	0	0	0	0	0	0	0	0	0	0	0	0	0	0	0	0	0	0
Q9BWD1	ACAT2	0	0	0	0	0	0	0	0	0	0	0	0	0	0	0	0	0	0	0	0	0	0
P11310	ACADM	0.047619	0	0	1	0	0	0	0	0	0	0	0	0	0	0	0	0	0	0	0	0	0
P61221	ABCE1	0.142857	0	0	1	0	0	0	0	0	0	2	0	0	0	0	0	0	0	0	0	0	0
Q5JTZ9	AARS2	0.047619	0	0	0	0	1	0	0	0	0	0	0	0	0	0	0	0	0	0	0	0	0
P49588	AARS	0.0952381	0	0	0	2	0	0	0	0	0	0	0	0	0	0	0	0	0	0	0	0	0
